# Supplementary material for: Comparative profiling of single-cell transcriptome reveals heterogeneity of tumor microenvironment between solid and acinar lung adenocarcinoma
Source: J Transl Med. 2022 Sep 23;20:423. doi: 10.1186/s12967-022-03620-3 (PMC9502652; doi:10.1186/s12967-022-03620-3)
Supplement: Supplementary file 1 — Additional file 1: Table S1. Characteristics of the LUAD samples included in this study. [file 12967_2022_3620_MOESM1_ESM.xlsx]

## Sheet: 1.Samples_scRNA-seq
1. Characteristics of the 13 LUAD samples enrolled in this study
Sample_ID	Patient_ID	Resource	Sex	Age (years)	Clinical stage	Group	Histologic constituents
GJG	LUAD16	1	Male	56	IIIB	Solid	solid 90%, acinar 10%
f020	LUAD11	1	Male	63	IA	Solid	solid 80%, acinar 20%
f006	LUAD9	1	Male	62	IA	Solid	solid 70%, papillary 30%
T0422	LUAD2	2	Male	61	IIA	Solid	solid 70%, acinar 30%
T102	LUAD6	2	Female	53	IA	Acinar	acinar 80%,papillary 10%,micropapillary 10%
T0423	LUAD3	2	Female	58	IA	Acinar	acinar 70%,lepidic 20%, solid 5%, micropapillary 5%
f003	LUAD8	1	Female	63	IA	Acinar	acinar 60%, papillary 40%
S1028531	LUAD7	2	Female	57	IB	Acinar	acinar 50%, papillary 40%, micropapillary 10%
N0418	LUAD1	2	Female	48	None	Normal	adjacent normal lung
N0422	LUAD2	2	Male	61	None	Normal	adjacent normal lung
N0423	LUAD3	2	Female	58	None	Normal	adjacent normal lung
N0424	LUAD4	2	Male	75	None	Normal	adjacent normal lung
N0425	LUAD5	2	Female	56	None	Normal	adjacent normal lung
Resource
1. Chen, J., et al. (2020). "Single-cell transcriptome and antigen-immunoglobin analysis reveals the diversity of B cells in non-small cell lung cancer." Genome Biol 21(1): 152.
2. He, D., et al. (2021). "Single-cell RNA sequencing reveals heterogeneous tumor and immune cell populations in early-stage lung adenocarcinomas harboring EGFR mutations." Oncogene 40(2): 355-368.

## Sheet: 2.Samples_IHC
2. Characteristics of the independent validation cohort of LUAD.
Patient id	Sex	Age (Year)	Clinical stage	Histologic constituents
377346	Female	59	IIIA	Solid 45%, Complex glandular 35%, Acinar 20%
378010	Female	59	IB	Acinar 60%, Solid 30%, Lepidic 10%
378462	Female	44	IIIA	Acinar 40%, Solid 30%, Complex glandular 20%, Micropapillary 10%
378425	Female	42	IIA	Lepidic 60%, Acinar 40%
373182	Female	56	IA	Lepidic 60%, Acinar 40%
378903	Female	52	IIB	Solid 100%
378224	Female	68	IA	Acinar 55%, Lepidic 45%
379878	Female	58	IA	Solid 80%, complex glandular 10%, Lepidic 10%
379947	Female	57	IA	Lepidic 60%, Acinar 40%
379253	Male	67	IB	Solid 60%, Micropapillary 20%, Complex glandular 10%, Acinar 10%
379068	Female	49	IA	Acinar 100%
382028	Female	57	IIIA	Solid 80%, Complex glandulars 20%
382203	Female	45	IA	Acinar 55%, Lepidic 40%, Complex glandular 5%
377804	Female	65	IA	Lepidic 60%, Acinar 40%
381822	Male	66	IA	Acinar 85%, Lepidic 5%, Solid 10%
381825	Male	62	IA	Lepidic 60%，Acinar 40%
