# Supplementary material for: Comparative profiling of single-cell transcriptome reveals heterogeneity of tumor microenvironment between solid and acinar lung adenocarcinoma
Source: J Transl Med. 2022 Sep 23;20:423. doi: 10.1186/s12967-022-03620-3 (PMC9502652; doi:10.1186/s12967-022-03620-3)
Supplement: Supplementary file 2 — Additional file 2: Table S2. Data of epithelial cells analysis. (1) Differential expression genes between epithelial cells from solid and acinar samples; (2) Differentially enriched HALLMARK signatures in epithelial cells from solid and acinar samples; (3) Differentially enriched KEGG pathways in epithelial cells from solid and acinar samples; (4) Gene list of signatures for ssGSEA in bulk RNA-seq dataset of the TCGA LUAD cohort. [file 12967_2022_3620_MOESM2_ESM.xlsx]

## Sheet: 1.DEGs
1. Differential expression genes between epithelial cells from solid and acinar samples
Up-regulated genes in solid samples									Up-regulated genes in acinar samples
p_val	avg_logFC	pct.1	pct.2	p_val_adj	group	gene			p_val	avg_logFC	pct.1	pct.2	p_val_adj	group	gene
0	2.02946	0.392	0.003	0	Solid	PAEP			0	2.83888	0.924	0.291	0	Acinar	SCGB3A1
1.87345e-191	1.83048	0.347	0.073	4.72726e-187	Solid	EEF1G			3.01097e-116	1.61538	0.535	0.163	7.59759e-112	Acinar	SCGB3A2
1.05113e-233	1.74252	0.413	0.085	2.65233e-229	Solid	NME2			9.54881e-222	1.52653	0.647	0.163	2.40945e-217	Acinar	PCSK1N
8.43137e-82	1.7258	0.23	0.064	2.12749e-77	Solid	SFTPA1			7.5134e-97	1.52521	0.462	0.158	1.89586e-92	Acinar	TFF3
8.3386e-24	1.62114	0.226	0.12	2.10408e-19	Solid	HSPA6			2.66796e-166	1.34486	0.629	0.185	6.73207e-162	Acinar	AGR3
6.3382e-243	1.59928	0.437	0.088	1.59932e-238	Solid	AQP1			3.3532e-154	1.32793	0.571	0.206	8.46113e-150	Acinar	CRIP2
1.25684e-167	1.57492	0.174	0.013	3.17138e-163	Solid	AKR1C2			3.15343e-140	1.24796	0.398	0.018	7.95706e-136	Acinar	APOD
1.79818e-46	1.53017	0.228	0.092	4.53734e-42	Solid	SFTPA2			7.32783e-94	1.18183	0.299	0.016	1.84903e-89	Acinar	MSLN
0	1.37577	0.314	0.017	0	Solid	SPRR1B			1.24089e-169	1.17144	0.618	0.238	3.13113e-165	Acinar	SCGB1A1
0.00100736	1.33892	0.272	0.23	1	Solid	SFTPC			2.28644e-09	1.14465	0.548	0.565	5.76938e-05	Acinar	MT1X
9.87561e-127	1.3208	0.206	0.034	2.49191e-122	Solid	AKR1C1			4.80472e-81	1.1228	0.287	0.028	1.21238e-76	Acinar	FABP4
6.19077e-182	1.24723	0.592	0.238	1.56212e-177	Solid	AREG			2.60391e-62	1.0876	0.279	0.062	6.57046e-58	Acinar	SYT8
1.9776e-199	1.17008	0.571	0.181	4.99009e-195	Solid	IGHG4			8.40483e-44	1.06049	0.26	0.088	2.12079e-39	Acinar	MSR1
6.869e-60	1.13392	0.498	0.281	1.73326e-55	Solid	SFTPB			1.88375e-49	0.966902	0.404	0.22	4.75326e-45	Acinar	C16orf89
0	1.06011	0.972	0.844	0	Solid	NACA			6.8e-82	0.914552	0.624	0.42	1.71584e-77	Acinar	HLA-DRB5
1.10958e-221	1.05492	0.144	0	2.79981e-217	Solid	AKR1B10			9.69394e-113	0.879771	0.837	0.616	2.44607e-108	Acinar	SLPI
0	1.05295	0.398	0.049	0	Solid	SNCG			1.2477e-45	0.873949	0.243	0.069	3.14833e-41	Acinar	MARCO
0	1.04217	0.357	0.033	0	Solid	CHI3L1			4.40576e-73	0.859436	0.635	0.422	1.1117e-68	Acinar	CRIP1
1.75823e-205	1.0389	0.972	0.931	4.43653e-201	Solid	MYL6			3.16963e-48	0.848201	0.333	0.132	7.99792e-44	Acinar	PIGR
2.19277e-178	1.02671	0.56	0.193	5.53302e-174	Solid	PDZK1IP1			2.71142e-108	0.841841	0.78	0.7	6.84173e-104	Acinar	NDUFB1
2.04592e-135	1.02095	0.28	0.055	5.16247e-131	Solid	GNLY			3.69365e-50	0.840741	0.271	0.084	9.32018e-46	Acinar	TRPM4
1.2697e-71	1.01432	0.533	0.318	3.20384e-67	Solid	C15orf48			2.71251e-98	0.834589	0.288	0.001	6.84449e-94	Acinar	XIST
3.70095e-221	0.997988	0.587	0.202	9.33861e-217	Solid	CDK4			4.99969e-129	0.83385	0.942	0.875	1.26157e-124	Acinar	CSTB
2.85577e-18	0.983949	0.653	0.577	7.20596e-14	Solid	S100A9			3.2968e-25	0.81767	0.343	0.233	8.31882e-21	Acinar	C1orf56
5.04852e-153	0.950597	0.722	0.358	1.27389e-148	Solid	TM4SF1			1.32534e-99	0.794872	0.731	0.566	3.34424e-95	Acinar	MUC1
3.93819e-74	0.927671	0.393	0.162	9.93723e-70	Solid	PSMA6			3.90695e-27	0.78353	0.36	0.26	9.85842e-23	Acinar	ALDOA
1.21358e-119	0.9186	0.644	0.346	3.06223e-115	Solid	CCND1			7.40575e-60	0.764862	0.203	0.009	1.86869e-55	Acinar	LINC01088
1.79602e-74	0.866815	0.636	0.436	4.5319e-70	Solid	CTSC			2.15592e-23	0.753365	0.541	0.488	5.44003e-19	Acinar	CTNNB1
5.59191e-53	0.860273	0.232	0.091	1.41101e-48	Solid	AKR1C3			2.91288e-30	0.749012	0.314	0.191	7.35008e-26	Acinar	A1BG
9.66644e-205	0.854123	0.132	0	2.43913e-200	Solid	SERPINA3			8.18398e-14	0.735042	0.514	0.478	2.06506e-09	Acinar	KIF22
1.16504e-65	0.844602	0.707	0.431	2.93973e-61	Solid	SERPINA1			4.90073e-118	0.726487	0.8	0.654	1.2366e-113	Acinar	SMIM22
1.93002e-95	0.840929	0.717	0.567	4.87003e-91	Solid	IFI27			6.51463e-44	0.719862	0.229	0.058	1.64384e-39	Acinar	PIP
2.79278e-177	0.840516	0.627	0.27	7.04703e-173	Solid	ASPH			4.1112e-18	0.709073	0.375	0.301	1.03738e-13	Acinar	CDC42SE1
2.47872e-215	0.832129	0.315	0.046	6.25454e-211	Solid	RNASEK			3.07554e-24	0.707963	0.412	0.336	7.7605e-20	Acinar	SUMF2
0	0.825918	0.256	0.01	0	Solid	ATP6V0C			4.36489e-46	0.70391	0.261	0.08	1.10139e-41	Acinar	S100P
3.17341e-52	0.812696	0.252	0.098	8.00747e-48	Solid	CCL20			4.75738e-21	0.693722	0.199	0.095	1.20043e-16	Acinar	CYBB
2.95293e-194	0.802131	0.167	0.008	7.45112e-190	Solid	GPX2			6.53535e-74	0.663324	0.713	0.548	1.64907e-69	Acinar	LGALS3BP
5.90416e-164	0.79715	0.792	0.485	1.4898e-159	Solid	PTGES3			4.5732e-31	0.661623	0.432	0.29	1.15395e-26	Acinar	IGFBP2
7.93708e-167	0.791628	0.381	0.095	2.00276e-162	Solid	CTHRC1			4.53704e-54	0.65989	0.669	0.604	1.14483e-49	Acinar	GLUL
2.15045e-115	0.786104	0.163	0.021	5.42622e-111	Solid	DEFB1			3.37641e-27	0.65573	0.206	0.082	8.51969e-23	Acinar	PHKG1
6.97771e-223	0.781797	0.144	0	1.76069e-218	Solid	FGG			3.45825e-25	0.646788	0.335	0.219	8.72621e-21	Acinar	WFDC3
1.59077e-96	0.775744	0.395	0.148	4.014e-92	Solid	BIRC3			1.29963e-10	0.64026	0.462	0.46	3.27936e-06	Acinar	EIF5A
1.16681e-74	0.769113	0.465	0.225	2.9442e-70	Solid	NQO1			1.08084e-12	0.621145	0.151	0.079	2.72728e-08	Acinar	MGP
9.02626e-87	0.767962	0.406	0.15	2.2776e-82	Solid	CCL4L2			3.31927e-35	0.620252	0.543	0.492	8.37552e-31	Acinar	PTTG1IP
3.1359e-121	0.762634	0.76	0.475	7.91282e-117	Solid	JPT1			4.80861e-22	0.617295	0.256	0.138	1.21336e-17	Acinar	CES1
1.24419e-231	0.753544	0.494	0.112	3.13946e-227	Solid	AKR1B1			5.63857e-75	0.616507	0.766	0.718	1.42278e-70	Acinar	ROMO1
6.18482e-59	0.748881	0.12	0.025	1.56062e-54	Solid	DKK1			2.28992e-45	0.616092	0.8	0.67	5.77815e-41	Acinar	HLA-DRB1
1.42956e-118	0.74573	0.676	0.411	3.60721e-114	Solid	CNPY2			3.51658e-23	0.615364	0.564	0.513	8.87339e-19	Acinar	TYROBP
1.94771e-235	0.739711	0.425	0.077	4.91466e-231	Solid	TCIM			1.36799e-15	0.612618	0.247	0.166	3.45185e-11	Acinar	HILPDA
1.06743e-86	0.731385	0.545	0.267	2.69345e-82	Solid	ANXA4			7.93166e-38	0.610205	0.684	0.686	2.00139e-33	Acinar	SLIRP
3.06698e-41	0.719685	0.628	0.431	7.73892e-37	Solid	MPC2			1.99462e-107	0.608474	0.901	0.859	5.03302e-103	Acinar	UQCR10
2.12924e-190	0.711488	0.481	0.131	5.37272e-186	Solid	UBE2S			1.18568e-19	0.602656	0.173	0.069	2.99183e-15	Acinar	FAM183A
1.03354e-83	0.708824	0.485	0.239	2.60794e-79	Solid	CPD			1.55663e-31	0.602536	0.314	0.184	3.92785e-27	Acinar	MTA1
4.49648e-137	0.704827	0.759	0.468	1.1346e-132	Solid	ATP5F1B			1.13148e-85	0.60171	0.902	0.853	2.85507e-81	Acinar	POLR2L
1.40412e-95	0.675725	0.777	0.58	3.54301e-91	Solid	NDUFC2			2.33338e-34	0.59973	0.216	0.072	5.88781e-30	Acinar	RASGEF1B
2.87604e-68	0.674011	0.71	0.499	7.25712e-64	Solid	LDHB			1.46781e-17	0.584796	0.154	0.061	3.70373e-13	Acinar	C1orf194
8.55375e-55	0.67047	0.226	0.084	2.15837e-50	Solid	ACACA			7.41912e-40	0.58343	0.754	0.722	1.87207e-35	Acinar	APOC1
7.42215e-70	0.66603	0.273	0.096	1.87283e-65	Solid	HMGCS1			9.44572e-16	0.582515	0.531	0.519	2.38344e-11	Acinar	HNRNPH1
3.05585e-160	0.655511	0.614	0.24	7.71083e-156	Solid	TPM4			1.81984e-23	0.582046	0.173	0.057	4.59201e-19	Acinar	C9orf24
1.427e-26	0.6536	0.221	0.119	3.60075e-22	Solid	CITED4			1.39062e-47	0.580648	0.763	0.574	3.50895e-43	Acinar	NAPSA
2.30032e-124	0.641881	0.311	0.078	5.80441e-120	Solid	TIMP3			1.88631e-09	0.580592	0.471	0.461	4.75973e-05	Acinar	FCER1G
1.35232e-103	0.633534	0.609	0.324	3.41232e-99	Solid	LSR			2.78106e-21	0.571613	0.111	0.024	7.01745e-17	Acinar	NDUFA4L2
8.5278e-173	0.629981	0.23	0.028	2.15182e-168	Solid	NGRN			1.36549e-54	0.570717	0.696	0.634	3.44555e-50	Acinar	SON
1.38174e-91	0.628252	0.845	0.698	3.48654e-87	Solid	SUB1			3.19172e-23	0.568618	0.306	0.199	8.05366e-19	Acinar	PON3
1.58714e-128	0.625006	0.982	0.946	4.00482e-124	Solid	TPT1			1.4187e-29	0.554748	0.696	0.607	3.57981e-25	Acinar	IFI6
4.30776e-118	0.622106	0.331	0.095	1.08698e-113	Solid	TNC			3.37517e-25	0.552486	0.274	0.154	8.51657e-21	Acinar	BX284668.5
4.54917e-87	0.618501	0.492	0.222	1.14789e-82	Solid	SOD2			2.95987e-34	0.544563	0.146	0.02	7.46864e-30	Acinar	MCEMP1
9.87188e-222	0.618216	0.251	0.023	2.49097e-217	Solid	MRPS24			4.30218e-31	0.54354	0.506	0.443	1.08557e-26	Acinar	DPM3
6.35078e-49	0.617807	0.33	0.15	1.60249e-44	Solid	LTB			1.11728e-14	0.543199	0.328	0.258	2.81924e-10	Acinar	SEC22B
5.75184e-48	0.616418	0.353	0.168	1.45136e-43	Solid	G0S2			1.17555e-73	0.532422	0.813	0.689	2.96626e-69	Acinar	CYB5A
4.9413e-41	0.615	0.694	0.579	1.24684e-36	Solid	C4orf48			1.72983e-28	0.530848	0.388	0.261	4.36488e-24	Acinar	RAMP1
1.18427e-77	0.614265	0.623	0.37	2.98827e-73	Solid	ITGB1			3.52978e-09	0.524063	0.315	0.275	8.90668e-05	Acinar	SRSF6
4.57883e-301	0.614019	0.203	0.002	1.15538e-296	Solid	SPRR2D			1.00463e-55	0.517024	0.714	0.692	2.53497e-51	Acinar	LAMTOR4
5.72438e-82	0.613415	0.504	0.257	1.44443e-77	Solid	UCP2			1.14884e-75	0.50832	0.886	0.836	2.89886e-71	Acinar	CST3
3.93845e-103	0.610975	0.503	0.23	9.93789e-99	Solid	MYL6B			6.1578e-08	0.506614	0.266	0.224	0.0015538	Acinar	MDM4
1.959e-66	0.610609	0.419	0.193	4.94315e-62	Solid	ID2			1.48415e-16	0.505346	0.376	0.27	3.74494e-12	Acinar	CLU
4.05273e-99	0.607568	0.707	0.429	1.02263e-94	Solid	PDCD5			1.14842e-06	0.500759	0.333	0.31	0.028978	Acinar	ACP5
4.75467e-64	0.606988	0.364	0.171	1.19974e-59	Solid	FHL2			2.99384e-10	0.498247	0.359	0.326	7.55435e-06	Acinar	NMT1
1.33956e-175	0.594994	0.647	0.231	3.38012e-171	Solid	DMKN			1.13329e-21	0.498128	0.16	0.061	2.85964e-17	Acinar	AL928596.1
5.00115e-88	0.591412	0.622	0.354	1.26194e-83	Solid	ORMDL2			1.03324e-28	0.497847	0.162	0.044	2.60718e-24	Acinar	LUM
4.21083e-106	0.588758	0.684	0.388	1.06252e-101	Solid	PA2G4			4.57603e-27	0.49579	0.324	0.201	1.15467e-22	Acinar	FAM13A
0.000680764	0.588231	0.349	0.305	1	Solid	TFPI2			2.90154e-05	0.493279	0.275	0.255	0.732145	Acinar	UBE2W
7.27146e-62	0.587773	0.472	0.258	1.83481e-57	Solid	PRSS23			2.28534e-35	0.488844	0.708	0.696	5.76659e-31	Acinar	NDUFA3
1.51508e-63	0.586526	0.288	0.108	3.82299e-59	Solid	C3			1.5995e-39	0.488539	0.696	0.702	4.03603e-35	Acinar	SRI
2.46538e-231	0.579844	0.181	0.006	6.22089e-227	Solid	TUBB3			2.86634e-29	0.485787	0.748	0.767	7.23264e-25	Acinar	CDC42
0	0.576894	0.278	0	0	Solid	EIF1AY			3.71262e-19	0.481296	0.43	0.359	9.36805e-15	Acinar	SCPEP1
3.05086e-29	0.575745	0.239	0.122	7.69824e-25	Solid	EDN1			1.00967e-19	0.480304	0.389	0.314	2.54771e-15	Acinar	NDUFV3
3.52553e-54	0.574874	0.26	0.106	8.89598e-50	Solid	MUC21			9.06438e-38	0.479582	0.654	0.582	2.28721e-33	Acinar	FKBP2
3.58942e-104	0.569711	0.297	0.083	9.05719e-100	Solid	PLAU			3.78698e-34	0.474223	0.297	0.142	9.55569e-30	Acinar	WDR66
3.34219e-138	0.564274	0.545	0.212	8.43335e-134	Solid	DCTN2			3.58252e-32	0.474165	0.724	0.736	9.03977e-28	Acinar	LY6E
5.56736e-129	0.560895	0.422	0.135	1.40481e-124	Solid	DNAJB11			9.83471e-17	0.472835	0.433	0.394	2.48159e-12	Acinar	MGST2
3.05387e-101	0.558883	0.554	0.26	7.70582e-97	Solid	HMGA1			1.33899e-73	0.471313	0.859	0.804	3.37867e-69	Acinar	UQCRQ
1.37213e-132	0.556831	0.578	0.243	3.4623e-128	Solid	OS9			1.35481e-19	0.467249	0.588	0.591	3.41858e-15	Acinar	TRAM1
3.65e-166	0.555631	0.376	0.085	9.21004e-162	Solid	CALD1			4.89427e-11	0.465799	0.259	0.204	1.23497e-06	Acinar	CNFN
2.47988e-168	0.552498	0.107	0	6.25748e-164	Solid	CALCA			6.48978e-07	0.462828	0.41	0.414	0.0163757	Acinar	SVIP
5.40468e-66	0.549657	0.216	0.065	1.36376e-61	Solid	CTSE			1.36506e-32	0.462789	0.614	0.507	3.44446e-28	Acinar	HLA-DQB1
2.06192e-16	0.549151	0.609	0.543	5.20283e-12	Solid	HOPX			6.60687e-21	0.461866	0.291	0.181	1.66711e-16	Acinar	MIR4458HG
8.06757e-74	0.548104	0.258	0.078	2.03569e-69	Solid	NKG7			1.3447e-14	0.461538	0.333	0.261	3.39309e-10	Acinar	MPZL2
1.51488e-32	0.547625	0.185	0.074	3.82249e-28	Solid	GZMA			4.94615e-26	0.458968	0.203	0.082	1.24806e-21	Acinar	RARRES2
1.28357e-50	0.542102	0.644	0.419	3.23884e-46	Solid	HSPD1			7.20644e-18	0.458618	0.418	0.36	1.8184e-13	Acinar	PRMT2
4.39468e-49	0.539716	0.775	0.574	1.10891e-44	Solid	OCIAD2			9.15204e-36	0.457304	0.698	0.68	2.30933e-31	Acinar	ATP5IF1
7.47298e-83	0.53815	0.558	0.273	1.88566e-78	Solid	TUBA1C			6.11721e-16	0.45676	0.284	0.201	1.54356e-11	Acinar	SPRY1
1.37011e-111	0.537978	0.524	0.224	3.45719e-107	Solid	RCN2			1.80566e-15	0.455775	0.381	0.31	4.55622e-11	Acinar	VAMP5
7.42233e-86	0.536423	0.706	0.414	1.87288e-81	Solid	PRDX2			1.84304e-13	0.455428	0.592	0.599	4.65054e-09	Acinar	PPP1CB
7.20784e-17	0.53582	0.401	0.283	1.81875e-12	Solid	MMP7			3.79453e-23	0.453132	0.321	0.21	9.57473e-19	Acinar	LINC00467
8.99896e-17	0.532788	0.508	0.368	2.27071e-12	Solid	HES1			1.48687e-05	0.450851	0.502	0.532	0.375182	Acinar	C1QB
7.05869e-98	0.531715	0.718	0.432	1.78112e-93	Solid	RTN4			7.79046e-12	0.450657	0.516	0.52	1.96577e-07	Acinar	CD52
3.26517e-30	0.527191	0.522	0.355	8.239e-26	Solid	TPM1			2.43136e-79	0.449506	0.925	0.866	6.13505e-75	Acinar	TOMM7
9.39069e-175	0.525703	0.331	0.064	2.36955e-170	Solid	PKIB			8.26257e-27	0.448388	0.654	0.625	2.08489e-22	Acinar	CBX3
1.61441e-147	0.523318	0.491	0.168	4.07363e-143	Solid	CTDSP2			1.26385e-43	0.446706	0.808	0.783	3.18908e-39	Acinar	CTSD
2.58662e-46	0.522344	0.594	0.377	6.52682e-42	Solid	EIF4A1			1.72168e-22	0.444517	0.357	0.237	4.34433e-18	Acinar	TSPAN1
1.61043e-51	0.520906	0.553	0.3	4.06359e-47	Solid	FABP5			2.21311e-21	0.443699	0.206	0.1	5.58433e-17	Acinar	LY6K
1.35986e-63	0.520286	0.772	0.561	3.43134e-59	Solid	RAN			1.38727e-54	0.440209	0.809	0.773	3.50049e-50	Acinar	NDUFA1
1.8023e-70	0.519981	0.669	0.407	4.54774e-66	Solid	TOP1			3.18867e-13	0.439721	0.487	0.485	8.04598e-09	Acinar	MRPS6
1.49693e-54	0.517995	0.577	0.324	3.77721e-50	Solid	EMP2			1.6719e-15	0.437394	0.332	0.251	4.21871e-11	Acinar	AC244090.1
7.4527e-47	0.515476	0.413	0.226	1.88054e-42	Solid	GABARAP			1.91738e-15	0.435035	0.456	0.394	4.83812e-11	Acinar	EFNA1
3.08906e-70	0.511543	0.779	0.542	7.79462e-66	Solid	PPIB			9.73372e-32	0.433758	0.807	0.811	2.45611e-27	Acinar	ATP5MPL
2.54495e-162	0.510107	0.338	0.073	6.42166e-158	Solid	RBM4			2.99202e-09	0.428174	0.223	0.168	7.54977e-05	Acinar	STAU2
7.27307e-170	0.510001	0.228	0.028	1.83521e-165	Solid	PPP1R14D			2.98752e-56	0.422077	0.818	0.78	7.53841e-52	Acinar	TMEM258
7.68251e-37	0.508173	0.501	0.281	1.93853e-32	Solid	SRGN			3.02823e-28	0.420315	0.81	0.812	7.64113e-24	Acinar	KRT19
9.39411e-131	0.507571	0.526	0.194	2.37042e-126	Solid	CDV3			2.12838e-10	0.42018	0.435	0.432	5.37055e-06	Acinar	IFNGR2
1.59234e-69	0.507419	0.216	0.062	4.01795e-65	Solid	UBE2C			4.66456e-83	0.418733	0.884	0.865	1.17701e-78	Acinar	ATP5MG
1.82127e-59	0.502496	0.62	0.409	4.59561e-55	Solid	CARHSP1			7.85243e-30	0.416446	0.82	0.834	1.9814e-25	Acinar	ENO1
0.00383335	0.499999	0.176	0.148	1	Solid	SFTPD			1.58617e-26	0.415505	0.697	0.698	4.00239e-22	Acinar	C4orf3
3.47426e-73	0.499336	0.715	0.471	8.76659e-69	Solid	SSR3			3.18905e-12	0.412336	0.615	0.634	8.04694e-08	Acinar	GRN
1.10987e-81	0.498702	0.535	0.265	2.80053e-77	Solid	SERPINH1			7.07628e-16	0.411166	0.567	0.513	1.78556e-11	Acinar	HLA-DMA
4.1671e-71	0.498642	0.681	0.448	1.05148e-66	Solid	MYDGF			6.46798e-12	0.405627	0.523	0.529	1.63207e-07	Acinar	DCXR
1.06961e-185	0.497795	0.205	0.017	2.69895e-181	Solid	C6orf141			1.50056e-17	0.405324	0.533	0.528	3.78638e-13	Acinar	CLDN3
4.44255e-92	0.494913	0.602	0.31	1.12099e-87	Solid	KIF5B			1.01128e-19	0.405244	0.562	0.531	2.55176e-15	Acinar	FCGRT
9.86637e-84	0.493523	0.624	0.338	2.48958e-79	Solid	RAB11A			1.08504e-91	0.402101	0.892	0.827	2.73789e-87	Acinar	ATP5ME
5.97215e-109	0.493048	0.134	0.013	1.50695e-104	Solid	CXCL13			1.02045e-26	0.401804	0.644	0.634	2.57491e-22	Acinar	EZR
7.10864e-80	0.491406	0.623	0.334	1.79372e-75	Solid	CD99			3.02174e-49	0.398879	0.797	0.787	7.62477e-45	Acinar	NDUFB2
5.95542e-129	0.489012	0.495	0.173	1.50273e-124	Solid	ATP1B3			0.00190182	0.398831	0.421	0.41	1	Acinar	S100A2
4.59903e-93	0.487912	0.884	0.734	1.16047e-88	Solid	MYL12A			3.35932e-16	0.39854	0.691	0.702	8.47656e-12	Acinar	EIF2S2
3.93702e-143	0.486646	0.392	0.104	9.93429e-139	Solid	TMEM176B			8.0446e-20	0.397232	0.626	0.649	2.02989e-15	Acinar	NAA38
8.67481e-62	0.484217	0.694	0.487	2.18891e-57	Solid	SNRPB			0.00334747	0.396792	0.544	0.603	1	Acinar	CTSH
4.85951e-121	0.47939	0.154	0.016	1.2262e-116	Solid	S100B			7.20191e-19	0.395557	0.663	0.692	1.81726e-14	Acinar	APLP2
5.50111e-153	0.477756	0.205	0.025	1.3881e-148	Solid	GNG10			3.13363e-42	0.392272	0.82	0.817	7.90708e-38	Acinar	PRDX5
6.06936e-61	0.476851	0.739	0.513	1.53148e-56	Solid	RANBP1			1.55399e-38	0.392073	0.809	0.812	3.92117e-34	Acinar	SEM1
3.75595e-41	0.476054	0.538	0.334	9.4774e-37	Solid	SFN			6.60368e-12	0.391581	0.104	0.042	1.66631e-07	Acinar	AL357093.2
4.06635e-45	0.474207	0.765	0.567	1.02606e-40	Solid	EPCAM			2.09559e-22	0.391478	0.287	0.174	5.28781e-18	Acinar	SERTAD4-AS1
2.46178e-16	0.473834	0.193	0.108	6.21181e-12	Solid	SPINK1			1.15182e-12	0.391445	0.457	0.429	2.90639e-08	Acinar	SMIM30
6.28066e-92	0.471719	0.73	0.43	1.5848e-87	Solid	EIF4A2			1.62391e-09	0.390968	0.495	0.491	4.09761e-05	Acinar	DYNC1I2
8.05594e-120	0.471073	0.361	0.108	2.03275e-115	Solid	DCBLD2			1.72826e-22	0.390442	0.719	0.718	4.36091e-18	Acinar	YWHAE
9.0892e-76	0.470963	0.62	0.349	2.29348e-71	Solid	RAB5IF			1.66573e-08	0.388948	0.385	0.359	0.000420313	Acinar	TNRC6B
3.00106e-206	0.468195	0.318	0.048	7.57259e-202	Solid	SARNP			0.00469996	0.387622	0.327	0.321	1	Acinar	CAPS
7.52826e-75	0.467343	0.446	0.203	1.89961e-70	Solid	IFI16			4.87522e-16	0.387556	0.625	0.541	1.23016e-11	Acinar	NUPR1
1.57294e-59	0.465423	0.584	0.365	3.96901e-55	Solid	NME4			6.59182e-19	0.386848	1	0.999	1.66331e-14	Acinar	TMSB4X
1.31193e-69	0.461522	0.725	0.494	3.3104e-65	Solid	PSMD8			4.59312e-15	0.386372	0.214	0.132	1.15898e-10	Acinar	ZNF117
2.44316e-96	0.460908	0.92	0.835	6.16482e-92	Solid	CFL1			3.13971e-10	0.38591	0.518	0.541	7.92243e-06	Acinar	AKAP9
1.28628e-158	0.460231	0.233	0.032	3.24566e-154	Solid	TRAPPC5			4.64236e-07	0.385833	0.543	0.562	0.0117141	Acinar	WSB1
9.43532e-173	0.459964	0.244	0.032	2.38081e-168	Solid	EREG			5.04149e-15	0.384782	0.326	0.255	1.27212e-10	Acinar	FMC1
3.34086e-141	0.458943	0.337	0.08	8.42999e-137	Solid	TMEM176A			5.65132e-05	0.3803	0.232	0.205	1	Acinar	CETN3
1.15535e-189	0.457738	0.442	0.108	2.91529e-185	Solid	NABP2			2.59628e-10	0.378935	0.107	0.048	6.55119e-06	Acinar	AC013264.1
5.555e-79	0.456414	0.869	0.718	1.40169e-74	Solid	MYL12B			6.07395e-32	0.377478	0.788	0.749	1.53264e-27	Acinar	S100A13
4.36288e-61	0.454956	0.336	0.145	1.10088e-56	Solid	CPE			2.17755e-12	0.376472	0.12	0.052	5.49461e-08	Acinar	MS4A8
8.52382e-35	0.452295	0.649	0.414	2.15082e-30	Solid	IL32			1.45796e-52	0.372767	0.846	0.784	3.67888e-48	Acinar	DSTN
5.59791e-94	0.452165	0.891	0.761	1.41252e-89	Solid	BTF3			2.73503e-05	0.372739	0.437	0.462	0.690129	Acinar	PMVK
1.08353e-106	0.450994	0.553	0.235	2.73406e-102	Solid	MSN			9.25778e-10	0.372311	0.23	0.168	2.33602e-05	Acinar	B3GNT7
4.98204e-216	0.44964	0.137	0	1.25712e-211	Solid	CTAG2			4.93647e-06	0.36837	0.117	0.074	0.124562	Acinar	DYNLRB2
6.71414e-39	0.448652	0.826	0.746	1.69418e-34	Solid	SPINT2			0.00122156	0.367975	0.158	0.217	1	Acinar	MDM2
5.5647e-86	0.445984	0.26	0.071	1.40414e-81	Solid	NNMT			2.04897e-09	0.366399	0.16	0.096	5.17016e-05	Acinar	PIFO
8.44956e-59	0.44518	0.411	0.187	2.13208e-54	Solid	COTL1			5.83772e-07	0.36442	0.482	0.522	0.0147303	Acinar	SUMO3
3.90314e-70	0.444571	0.841	0.67	9.84878e-66	Solid	HNRNPA1			2.53669e-14	0.363163	0.321	0.243	6.40084e-10	Acinar	CFH
4.47257e-175	0.444143	0.348	0.07	1.12856e-170	Solid	TXNRD1			7.53747e-05	0.362977	0.437	0.467	1	Acinar	ARL4A
1.63033e-54	0.442789	0.705	0.519	4.11381e-50	Solid	TMEM147			1.86122e-13	0.360506	0.337	0.261	4.69641e-09	Acinar	FBP1
7.60574e-109	0.442589	0.322	0.09	1.91916e-104	Solid	SH3KBP1			4.65642e-26	0.360107	0.747	0.759	1.17495e-21	Acinar	APOE
6.48897e-60	0.441721	0.686	0.437	1.63736e-55	Solid	PPA1			7.73173e-10	0.356796	0.129	0.072	1.95095e-05	Acinar	HK2
5.35488e-83	0.440595	0.4	0.161	1.3512e-78	Solid	PMAIP1			5.55207e-15	0.352481	0.279	0.194	1.40095e-10	Acinar	MACC1
4.88503e-09	0.439877	0.594	0.46	0.000123264	Solid	SPP1			1.01645e-40	0.352222	0.817	0.805	2.5648e-36	Acinar	ATP5MF
1.59825e-92	0.439436	0.576	0.273	4.03286e-88	Solid	TAF1D			1.39349e-10	0.35129	0.627	0.563	3.51619e-06	Acinar	CXCL17
1.12321e-90	0.439363	0.948	0.806	2.83419e-86	Solid	GSTP1			1.98032e-08	0.350917	0.321	0.26	0.000499693	Acinar	SELENOP
1.47343e-87	0.43863	0.573	0.292	3.71791e-83	Solid	MRPL11			1.05804e-06	0.349695	0.209	0.17	0.0266975	Acinar	NAPRT
9.01612e-89	0.438351	0.21	0.049	2.27504e-84	Solid	FSCN1			1.63481e-07	0.349428	0.428	0.433	0.00412512	Acinar	VAMP2
1.53701e-62	0.438043	0.258	0.089	3.87833e-58	Solid	PTTG1			7.50235e-06	0.348976	0.48	0.503	0.189307	Acinar	C1QA
1.01407e-41	0.436648	0.346	0.161	2.55881e-37	Solid	CCL5			1.40991e-19	0.348103	0.492	0.389	3.55763e-15	Acinar	CST6
1.49294e-48	0.436408	0.65	0.431	3.76713e-44	Solid	ARL6IP1			4.75322e-09	0.347182	0.128	0.073	0.000119938	Acinar	OLR1
1.56727e-31	0.436363	0.786	0.625	3.95469e-27	Solid	GNAS			3.59768e-11	0.345605	0.113	0.049	9.07802e-07	Acinar	C11orf88
1.66927e-72	0.435552	0.658	0.397	4.21207e-68	Solid	RNF7			1.61937e-08	0.344922	0.128	0.076	0.000408617	Acinar	FLCN
1.55228e-62	0.433101	0.242	0.083	3.91687e-58	Solid	DHCR7			7.60363e-09	0.343608	0.164	0.102	0.000191862	Acinar	RSPH1
5.28676e-64	0.432209	0.61	0.378	1.33401e-59	Solid	MRPL21			7.40637e-06	0.342986	0.358	0.357	0.186885	Acinar	TMEM50B
5.53493e-78	0.431303	0.346	0.13	1.39663e-73	Solid	POLD4			1.09184e-10	0.342902	0.175	0.111	2.75503e-06	Acinar	MTRNR2L12
1.23577e-80	0.430796	0.517	0.237	3.11822e-76	Solid	SNRPN			2.35802e-12	0.342623	0.222	0.15	5.95e-08	Acinar	CRACR2B
6.9625e-43	0.428681	0.75	0.584	1.75685e-38	Solid	SPCS2			4.16106e-20	0.342459	0.206	0.101	1.04996e-15	Acinar	MEF2C
6.07619e-44	0.428285	0.578	0.385	1.5332e-39	Solid	PSMB9			1.94643e-23	0.340405	0.716	0.722	4.91143e-19	Acinar	MRPS21
1.80092e-114	0.428222	0.356	0.106	4.54425e-110	Solid	SMC4			1.15008e-10	0.339663	0.367	0.307	2.90199e-06	Acinar	TFPI
6.79635e-45	0.427172	0.846	0.701	1.71492e-40	Solid	DBI			7.58218e-09	0.337026	0.13	0.076	0.000191321	Acinar	SYNC
4.35292e-58	0.42676	0.552	0.32	1.09837e-53	Solid	SPTSSA			2.0296e-05	0.335083	0.214	0.176	0.512129	Acinar	ANKRD37
3.42787e-120	0.423391	0.221	0.04	8.64956e-116	Solid	GNG11			2.04397e-34	0.334922	0.137	0.013	5.15754e-30	Acinar	POMC
1.08428e-27	0.422904	0.614	0.455	2.73595e-23	Solid	CKLF			3.53689e-06	0.33489	0.332	0.31	0.0892464	Acinar	HNMT
8.04553e-43	0.422731	0.735	0.578	2.03013e-38	Solid	NDUFS8			3.5588e-06	0.334846	0.268	0.231	0.0897991	Acinar	LSP1
1.69117e-50	0.421708	0.301	0.134	4.26732e-46	Solid	DDX52			1.70043e-08	0.333673	0.27	0.215	0.00042907	Acinar	SLC44A4
1.49831e-73	0.421351	0.746	0.506	3.7807e-69	Solid	COX5A			1.40564e-12	0.333132	0.512	0.498	3.54686e-08	Acinar	ASAH1
5.6497e-20	0.420344	0.892	0.819	1.42559e-15	Solid	ANXA2			5.92749e-06	0.33179	0.375	0.372	0.149568	Acinar	MAGED2
2.03233e-34	0.419919	0.179	0.071	5.12819e-30	Solid	PLAT			0.00025422	0.331291	0.245	0.22	1	Acinar	S100A8
8.70861e-96	0.41888	0.53	0.23	2.19744e-91	Solid	MRPL47			0.00484787	0.330043	0.299	0.29	1	Acinar	C1QC
1.23748e-59	0.415258	0.879	0.765	3.12254e-55	Solid	TXN			1.74121e-11	0.329787	0.184	0.115	4.39359e-07	Acinar	MTRNR2L8
4.51165e-43	0.414156	0.862	0.725	1.13842e-38	Solid	YBX1			0.000139978	0.329454	0.382	0.403	1	Acinar	C1orf35
5.17259e-77	0.412993	0.566	0.285	1.3052e-72	Solid	H1FX			4.09095e-25	0.329286	0.163	0.052	1.03227e-20	Acinar	INHBB
1.70003e-141	0.412415	0.23	0.036	4.28968e-137	Solid	TRIB3			2.27919e-18	0.328448	0.202	0.106	5.75108e-14	Acinar	ACAD8
1.45246e-74	0.409746	0.649	0.378	3.66499e-70	Solid	CNBP			1.81991e-07	0.32783	0.23	0.179	0.00459218	Acinar	APOBEC3C
1.02291e-67	0.409228	0.592	0.323	2.58111e-63	Solid	GTF2A2			4.16611e-05	0.327118	0.465	0.492	1	Acinar	SRD5A3
9.85352e-72	0.408138	0.468	0.195	2.48634e-67	Solid	CCL4			1.40735e-20	0.326931	0.153	0.054	3.55117e-16	Acinar	SUSD2
5.66487e-70	0.406842	0.604	0.33	1.42942e-65	Solid	MANF			0.00119801	0.324051	0.257	0.236	1	Acinar	HLA-DQA2
6.25137e-72	0.406216	0.27	0.089	1.57741e-67	Solid	AC020916.1			1.86766e-08	0.323718	0.295	0.252	0.000471268	Acinar	TMEM99
5.3557e-45	0.401473	0.644	0.426	1.3514e-40	Solid	PRRC2C			4.64095e-07	0.32365	0.101	0.055	0.0117105	Acinar	OMG
1.52419e-94	0.398921	0.497	0.209	3.84598e-90	Solid	HIF1A			3.50387e-06	0.322592	0.472	0.495	0.0884131	Acinar	MEAF6
5.6664e-94	0.397488	0.492	0.206	1.4298e-89	Solid	DHX36			0.00153325	0.320433	0.343	0.355	1	Acinar	CXCL16
8.43911e-35	0.397046	0.735	0.584	2.12944e-30	Solid	P4HB			5.16881e-05	0.320403	0.487	0.497	1	Acinar	GCHFR
3.65809e-61	0.395141	0.864	0.718	9.23047e-57	Solid	EEF1B2			9.6132e-32	0.31956	0.753	0.756	2.4257e-27	Acinar	CD9
7.13157e-75	0.394879	0.619	0.345	1.79951e-70	Solid	AP2M1			5.50426e-11	0.31848	0.338	0.26	1.38889e-06	Acinar	STEAP4
3.60202e-249	0.394565	0.27	0.022	9.08899e-245	Solid	PITX1			4.87638e-07	0.318256	0.319	0.285	0.0123046	Acinar	VSTM2L
4.12442e-139	0.392858	0.381	0.104	1.04071e-134	Solid	TSPAN31			1.52892e-05	0.31792	0.224	0.186	0.385791	Acinar	ST6GALNAC1
3.01398e-49	0.392216	0.669	0.439	7.60517e-45	Solid	HNRNPA3			2.54444e-07	0.317859	0.301	0.264	0.00642038	Acinar	PFKL
2.78727e-101	0.391706	0.488	0.2	7.03313e-97	Solid	ERBB3			0.00141201	0.317752	0.288	0.287	1	Acinar	DAAM1
3.21227e-81	0.390608	0.141	0.024	8.10552e-77	Solid	BAMBI			0.00021956	0.317669	0.454	0.503	1	Acinar	PDXK
5.5625e-12	0.390021	0.775	0.737	1.40358e-07	Solid	LGALS1			0.0067443	0.317137	0.313	0.319	1	Acinar	RUNX1
6.74042e-59	0.388431	0.798	0.614	1.70081e-54	Solid	SEC61B			0.00220763	0.316508	0.502	0.559	1	Acinar	SYF2
1.15663e-71	0.38724	0.503	0.239	2.91851e-67	Solid	PSMD2			5.42436e-10	0.31568	0.18	0.116	1.36873e-05	Acinar	RIN2
3.12813e-89	0.386349	0.448	0.177	7.89322e-85	Solid	CKS2			1.00998e-10	0.314192	0.207	0.14	2.54847e-06	Acinar	HSD17B8
3.32028e-180	0.386285	0.274	0.04	8.37806e-176	Solid	SLC6A14			9.80613e-07	0.313727	0.506	0.538	0.0247438	Acinar	DDX17
1.23011e-57	0.386042	0.301	0.125	3.10394e-53	Solid	CLDN1			2.36513e-10	0.313054	0.619	0.643	5.96794e-06	Acinar	PET100
3.66157e-80	0.385363	0.471	0.214	9.23925e-76	Solid	HIKESHI			1.58843e-11	0.31257	0.629	0.71	4.00807e-07	Acinar	DDT
7.52072e-39	0.384816	0.689	0.495	1.8977e-34	Solid	MZT2A			3.99046e-20	0.311253	0.87	0.717	1.00691e-15	Acinar	WFDC2
1.87647e-84	0.384051	0.292	0.091	4.7349e-80	Solid	HEXIM1			2.79497e-07	0.310618	0.123	0.078	0.00705255	Acinar	SOX11
2.41559e-80	0.383431	0.5	0.235	6.09526e-76	Solid	ITGA3			1.64614e-05	0.310587	0.294	0.274	0.41537	Acinar	SMIM4
5.77262e-38	0.381132	0.75	0.554	1.4566e-33	Solid	YWHAB			2.78801e-12	0.309407	0.601	0.634	7.03498e-08	Acinar	TSPAN13
1.343e-101	0.380991	0.472	0.183	3.3888e-97	Solid	MRPL3			0.00566736	0.307761	0.415	0.447	1	Acinar	EIF4E
1.19926e-68	0.380459	0.541	0.278	3.0261e-64	Solid	PSMC4			1.31137e-10	0.306718	0.108	0.05	3.30899e-06	Acinar	VMO1
9.69306e-49	0.380395	0.147	0.04	2.44585e-44	Solid	GZMB			2.45933e-09	0.306653	0.267	0.213	6.20563e-05	Acinar	CAPN8
4.46764e-70	0.379015	0.48	0.225	1.12732e-65	Solid	PIM3			2.38763e-07	0.306649	0.258	0.209	0.00602471	Acinar	CARD16
6.27289e-98	0.378734	0.179	0.032	1.58284e-93	Solid	CDKN2A			0.000122542	0.306229	0.125	0.089	1	Acinar	C5orf49
2.64089e-90	0.377305	0.475	0.197	6.66377e-86	Solid	MAP2K2			6.4558e-11	0.306065	0.627	0.578	1.62899e-06	Acinar	S100A14
1.87408e-57	0.377162	0.798	0.646	4.72887e-53	Solid	C19orf53			1.45653e-24	0.305841	0.147	0.041	3.67527e-20	Acinar	DNAH11
2.58074e-73	0.376995	0.578	0.309	6.51198e-69	Solid	MRPS12			0.00069315	0.305232	0.311	0.315	1	Acinar	LACTB2
7.91111e-59	0.376266	0.262	0.097	1.99621e-54	Solid	GMNN			1.25588e-08	0.304348	0.529	0.565	0.000316896	Acinar	APP
3.01571e-116	0.37618	0.284	0.068	7.60954e-112	Solid	CAMK2N1			0.000170578	0.303362	0.197	0.165	1	Acinar	SLC5A3
1.30316e-48	0.375856	0.683	0.49	3.28826e-44	Solid	PPP1CA			2.81219e-143	0.30315	0.112	0.415	7.09601e-139	Acinar	IGLC3
6.35616e-51	0.373924	0.25	0.097	1.60385e-46	Solid	TMEM97			2.46347e-06	0.301009	0.475	0.503	0.0621607	Acinar	CENPX
9.8306e-64	0.373322	0.434	0.209	2.48055e-59	Solid	MPZL1			0.000226914	0.30094	0.327	0.315	1	Acinar	SMIM1
6.31442e-38	0.373249	0.385	0.21	1.59332e-33	Solid	CDC42EP3			1.06648e-19	0.299572	0.699	0.714	2.69106e-15	Acinar	COPS9
1.35022e-59	0.373108	0.478	0.242	3.40701e-55	Solid	BAZ1A			3.16428e-11	0.29843	0.241	0.172	7.98443e-07	Acinar	TMEM45B
2.88674e-42	0.372811	0.993	0.995	7.28411e-38	Solid	TMSB10			4.15611e-05	0.298295	0.21	0.181	1	Acinar	CLDN12
3.27184e-115	0.371771	0.347	0.098	8.25585e-111	Solid	TGM2			0.000433897	0.297886	0.391	0.402	1	Acinar	CBR1
1.57899e-68	0.37165	0.36	0.143	3.98427e-64	Solid	RAC2			2.81789e-06	0.297603	0.207	0.164	0.0711037	Acinar	CYP27A1
8.99134e-52	0.370954	0.223	0.08	2.26878e-47	Solid	UBE2V1			4.13319e-07	0.297309	0.109	0.063	0.0104293	Acinar	CFAP53
1.40805e-44	0.369661	0.271	0.116	3.55293e-40	Solid	ZDHHC3			5.56435e-07	0.294733	0.464	0.476	0.0140405	Acinar	PNKD
4.50885e-68	0.368943	0.427	0.187	1.13772e-63	Solid	DDIT3			1.35602e-09	0.292997	0.118	0.06	3.42164e-05	Acinar	IGFBP5
4.77371e-58	0.366256	0.588	0.339	1.20455e-53	Solid	PFDN4			0.00997221	0.291006	0.392	0.412	1	Acinar	METAP2
1.88473e-166	0.362651	0.307	0.056	4.75575e-162	Solid	PIP4K2C			7.32899e-06	0.288967	0.473	0.502	0.184932	Acinar	GTF2I
4.1391e-60	0.361677	0.648	0.403	1.04442e-55	Solid	TBCB			7.86542e-09	0.288211	0.766	0.778	0.000198468	Acinar	PSAP
5.80003e-34	0.361435	0.565	0.378	1.46352e-29	Solid	NAMPT			1.99343e-13	0.287958	0.635	0.653	5.03003e-09	Acinar	TAX1BP1
1.66976e-69	0.360526	0.497	0.241	4.21331e-65	Solid	FAM89B			0.00104351	0.287706	0.505	0.569	1	Acinar	TMEM256
7.83521e-51	0.359378	0.517	0.295	1.97706e-46	Solid	PAFAH1B3			1.47172e-28	0.286132	0.775	0.801	3.71358e-24	Acinar	HMGN1
3.87239e-98	0.359274	0.39	0.135	9.7712e-94	Solid	UBA2			0.00417493	0.28586	0.369	0.387	1	Acinar	ACADVL
6.64907e-61	0.358506	0.611	0.353	1.67776e-56	Solid	SELENOT			6.44272e-10	0.285801	0.11	0.051	1.62569e-05	Acinar	CAPSL
1.6253e-58	0.357267	0.52	0.284	4.10112e-54	Solid	HDGF			4.87095e-06	0.285554	0.267	0.229	0.122909	Acinar	ETS2
1.62524e-72	0.3571	0.391	0.163	4.10097e-68	Solid	BRIX1			1.36285e-06	0.285346	0.264	0.233	0.0343887	Acinar	ARSD
1.00565e-80	0.356171	0.304	0.101	2.53755e-76	Solid	ITGA2			5.54681e-06	0.284846	0.146	0.103	0.139963	Acinar	MS4A7
4.87517e-76	0.355407	0.287	0.094	1.23015e-71	Solid	AZGP1			8.78384e-16	0.284488	0.145	0.057	2.21643e-11	Acinar	C20orf85
1.22423e-35	0.355271	0.41	0.24	3.08911e-31	Solid	BASP1			2.95292e-11	0.283061	0.362	0.528	7.45111e-07	Acinar	ERO1A
1.45247e-39	0.355049	0.791	0.633	3.66503e-35	Solid	SNRPG			0.00689758	0.28302	0.543	0.602	1	Acinar	PDIA4
6.57385e-40	0.354584	0.354	0.184	1.65878e-35	Solid	FKBP4			0.00685621	0.2825	0.151	0.129	1	Acinar	SPI1
2.20974e-70	0.352348	0.922	0.884	5.57583e-66	Solid	OAZ1			0.00105672	0.282325	0.497	0.553	1	Acinar	CAPZA2
1.76879e-25	0.352186	0.216	0.104	4.46319e-21	Solid	CD69			6.06217e-05	0.281699	0.222	0.19	1	Acinar	NECTIN4
4.52312e-60	0.352098	0.463	0.23	1.14132e-55	Solid	LPP			6.73811e-08	0.280807	0.102	0.053	0.00170023	Acinar	ZMYND10
2.98373e-20	0.351297	0.157	0.074	7.52884e-16	Solid	CD7			2.3525e-07	0.279045	0.374	0.335	0.00593605	Acinar	LY96
2.36263e-65	0.350916	0.123	0.022	5.96163e-61	Solid	LGALS2			1.38529e-06	0.278293	0.302	0.27	0.0349549	Acinar	IFNAR1
3.99457e-65	0.350795	0.553	0.291	1.00795e-60	Solid	COA4			1.21233e-07	0.27761	0.548	0.569	0.00305907	Acinar	SMIM26
6.74678e-68	0.350051	0.517	0.258	1.70241e-63	Solid	UFD1			3.02288e-13	0.277511	0.254	0.164	7.62763e-09	Acinar	QPRT
1.05418e-83	0.349953	0.499	0.22	2.66002e-79	Solid	LSM14A			1.48451e-18	0.277463	0.715	0.743	3.74587e-14	Acinar	TMEM59
1.78641e-65	0.348958	0.569	0.312	4.50764e-61	Solid	NDUFB5			7.92219e-26	0.276969	0.755	0.793	1.99901e-21	Acinar	ATP5PF
2.76357e-67	0.348665	0.602	0.319	6.97333e-63	Solid	MAP1LC3B			1.53852e-06	0.276815	0.121	0.078	0.0388215	Acinar	DNAH5
4.87231e-70	0.34639	0.295	0.105	1.22943e-65	Solid	ITGB6			0.000465083	0.276771	0.276	0.264	1	Acinar	CYB5R1
3.16172e-24	0.346053	0.767	0.594	7.97797e-20	Solid	H2AFZ			2.00624e-17	0.276546	0.111	0.033	5.06235e-13	Acinar	AL390198.1
3.79369e-59	0.3451	0.624	0.374	9.57263e-55	Solid	CDK2AP2			4.77489e-05	0.27602	0.269	0.247	1	Acinar	AC027644.3
7.91205e-24	0.344422	0.351	0.217	1.99645e-19	Solid	PGD			0.00599642	0.275912	0.303	0.301	1	Acinar	CFD
1.79893e-147	0.342981	0.332	0.075	4.53924e-143	Solid	2022-03-09			2.12221e-06	0.275371	0.258	0.218	0.0535498	Acinar	WLS
6.04509e-21	0.341907	0.76	0.601	1.52536e-16	Solid	TUBA1B			3.14507e-09	0.273954	0.575	0.636	7.93595e-05	Acinar	SMDT1
3.38093e-74	0.341875	0.482	0.225	8.53109e-70	Solid	CRB3			1.10105e-07	0.273207	0.514	0.49	0.00277829	Acinar	CTSS
1.88225e-70	0.340549	0.513	0.255	4.74948e-66	Solid	RSF1			8.41206e-06	0.273025	0.559	0.589	0.212262	Acinar	UQCC2
2.79418e-37	0.33987	0.701	0.471	7.05056e-33	Solid	SLC25A3			0.00924953	0.27239	0.38	0.406	1	Acinar	TTC3
6.78216e-21	0.338974	0.611	0.448	1.71134e-16	Solid	MARCKSL1			0.000452617	0.272186	0.298	0.291	1	Acinar	ABHD11
1.17629e-59	0.338634	0.595	0.345	2.96813e-55	Solid	CWC15			1.36711e-37	0.271181	0.134	0.006	3.44962e-33	Acinar	PRSS21
1.00797e-206	0.338597	0.131	0	2.54342e-202	Solid	DDX3Y			2.18812e-08	0.270494	0.188	0.131	0.000552129	Acinar	THBS1
3.80344e-46	0.338584	0.854	0.705	9.59722e-42	Solid	NPM1			0.00297216	0.269845	0.128	0.104	1	Acinar	VSIG4
3.0767e-87	0.338283	0.356	0.125	7.76342e-83	Solid	SERTAD3			2.97592e-06	0.269808	0.293	0.255	0.0750913	Acinar	MLPH
1.0788e-61	0.337327	0.946	0.894	2.72213e-57	Solid	H3F3B			0.000317514	0.268385	0.144	0.114	1	Acinar	FCF1
1.42952e-53	0.33701	0.77	0.568	3.6071e-49	Solid	APRT			0.00470709	0.268362	0.292	0.293	1	Acinar	SUN1
1.27787e-100	0.336819	0.349	0.111	3.22445e-96	Solid	SHMT2			5.63974e-05	0.268231	0.393	0.396	1	Acinar	TP53TG1
1.60466e-62	0.336063	0.396	0.171	4.04903e-58	Solid	COPB2			0.00896061	0.263265	0.543	0.626	1	Acinar	TMED10
9.58188e-54	0.335487	0.619	0.37	2.4178e-49	Solid	VDAC2			0.00815227	0.262472	0.112	0.091	1	Acinar	AC114760.2
9.50405e-61	0.335009	0.745	0.512	2.39816e-56	Solid	TRIR			3.37037e-16	0.259585	0.537	0.457	8.50445e-12	Acinar	TXNIP
1.05214e-37	0.334392	0.659	0.452	2.65487e-33	Solid	PDIA3			4.27788e-07	0.259336	0.356	0.314	0.0107944	Acinar	NDRG1
2.28135e-20	0.333869	0.523	0.367	5.75654e-16	Solid	STMN1			9.07785e-07	0.258604	0.21	0.159	0.0229061	Acinar	FAM229B
4.56606e-56	0.333822	0.885	0.759	1.15215e-51	Solid	SUMO2			1.16816e-05	0.258589	0.268	0.24	0.294761	Acinar	TMEM60
9.54647e-37	0.333721	0.712	0.545	2.40886e-32	Solid	PFDN2			2.30958e-05	0.258442	0.464	0.481	0.582776	Acinar	HDLBP
2.52992e-34	0.3337	0.686	0.478	6.38374e-30	Solid	PSMA4			5.2281e-06	0.258227	0.301	0.272	0.131921	Acinar	CCDC57
9.4602e-47	0.332787	0.945	0.886	2.38709e-42	Solid	RACK1			0.00081318	0.257929	0.227	0.207	1	Acinar	IRF7
9.71766e-56	0.332107	0.374	0.172	2.45206e-51	Solid	ELOVL5			9.44206e-12	0.25703	0.669	0.712	2.38251e-07	Acinar	KRTCAP2
1.77273e-34	0.332059	0.581	0.388	4.47314e-30	Solid	SELENOS			2.49706e-05	0.256198	0.306	0.284	0.630083	Acinar	GUSB
1.12028e-255	0.331786	0.285	0.024	2.82681e-251	Solid	HDGFL3			5.76728e-26	0.255776	0.849	0.834	1.45526e-21	Acinar	VAMP8
1.82758e-48	0.331724	0.294	0.127	4.61154e-44	Solid	ARL4C			0.00586452	0.253855	0.215	0.202	1	Acinar	RBM23
6.48437e-86	0.330731	0.462	0.19	1.6362e-81	Solid	GIPC1			0.0001666	0.253794	0.28	0.269	1	Acinar	SDHAF3
6.53604e-25	0.330723	0.318	0.174	1.64924e-20	Solid	CXCR4			7.07514e-05	0.252892	0.479	0.513	1	Acinar	CAMTA1
3.44252e-73	0.330683	0.383	0.155	8.68652e-69	Solid	ITGAV			0.0002876	0.251466	0.234	0.206	1	Acinar	ADGRF1
1.08666e-103	0.329868	0.383	0.127	2.74198e-99	Solid	TSFM			2.94748e-09	0.250317	0.145	0.088	7.43738e-05	Acinar	BMP3
6.82048e-58	0.32976	0.617	0.359	1.72101e-53	Solid	HNRNPF			7.09751e-09	0.250304	0.167	0.109	0.000179091	Acinar	METTL27
3.09449e-78	0.329438	0.26	0.079	7.80832e-74	Solid	CDH3			0.00829185	0.248859	0.225	0.217	1	Acinar	PITPNA-AS1
6.06936e-50	0.32937	0.642	0.388	1.53148e-45	Solid	YBX3			1.80143e-11	0.248348	0.11	0.048	4.54554e-07	Acinar	AQP5
1.07193e-47	0.329178	0.703	0.465	2.70479e-43	Solid	RTRAF			8.37858e-25	0.247916	0.107	0.014	2.11417e-20	Acinar	TNNI3
4.88395e-66	0.328608	0.583	0.314	1.23237e-61	Solid	MLF2			4.28789e-20	0.247769	0.165	0.064	1.08196e-15	Acinar	SORBS2
2.60597e-90	0.328535	0.192	0.039	6.57564e-86	Solid	CFB			7.31108e-15	0.247722	0.158	0.074	1.8448e-10	Acinar	SOX2
1.58174e-74	0.326421	0.404	0.165	3.99121e-70	Solid	ANKRD11			0.00838813	0.244705	0.307	0.311	1	Acinar	TRIP6
1.57529e-36	0.325183	0.63	0.45	3.97494e-32	Solid	YIF1A			3.02695e-36	0.244542	0.917	0.811	7.63791e-32	Acinar	HLA-DRA
1.84935e-78	0.324338	0.464	0.205	4.66647e-74	Solid	TXNL1			1.78674e-10	0.244367	0.674	0.734	4.50848e-06	Acinar	ATP5PO
1.3918e-61	0.322793	0.622	0.357	3.51192e-57	Solid	SF3B2			1.09046e-42	0.243187	0.911	0.894	2.75157e-38	Acinar	HLA-A
1.2236e-51	0.322723	0.315	0.137	3.0875e-47	Solid	G6PD			1.43188e-16	0.239962	0.169	0.079	3.61305e-12	Acinar	SIX1
2.52969e-42	0.322198	0.799	0.655	6.38316e-38	Solid	EEF2			0.000194943	0.238526	0.56	0.627	1	Acinar	MRPL55
5.99388e-82	0.321661	0.207	0.05	1.51244e-77	Solid	DDX39B			9.01311e-07	0.238246	0.184	0.139	0.0227428	Acinar	PNPLA4
1.066e-100	0.321356	0.43	0.158	2.68983e-96	Solid	PYM1			0.000379896	0.237828	0.287	0.266	1	Acinar	EPS8L2
3.4318e-15	0.320208	0.734	0.611	8.65947e-11	Solid	KRT7			3.08828e-11	0.237681	0.188	0.12	7.79267e-07	Acinar	ELP5
9.93289e-160	0.319646	0.162	0.011	2.50637e-155	Solid	TXNDC5			0.000111371	0.237225	0.23	0.201	1	Acinar	TSPAN12
1.9466e-51	0.319563	0.568	0.317	4.91187e-47	Solid	ACTR3			7.222e-09	0.235974	0.179	0.12	0.000182233	Acinar	TMPRSS11E
2.92485e-47	0.319198	0.415	0.215	7.38027e-43	Solid	TFG			3.4635e-25	0.235285	0.136	0.032	8.73944e-21	Acinar	HOXB2
1.77768e-42	0.318976	0.685	0.481	4.48562e-38	Solid	SEC11A			0.00326594	0.234579	0.207	0.189	1	Acinar	UBE2G2
1.33477e-52	0.318178	0.581	0.331	3.36802e-48	Solid	GTF3C6			5.36792e-13	0.234318	0.141	0.07	1.35449e-08	Acinar	MINCR
4.60249e-64	0.317921	0.407	0.181	1.16135e-59	Solid	CCDC90B			1.85868e-05	0.23385	0.29	0.252	0.469	Acinar	RGCC
9.22356e-72	0.315986	0.16	0.034	2.32738e-67	Solid	C1S			4.50782e-09	0.232674	0.15	0.093	0.000113746	Acinar	KBTBD3
2.01995e-27	0.315817	0.225	0.106	5.09694e-23	Solid	TRAC			4.60031e-06	0.232492	0.21	0.168	0.11608	Acinar	AC004982.2
8.05715e-61	0.315576	0.607	0.35	2.03306e-56	Solid	UBE2D2			0.000406279	0.232294	0.176	0.145	1	Acinar	MUC3A
9.55115e-30	0.315486	0.827	0.643	2.41004e-25	Solid	ARPC2			5.73281e-09	0.231336	0.635	0.684	0.000144656	Acinar	CUTA
9.20487e-61	0.314787	0.566	0.309	2.32266e-56	Solid	FBL			1.17026e-05	0.231314	0.559	0.578	0.295291	Acinar	SNRPB2
1.24444e-35	0.314769	0.751	0.57	3.14011e-31	Solid	PRDX6			1.14864e-77	0.230246	0.162	0.414	2.89836e-73	Acinar	IGHG3
9.39627e-52	0.314207	0.922	0.809	2.37096e-47	Solid	HINT1			4.92507e-11	0.23014	0.138	0.073	1.24274e-06	Acinar	FGFR3
1.52922e-45	0.314096	0.543	0.313	3.85868e-41	Solid	CCT5			5.29563e-08	0.229878	0.142	0.089	0.00133625	Acinar	RNF144B
2.56246e-20	0.313941	0.72	0.568	6.46586e-16	Solid	TUBB			1.00189e-22	0.229761	0.843	0.846	2.52807e-18	Acinar	COX7A2
1.38191e-57	0.313735	0.239	0.085	3.48698e-53	Solid	FAM83A			4.1207e-09	0.229229	0.104	0.051	0.000103978	Acinar	BPIFB1
1.48359e-26	0.313623	0.834	0.706	3.74354e-22	Solid	KRT18			5.14977e-05	0.229059	0.186	0.151	1	Acinar	FAM3B
1.77101e-29	0.312549	0.139	0.052	4.4688e-25	Solid	C1R			7.23669e-08	0.229048	0.254	0.205	0.00182603	Acinar	STYXL1
3.69129e-20	0.31227	0.932	0.939	9.31422e-16	Solid	S100A10			2.61226e-07	0.228932	0.617	0.672	0.00659151	Acinar	NDUFA6
2.24516e-53	0.312198	0.182	0.055	5.66521e-49	Solid	PCLAF			1.96812e-13	0.228501	0.128	0.059	4.96616e-09	Acinar	DEPTOR
1.45564e-64	0.311647	0.477	0.233	3.67301e-60	Solid	UBE2E3			0.00989554	0.228488	0.165	0.148	1	Acinar	AL451165.2
1.62893e-15	0.310753	0.918	0.931	4.11029e-11	Solid	HLA-B			0.00206645	0.228329	0.332	0.333	1	Acinar	MAGED1
1.91996e-09	0.310422	0.573	0.471	4.84463e-05	Solid	MT1E			2.12034e-18	0.227607	0.786	0.813	5.35025e-14	Acinar	SOD1
8.06935e-41	0.309775	0.704	0.488	2.03614e-36	Solid	MTDH			3.90196e-05	0.227006	0.215	0.18	0.984581	Acinar	LGALS8
2.19073e-99	0.309557	0.329	0.101	5.52788e-95	Solid	TMEM41A			4.77864e-09	0.226119	0.737	0.715	0.00012058	Acinar	SOX4
3.43194e-30	0.309303	0.704	0.506	8.65982e-26	Solid	MAL2			0.00492711	0.226013	0.164	0.14	1	Acinar	C1orf162
3.58655e-134	0.308824	0.393	0.111	9.04993e-130	Solid	CS			0.00776181	0.225883	0.215	0.2	1	Acinar	CAMK2D
1.14439e-119	0.308519	0.39	0.117	2.88765e-115	Solid	BAZ2A			6.27892e-23	0.225657	0.084	0.184	1.58436e-18	Acinar	JCHAIN
3.78239e-50	0.308043	0.399	0.189	9.54412e-46	Solid	ISG20			2.3162e-06	0.225218	0.617	0.678	0.0584447	Acinar	DYNLT1
2.238e-29	0.307943	0.253	0.128	5.64713e-25	Solid	INSIG1			2.69302e-19	0.224491	0.787	0.793	6.7953e-15	Acinar	MGST1
1.5256e-75	0.307572	0.316	0.107	3.84955e-71	Solid	CREM			8.42152e-07	0.223585	0.198	0.15	0.02125	Acinar	BIK
6.40841e-29	0.307227	0.588	0.396	1.61703e-24	Solid	ATP5F1C			2.03212e-06	0.221541	0.138	0.093	0.0512764	Acinar	TFAP2C
1.15256e-67	0.307213	0.355	0.144	2.90825e-63	Solid	LAD1			1.77465e-08	0.221275	0.295	0.229	0.000447796	Acinar	TREM1
1.96259e-114	0.306905	0.305	0.077	4.9522e-110	Solid	WWTR1			2.79118e-05	0.219765	0.561	0.594	0.704299	Acinar	ANXA5
2.64164e-87	0.306433	0.482	0.203	6.66565e-83	Solid	NUDT5			1.08696e-05	0.218619	0.293	0.25	0.274272	Acinar	SELENBP1
1.49937e-59	0.306129	0.444	0.214	3.78336e-55	Solid	RNF19A			0.000112826	0.216869	0.102	0.069	1	Acinar	RFX2
6.11868e-69	0.305935	0.117	0.019	1.54393e-64	Solid	LAMP3			1.04907e-05	0.215453	0.644	0.701	0.264711	Acinar	NDUFC1
9.32751e-35	0.3055	0.627	0.438	2.35361e-30	Solid	DUSP23			2.87163e-06	0.214594	0.641	0.717	0.07246	Acinar	TSTD1
3.02798e-33	0.305348	0.559	0.361	7.64049e-29	Solid	CACYBP			0.00505547	0.21409	0.519	0.587	1	Acinar	ATP5MC1
3.78624e-79	0.305319	0.154	0.029	9.55381e-75	Solid	C2CD4B			8.36327e-27	0.213965	0.872	0.881	2.1103e-22	Acinar	COX6C
4.68684e-40	0.305288	0.609	0.399	1.18263e-35	Solid	PTMS			1.2701e-06	0.213616	0.119	0.075	0.0320484	Acinar	SLC11A1
1.15582e-40	0.305224	0.274	0.122	2.91649e-36	Solid	TNFAIP2			0.00311526	0.212761	0.203	0.183	1	Acinar	IRF2
9.11894e-120	0.304384	0.112	0.006	2.30098e-115	Solid	ITIH5			0.00080443	0.212254	0.108	0.081	1	Acinar	GIGYF1
2.55331e-88	0.3038	0.149	0.024	6.44277e-84	Solid	LYPD6B			0.00291859	0.209994	0.648	0.724	1	Acinar	ELOC
4.40971e-39	0.303498	0.541	0.326	1.1127e-34	Solid	HMGB3			1.27818e-09	0.2084	0.123	0.066	3.22523e-05	Acinar	CRYM
1.65781e-28	0.303445	0.703	0.52	4.18315e-24	Solid	ARF1			6.83102e-05	0.208391	0.201	0.163	1	Acinar	FGGY
3.95972e-33	0.302965	0.432	0.252	9.99156e-29	Solid	TCP1			3.12894e-09	0.208255	0.654	0.712	7.89526e-05	Acinar	FIS1
1.67924e-72	0.302822	0.45	0.201	4.23722e-68	Solid	NIFK			1.07077e-11	0.208096	0.2	0.124	2.70187e-07	Acinar	CLIC6
4.97541e-53	0.300734	0.503	0.27	1.25545e-48	Solid	TAF10			2.26978e-11	0.20797	0.158	0.089	5.72734e-07	Acinar	GOLT1A
1.96251e-115	0.300504	0.109	0.006	4.952e-111	Solid	TMEM100			1.64591e-14	0.207838	0.877	0.865	4.15313e-10	Acinar	SEC61G
1.60779e-30	0.300265	0.823	0.652	4.05694e-26	Solid	HNRNPA2B1			0.000131999	0.206421	0.161	0.127	1	Acinar	FOXN3
3.88752e-38	0.299385	0.631	0.408	9.80938e-34	Solid	VDAC1			4.96505e-11	0.205186	0.685	0.74	1.25283e-06	Acinar	LAPTM4A
3.14016e-37	0.299123	0.227	0.094	7.92356e-33	Solid	CCL3L1			0.00584835	0.20516	0.104	0.083	1	Acinar	HAGLR
4.40199e-36	0.29902	0.668	0.459	1.11075e-31	Solid	PCBD1			2.47919e-06	0.204885	0.232	0.182	0.0625575	Acinar	ADGRF5
3.35916e-62	0.298502	0.37	0.158	8.47617e-58	Solid	RAB27A			2.99293e-09	0.202208	0.124	0.067	7.55206e-05	Acinar	DEGS2
1.3655e-10	0.296646	0.257	0.179	3.44556e-06	Solid	CEACAM5			5.29108e-07	0.202181	0.111	0.067	0.013351	Acinar	LIPE-AS1
1.40864e-42	0.296544	0.616	0.389	3.55442e-38	Solid	LSM3			0.000103667	0.201936	0.145	0.11	1	Acinar	ARFGEF3
5.80729e-44	0.29601	0.471	0.268	1.46535e-39	Solid	AAMDC			9.9429e-05	0.19866	0.194	0.162	1	Acinar	MBOAT2
1.03833e-45	0.295704	0.623	0.39	2.62002e-41	Solid	UQCRFS1			3.35608e-20	0.19792	0.937	0.918	8.46841e-16	Acinar	COX7C
1.66262e-26	0.29455	0.992	0.991	4.1953e-22	Solid	EEF1A1			5.24381e-06	0.197832	0.627	0.684	0.132317	Acinar	ZNHIT1
2.47767e-46	0.294309	0.142	0.04	6.2519e-42	Solid	UCHL1			0.000821262	0.197491	0.168	0.139	1	Acinar	CWF19L2
2.25276e-21	0.293835	0.4	0.266	5.68439e-17	Solid	RGS10			0.00209749	0.195941	0.176	0.149	1	Acinar	DHX40
9.22938e-65	0.293615	0.415	0.184	2.32885e-60	Solid	PGP			1.03437e-26	0.195528	0.999	0.961	2.61003e-22	Acinar	S100A6
4.62204e-26	0.292915	0.17	0.073	1.16628e-21	Solid	CD2			0.00266509	0.195081	0.139	0.114	1	Acinar	AL355312.4
2.3977e-81	0.291977	0.358	0.132	6.05011e-77	Solid	PLGRKT			3.46445e-09	0.19467	0.881	0.886	8.74185e-05	Acinar	OST4
1.52534e-39	0.291181	0.119	0.033	3.8489e-35	Solid	CENPF			8.08085e-05	0.194474	0.217	0.18	1	Acinar	AUTS2
2.27204e-30	0.290621	0.415	0.246	5.73304e-26	Solid	NECTIN2			5.51725e-07	0.194029	0.751	0.822	0.0139217	Acinar	CALM1
6.20659e-99	0.290361	0.141	0.018	1.56611e-94	Solid	HMGA2			5.71835e-11	0.193734	0.119	0.057	1.44291e-06	Acinar	NDRG2
1.24015e-69	0.290095	0.519	0.254	3.12927e-65	Solid	POLR2H			0.00565031	0.192914	0.178	0.159	1	Acinar	GCAT
3.22168e-36	0.290035	0.682	0.469	8.12927e-32	Solid	SRSF9			1.11003e-08	0.192815	0.682	0.728	0.000280094	Acinar	ATP6V1F
1.16278e-51	0.289966	0.508	0.279	2.93403e-47	Solid	PAIP1			7.73153e-09	0.192789	0.215	0.32	0.00019509	Acinar	WARS
5.30237e-42	0.289946	0.567	0.355	1.33795e-37	Solid	ACTN4			1.01993e-17	0.192564	0.126	0.043	2.57359e-13	Acinar	LINC00649
1.27153e-82	0.289624	0.146	0.025	3.20846e-78	Solid	CYP51A1			3.19903e-08	0.192191	0.158	0.104	0.000807211	Acinar	MFSD4A
1.42641e-49	0.289589	0.583	0.339	3.59927e-45	Solid	GHITM			6.81044e-06	0.192047	0.669	0.731	0.171848	Acinar	SELENOH
1.93948e-89	0.289442	0.339	0.11	4.89388e-85	Solid	B4GALT5			0.00220821	0.191223	0.162	0.135	1	Acinar	GLIPR2
3.84918e-80	0.289121	0.235	0.064	9.71263e-76	Solid	DUSP4			1.8144e-10	0.190401	0.742	0.781	4.57827e-06	Acinar	GUK1
5.14059e-81	0.288574	0.432	0.175	1.29713e-76	Solid	UBALD2			0.000169809	0.188777	0.108	0.077	1	Acinar	BHLHE41
6.88124e-77	0.288465	0.295	0.098	1.73634e-72	Solid	TMEM238			9.1191e-05	0.187232	0.669	0.725	1	Acinar	HMGN2
1.64844e-50	0.287605	0.425	0.212	4.15951e-46	Solid	RBM17			0.000315914	0.186636	0.128	0.098	1	Acinar	KANSL1-AS1
1.62624e-17	0.287589	0.462	0.35	4.10349e-13	Solid	SFTA3			0.00553037	0.186495	0.162	0.143	1	Acinar	ELK4
3.03336e-31	0.287036	0.896	0.783	7.65408e-27	Solid	HMGB1			0.00358318	0.186472	0.151	0.129	1	Acinar	GULP1
2.18158e-07	0.286837	0.549	0.499	0.00550478	Solid	RNASE1			2.04563e-30	0.185136	0.121	0.011	5.16173e-26	Acinar	ZNF667-AS1
4.29881e-103	0.286725	0.226	0.048	1.08472e-98	Solid	GGH			4.61798e-11	0.184589	0.869	0.833	1.16525e-06	Acinar	UQCR11
6.76961e-63	0.286561	0.453	0.217	1.70817e-58	Solid	DNAJC21			0.000655478	0.183614	0.137	0.109	1	Acinar	PIAS3
2.4665e-38	0.286426	0.421	0.227	6.22372e-34	Solid	STRAP			0.00233106	0.181947	0.161	0.137	1	Acinar	PPM1K
1.88906e-71	0.286222	0.457	0.2	4.76667e-67	Solid	PAK2			6.95446e-11	0.181821	0.118	0.058	1.75482e-06	Acinar	CLDN9
7.3117e-91	0.285985	0.472	0.19	1.84496e-86	Solid	SEC61A1			8.71489e-05	0.181249	0.107	0.074	1	Acinar	TRMT10A
6.4515e-37	0.285039	0.588	0.386	1.62791e-32	Solid	SRSF2			1.21791e-09	0.179529	0.087	0.152	3.07314e-05	Acinar	FRS2
5.80023e-32	0.285039	0.528	0.33	1.46357e-27	Solid	MRPL13			0.00450987	0.178929	0.154	0.13	1	Acinar	SCIN
4.65322e-25	0.28489	0.102	0.035	1.17415e-20	Solid	EDN2			0.00124004	0.178748	0.644	0.708	1	Acinar	RBM8A
4.82109e-189	0.284417	0.146	0.004	1.21651e-184	Solid	BOLA2			0.00227342	0.178064	0.177	0.153	1	Acinar	LFNG
6.96703e-35	0.284207	0.657	0.461	1.75799e-30	Solid	SELENOM			0.00475162	0.177396	0.226	0.292	1	Acinar	TAF11
5.84557e-67	0.284025	0.206	0.056	1.47501e-62	Solid	IGHM			0.000534795	0.176989	0.145	0.116	1	Acinar	NRDE2
4.49119e-35	0.283674	0.675	0.475	1.13326e-30	Solid	RBM3			2.99713e-07	0.176402	0.113	0.066	0.00756267	Acinar	ENPP5
9.15136e-51	0.283474	0.542	0.293	2.30916e-46	Solid	GADD45B			0.000335217	0.175597	0.168	0.138	1	Acinar	AL392172.1
3.60842e-75	0.28335	0.351	0.132	9.10514e-71	Solid	TRIM47			0.000234582	0.175294	0.123	0.09	1	Acinar	ENPP4
6.77447e-33	0.283144	0.633	0.422	1.7094e-28	Solid	HEBP2			0.00922286	0.175115	0.23	0.295	1	Acinar	AC008771.1
2.29156e-50	0.283089	0.124	0.029	5.78228e-46	Solid	CDKN3			2.74275e-05	0.174517	0.761	0.803	0.692078	Acinar	COMMD6
9.10014e-08	0.283021	0.668	0.636	0.00229624	Solid	MDK			6.27659e-05	0.17312	0.111	0.077	1	Acinar	GRHL1
1.03888e-34	0.283003	0.538	0.34	2.62142e-30	Solid	HM13			0.00333433	0.172675	0.281	0.265	1	Acinar	CLEC2B
3.65758e-30	0.28281	0.749	0.564	9.22917e-26	Solid	SF3B6			0.00359067	0.172327	0.171	0.224	1	Acinar	MECP2
2.47454e-40	0.282738	0.533	0.317	6.244e-36	Solid	CCT7			0.00209609	0.172099	0.195	0.171	1	Acinar	ACSL1
2.09897e-50	0.282424	0.385	0.184	5.29632e-46	Solid	HLA-F			3.50809e-09	0.171258	0.111	0.058	8.85195e-05	Acinar	HHLA2
9.49649e-26	0.282376	0.795	0.675	2.39625e-21	Solid	EIF3K			6.12291e-08	0.168565	0.134	0.082	0.00154499	Acinar	ALDH6A1
1.91668e-29	0.281392	0.647	0.457	4.83637e-25	Solid	TKT			1.90742e-27	0.167926	0.958	0.858	4.81299e-23	Acinar	CD74
7.74573e-13	0.281272	0.775	0.656	1.95448e-08	Solid	YWHAZ			1.09814e-13	0.167537	0.781	0.824	2.77094e-09	Acinar	NDUFS5
1.9984e-48	0.281055	0.502	0.266	5.04257e-44	Solid	ANP32A			0.000366988	0.167068	0.42	0.4	1	Acinar	NKX2-1
6.9967e-90	0.280506	0.417	0.159	1.76548e-85	Solid	URI1			0.00266525	0.165393	0.126	0.104	1	Acinar	TMPRSS4
8.54378e-104	0.279553	0.293	0.077	2.15585e-99	Solid	SLC38A1			0.000424236	0.163904	0.704	0.769	1	Acinar	NDUFA13
2.3285e-30	0.279394	0.702	0.527	5.8755e-26	Solid	TYMP			1.07194e-13	0.163898	0.979	0.966	2.70483e-09	Acinar	ATP5F1E
6.4084e-103	0.278492	0.283	0.074	1.61703e-98	Solid	SEMA4B			4.96648e-07	0.163341	0.773	0.766	0.0125319	Acinar	MT2A
1.04245e-28	0.278236	0.53	0.351	2.63042e-24	Solid	SPINT1			9.55796e-05	0.162646	0.119	0.084	1	Acinar	CYP1B1
1.23873e-16	0.277883	0.74	0.591	3.12568e-12	Solid	ENY2			8.99778e-05	0.161675	0.144	0.204	1	Acinar	ALDH3B1
2.27577e-49	0.277574	0.506	0.276	5.74246e-45	Solid	MRPS16			1.40458e-07	0.159885	0.11	0.061	0.00354418	Acinar	MUC4
1.53112e-53	0.276867	0.345	0.151	3.86348e-49	Solid	MXD4			1.84194e-06	0.159848	0.122	0.186	0.0464777	Acinar	RASSF3
6.00563e-20	0.276796	0.771	0.641	1.5154e-15	Solid	NDUFS6			0.000896028	0.158837	0.647	0.655	1	Acinar	ELF3
1.53847e-51	0.276701	0.22	0.078	3.88202e-47	Solid	SOX9			2.7384e-06	0.157881	0.134	0.088	0.0690981	Acinar	GBP3
3.76579e-47	0.276399	0.586	0.351	9.50222e-43	Solid	COPZ1			1.39935e-18	0.157014	0.11	0.028	3.53099e-14	Acinar	SUSD4
1.04936e-151	0.275999	0.121	0.004	2.64785e-147	Solid	GTSF1			7.81894e-06	0.156495	0.166	0.118	0.197295	Acinar	C5orf38
3.84467e-112	0.275565	0.377	0.113	9.70127e-108	Solid	CAVIN3			0.00653394	0.156475	0.228	0.29	1	Acinar	RFC1
1.25879e-198	0.27556	0.144	0.003	3.17631e-194	Solid	TMEM35B			0.00408972	0.156266	0.407	0.516	1	Acinar	CMPK1
9.85569e-25	0.27556	0.248	0.13	2.48689e-20	Solid	SLC39A8			9.30488e-05	0.155595	0.273	0.372	1	Acinar	MTIF3
2.76145e-61	0.275331	0.407	0.18	6.96798e-57	Solid	FXR1			0.00159466	0.15476	0.241	0.316	1	Acinar	PRPF4B
5.69123e-15	0.274915	0.802	0.676	1.43607e-10	Solid	KRT8			2.23503e-09	0.153745	0.138	0.078	5.63964e-05	Acinar	CD302
3.96602e-71	0.274602	0.438	0.188	1.00075e-66	Solid	LAMB3			0.000139861	0.153209	0.694	0.735	1	Acinar	KRT10
2.50792e-09	0.274385	0.401	0.307	6.32824e-05	Solid	GDF15			4.08657e-05	0.15246	0.343	0.457	1	Acinar	IK
2.52843e-48	0.274324	0.513	0.279	6.37998e-44	Solid	EIF3A			0.00968862	0.1524	0.177	0.156	1	Acinar	ZBED5-AS1
7.47004e-300	0.274174	0.531	0.099	1.88492e-295	Solid	IGHG1			3.55094e-05	0.152367	0.103	0.064	0.896009	Acinar	SNTN
4.8666e-68	0.273866	0.399	0.166	1.22799e-63	Solid	CDC123			7.23295e-08	0.152301	0.107	0.058	0.00182509	Acinar	MIR200CHG
1.34809e-51	0.273831	0.501	0.264	3.40163e-47	Solid	U2SURP			0.00255145	0.151589	0.18	0.238	1	Acinar	CBX6
1.18855e-36	0.272823	0.448	0.255	2.99908e-32	Solid	GOLM1			1.21178e-10	0.151166	0.112	0.053	3.05769e-06	Acinar	LINC02482
4.33986e-20	0.272167	0.507	0.366	1.09508e-15	Solid	BST2			2.67933e-16	0.151163	0.603	0.521	6.76075e-12	Acinar	TACSTD2
7.45225e-53	0.271641	0.558	0.298	1.88043e-48	Solid	MARCKS			0.000443997	0.151009	0.177	0.147	1	Acinar	TSPAN5
3.78357e-60	0.27159	0.466	0.225	9.54709e-56	Solid	EIF4G1			0.00103126	0.150948	0.135	0.106	1	Acinar	ACSF2
7.73758e-25	0.271042	0.725	0.55	1.95242e-20	Solid	HSP90B1			0.00951716	0.150844	0.12	0.098	1	Acinar	ID4
1.54659e-58	0.27104	0.326	0.131	3.90252e-54	Solid	SMC3			0.00447673	0.150622	0.573	0.614	1	Acinar	RPA3
2.71919e-38	0.270874	0.563	0.347	6.86132e-34	Solid	CCT4			5.51856e-16	0.150221	0.121	0.043	1.3925e-11	Acinar	GUCY1A1
2.09937e-44	0.26929	0.917	0.861	5.29734e-40	Solid	SRP14			0.00589522	0.148219	0.131	0.108	1	Acinar	USP40
1.23728e-29	0.269135	0.612	0.415	3.12202e-25	Solid	PLP2			0.00340746	0.147725	0.617	0.688	1	Acinar	MRPL20
2.30777e-21	0.268743	0.22	0.114	5.82319e-17	Solid	PTPRC			0.00173504	0.147715	0.232	0.306	1	Acinar	MED19
2.62313e-54	0.268681	0.361	0.158	6.61894e-50	Solid	TNNT1			0.00254786	0.147072	0.125	0.167	1	Acinar	THOC3
2.31497e-27	0.268659	0.623	0.447	5.84135e-23	Solid	NME1			0.00337022	0.145357	0.124	0.101	1	Acinar	C2orf74
3.28747e-39	0.268501	0.621	0.413	8.29526e-35	Solid	RAB7A			0.000243287	0.144536	0.17	0.134	1	Acinar	C1orf21
1.89074e-64	0.268123	0.451	0.205	4.7709e-60	Solid	PLSCR1			1.3868e-07	0.143419	0.743	0.785	0.00349932	Acinar	RBX1
1.71351e-27	0.267523	0.76	0.637	4.3237e-23	Solid	NDUFB7			0.00544075	0.142852	0.104	0.082	1	Acinar	ALDOC
2.13325e-38	0.26737	0.51	0.31	5.38283e-34	Solid	METTL9			0.00022637	0.14246	0.207	0.282	1	Acinar	TBRG1
3.37303e-47	0.266928	0.561	0.328	8.51117e-43	Solid	GSPT1			2.52818e-08	0.142263	0.135	0.081	0.000637935	Acinar	SERTAD4
1.22611e-31	0.266758	0.482	0.293	3.09384e-27	Solid	SMS			0.00792514	0.141217	0.31	0.397	1	Acinar	LGMN
5.94111e-114	0.26636	0.329	0.089	1.49912e-109	Solid	RXYLT1			1.96387e-21	0.140904	0.743	0.635	4.95544e-17	Acinar	AGR2
1.59642e-64	0.265256	0.366	0.147	4.02826e-60	Solid	C12orf75			0.00958035	0.140833	0.221	0.282	1	Acinar	NUB1
2.63641e-47	0.263962	0.672	0.425	6.65245e-43	Solid	CYSTM1			0.00011062	0.140566	0.266	0.362	1	Acinar	IMP4
1.3139e-97	0.263803	0.317	0.094	3.31536e-93	Solid	FADD			1.99126e-05	0.139746	0.245	0.342	0.502454	Acinar	SLC25A11
2.75653e-58	0.262854	0.427	0.195	6.95555e-54	Solid	OLA1			0.000114362	0.1395	0.141	0.106	1	Acinar	QPCT
6.58546e-100	0.262729	0.364	0.118	1.66171e-95	Solid	ZDHHC24			0.00355343	0.138566	0.376	0.496	1	Acinar	PPCS
2.056e-73	0.261539	0.211	0.057	5.18791e-69	Solid	C17orf49			0.00139972	0.138291	0.128	0.1	1	Acinar	EVA1C
6.26317e-34	0.261443	0.74	0.55	1.58039e-29	Solid	CLTA			0.00356651	0.137824	0.213	0.277	1	Acinar	THAP7
3.63435e-56	0.261083	0.471	0.232	9.17055e-52	Solid	MOB1A			3.45645e-06	0.13775	0.178	0.258	0.0872166	Acinar	HNRNPL
1.32729e-64	0.260934	0.381	0.16	3.34914e-60	Solid	TSN			0.0050919	0.137356	0.223	0.288	1	Acinar	IST1
2.29745e-30	0.260853	0.447	0.274	5.79715e-26	Solid	HES4			3.22962e-09	0.137345	0.233	0.347	8.14931e-05	Acinar	TCEAL3
7.03468e-247	0.260787	0.188	0.005	1.77506e-242	Solid	SERPINE2			2.36009e-08	0.136697	0.259	0.376	0.000595522	Acinar	STX4
1.8461e-38	0.260241	0.584	0.357	4.65827e-34	Solid	HNRNPD			0.000611426	0.136231	0.286	0.379	1	Acinar	LAPTM5
1.91227e-70	0.259571	0.479	0.213	4.82522e-66	Solid	IFI27L2			0.000321582	0.136191	0.771	0.78	1	Acinar	NEDD8
1.44662e-39	0.259219	0.666	0.44	3.65025e-35	Solid	EIF3G			5.12539e-08	0.136185	0.101	0.054	0.00129329	Acinar	PLA2G4A
6.13357e-27	0.259187	0.164	0.068	1.54768e-22	Solid	TRBC1			0.00623742	0.135859	0.14	0.182	1	Acinar	CNOT9
4.12111e-32	0.259026	0.766	0.582	1.03988e-27	Solid	ATP5F1D			6.62069e-06	0.13561	0.146	0.214	0.16706	Acinar	DDX41
3.11234e-78	0.258977	0.391	0.151	7.85338e-74	Solid	USF2			0.00609712	0.134231	0.151	0.197	1	Acinar	TLK1
2.66981e-49	0.258264	0.412	0.204	6.73673e-45	Solid	MCFD2			0.000227552	0.134097	0.258	0.345	1	Acinar	CDC42SE2
8.7904e-28	0.25826	0.669	0.496	2.21808e-23	Solid	BSG			0.00884333	0.134073	0.137	0.116	1	Acinar	PUSL1
2.21434e-52	0.258146	0.459	0.229	5.58745e-48	Solid	CNN2			1.70454e-07	0.133279	0.115	0.063	0.00430106	Acinar	TMEM190
3.65488e-290	0.25789	0.927	0.495	9.22236e-286	Solid	IGKC			3.12063e-08	0.132784	0.118	0.066	0.000787428	Acinar	SMIM5
6.75626e-70	0.257398	0.263	0.086	1.70481e-65	Solid	LDLR			0.000890388	0.132755	0.284	0.372	1	Acinar	CSNK1D
1.96671e-67	0.257024	0.346	0.137	4.9626e-63	Solid	MTHFS			0.000776562	0.132275	0.126	0.096	1	Acinar	EXPH5
4.5496e-39	0.256997	0.519	0.306	1.148e-34	Solid	TMEM54			1.86245e-25	0.13174	0.131	0.267	4.69952e-21	Acinar	YEATS4
6.33968e-23	0.256076	0.512	0.344	1.59969e-18	Solid	YY1			0.00656869	0.131711	0.241	0.311	1	Acinar	JKAMP
1.10713e-74	0.255504	0.152	0.03	2.79363e-70	Solid	NUAK2			0.000136322	0.131196	0.853	0.87	1	Acinar	TMA7
4.15217e-47	0.255443	0.17	0.053	1.04772e-42	Solid	RBP1			0.00281888	0.130976	0.258	0.336	1	Acinar	MED31
1.02888e-191	0.255414	0.123	0	2.59618e-187	Solid	CSAG1			0.000604918	0.130181	0.106	0.075	1	Acinar	SPACA9
4.19857e-94	0.255129	0.104	0.009	1.05943e-89	Solid	FXYD2			1.284e-06	0.13002	0.161	0.237	0.0323992	Acinar	PHKG2
6.82435e-29	0.25507	0.607	0.405	1.72199e-24	Solid	ARL6IP5			0.00223719	0.12915	0.2	0.262	1	Acinar	CNOT7
7.68425e-34	0.255047	0.899	0.871	1.93897e-29	Solid	COX6B1			0.009491	0.129031	0.148	0.126	1	Acinar	SORT1
1.19919e-27	0.25474	0.629	0.439	3.02591e-23	Solid	KDELR1			1.59585e-33	0.128642	0.305	0.547	4.02681e-29	Acinar	IGHA1
1.74108e-146	0.254484	0.11	0.003	4.39327e-142	Solid	SRXN1			0.000407779	0.126677	0.366	0.483	1	Acinar	NELFE
2.53346e-64	0.254326	0.444	0.202	6.39269e-60	Solid	PPP1R2			0.00886681	0.126426	0.25	0.32	1	Acinar	SMIM29
2.46225e-112	0.254317	0.312	0.081	6.21298e-108	Solid	C11orf24			0.00436446	0.125868	0.208	0.266	1	Acinar	BOLA1
1.69242e-62	0.254266	0.322	0.128	4.27047e-58	Solid	AATF			0.00121517	0.125426	0.258	0.339	1	Acinar	SAP30BP
7.87319e-40	0.254211	0.626	0.406	1.98664e-35	Solid	FUS			4.59994e-06	0.124987	0.22	0.31	0.11607	Acinar	DPCD
1.51471e-42	0.254195	0.188	0.068	3.82207e-38	Solid	RHOV			0.0012255	0.123753	0.331	0.427	1	Acinar	TES
1.36981e-60	0.25419	0.367	0.159	3.45644e-56	Solid	MAGEF1			8.35909e-05	0.123225	0.133	0.189	1	Acinar	KCTD12
3.62984e-59	0.253974	0.332	0.134	9.15917e-55	Solid	DPH3			0.00671131	0.123155	0.09	0.119	1	Acinar	PIM2
6.64115e-38	0.253833	0.322	0.159	1.67576e-33	Solid	TGFBI			9.94088e-05	0.123077	0.138	0.194	1	Acinar	ARMC1
1.45423e-17	0.253433	0.454	0.326	3.66946e-13	Solid	DDIT4			0.00152453	0.123076	0.325	0.427	1	Acinar	TMEM248
1.32108e-17	0.253259	0.808	0.708	3.33347e-13	Solid	MZT2B			0.00774158	0.122412	0.253	0.325	1	Acinar	SIL1
2.13584e-44	0.252919	0.504	0.281	5.38937e-40	Solid	PPM1G			0.000660894	0.122396	0.276	0.364	1	Acinar	RUVBL2
2.38456e-57	0.25284	0.467	0.226	6.01697e-53	Solid	GNAI2			0.00128865	0.121498	0.216	0.283	1	Acinar	WDR60
1.38053e-45	0.252831	0.199	0.07	3.4835e-41	Solid	AK1			0.00158067	0.121326	0.197	0.26	1	Acinar	LAMTOR3
3.62038e-194	0.252006	0.198	0.014	9.1353e-190	Solid	APLP1			7.46023e-05	0.120982	0.15	0.114	1	Acinar	GRAMD2B
1.18308e-87	0.251954	0.317	0.1	2.98526e-83	Solid	PHYH			1.78448e-06	0.120495	0.863	0.888	0.0450279	Acinar	RAC1
2.18105e-71	0.251101	0.402	0.164	5.50345e-67	Solid	SQOR			5.94368e-06	0.120421	0.155	0.219	0.149977	Acinar	CMSS1
1.21792e-115	0.250961	0.22	0.04	3.07317e-111	Solid	AGT			0.000579017	0.120072	0.31	0.407	1	Acinar	CIR1
3.25837e-21	0.250054	0.918	0.863	8.22183e-17	Solid	CHCHD2			0.000110089	0.11946	0.24	0.323	1	Acinar	OARD1
3.13503e-40	0.249756	0.575	0.346	7.91063e-36	Solid	CTTN			0.000153291	0.119332	0.176	0.243	1	Acinar	WDR46
2.44296e-68	0.249705	0.432	0.187	6.16431e-64	Solid	CD2AP			0.000320459	0.119145	0.117	0.086	1	Acinar	FAT1
8.99013e-131	0.24965	0.146	0.012	2.26848e-126	Solid	HMGN4			0.00426506	0.118286	0.109	0.146	1	Acinar	AC008915.2
1.83887e-86	0.249496	0.151	0.026	4.64002e-82	Solid	BSCL2			0.00146446	0.117985	0.414	0.539	1	Acinar	HAX1
7.36895e-62	0.249493	0.201	0.058	1.85941e-57	Solid	TK1			0.00188284	0.117924	0.215	0.283	1	Acinar	PEX2
1.36627e-32	0.249389	0.392	0.217	3.44752e-28	Solid	HMGB2			0.000781772	0.117642	0.141	0.11	1	Acinar	PACSIN3
8.3871e-37	0.249039	0.472	0.274	2.11632e-32	Solid	TGIF1			0.00146028	0.117182	0.302	0.396	1	Acinar	TM9SF2
2.01639e-60	0.248881	0.408	0.184	5.08795e-56	Solid	ETFA			0.0098147	0.117113	0.153	0.198	1	Acinar	OSGEP
2.35078e-91	0.248815	0.29	0.083	5.93171e-87	Solid	METTL1			1.65001e-07	0.117068	0.174	0.26	0.00416348	Acinar	TERF1
5.98476e-29	0.248749	0.688	0.505	1.51013e-24	Solid	LSM7			0.000447028	0.116786	0.116	0.161	1	Acinar	CCDC117
3.05711e-22	0.248703	0.833	0.691	7.714e-18	Solid	ZFAS1			0.00639949	0.116132	0.226	0.289	1	Acinar	VAMP3
2.25765e-186	0.248647	0.129	0.001	5.69672e-182	Solid	ONECUT2			0.00591543	0.115994	0.164	0.215	1	Acinar	WASHC1
6.38052e-107	0.248361	0.199	0.035	1.61e-102	Solid	SLCO2A1			0.000919919	0.115686	0.145	0.115	1	Acinar	RALGAPA2
2.13593e-44	0.248325	0.316	0.145	5.38959e-40	Solid	UAP1			0.00676522	0.115367	0.431	0.54	1	Acinar	LAGE3
4.87521e-30	0.248253	0.322	0.175	1.23016e-25	Solid	SCD			0.000142307	0.115137	0.099	0.143	1	Acinar	OTULIN
6.51541e-50	0.247707	0.462	0.243	1.64403e-45	Solid	FAM136A			6.2764e-05	0.113775	0.103	0.15	1	Acinar	RABL2B
1.28679e-48	0.247424	0.53	0.296	3.24697e-44	Solid	MLEC			0.00837979	0.113674	0.265	0.343	1	Acinar	SFT2D2
4.78862e-119	0.247299	0.313	0.078	1.20831e-114	Solid	MARS			0.00815792	0.113116	0.112	0.147	1	Acinar	FTX
1.24872e-44	0.247213	0.272	0.117	3.1509e-40	Solid	C18orf32			0.001437	0.11292	0.105	0.144	1	Acinar	LRRCC1
4.77537e-83	0.247007	0.237	0.062	1.20497e-78	Solid	CAVIN1			0.00362561	0.112511	0.229	0.29	1	Acinar	UPF2
2.78457e-97	0.246958	0.214	0.046	7.02631e-93	Solid	ATP23			2.76141e-05	0.111879	0.217	0.301	0.696786	Acinar	GCA
7.44777e-32	0.246395	0.608	0.399	1.8793e-27	Solid	PSMA3			0.000892828	0.111677	0.143	0.193	1	Acinar	SEC23A
7.37202e-39	0.246343	0.521	0.306	1.86018e-34	Solid	SEC11C			0.00151387	0.111195	0.142	0.189	1	Acinar	TP53
3.8858e-94	0.245963	0.295	0.083	9.80504e-90	Solid	USP15			0.00116142	0.111179	0.169	0.225	1	Acinar	ASNSD1
2.39417e-56	0.245885	0.339	0.141	6.04122e-52	Solid	SRPK1			0.00133566	0.110977	0.258	0.337	1	Acinar	2022-03-06
6.60143e-81	0.245853	0.316	0.106	1.66574e-76	Solid	SIAH2			0.00346399	0.110926	0.114	0.153	1	Acinar	CHMP6
2.72737e-59	0.245548	0.453	0.218	6.88198e-55	Solid	BCL2L1			1.03874e-08	0.110893	0.139	0.218	0.000262104	Acinar	FBXW11
3.31224e-25	0.244635	0.767	0.613	8.35778e-21	Solid	CALR			1.40501e-07	0.110193	0.077	0.129	0.00354527	Acinar	THAP2
7.64968e-44	0.244563	0.555	0.322	1.93024e-39	Solid	PGAM1			0.0046054	0.109884	0.103	0.138	1	Acinar	HAGHL
8.29338e-35	0.244124	0.613	0.4	2.09267e-30	Solid	PGLS			0.000180658	0.109698	0.249	0.334	1	Acinar	MRPS18A
1.78356e-90	0.244084	0.507	0.211	4.50045e-86	Solid	LLPH			0.00075194	0.109241	0.34	0.444	1	Acinar	NDUFA10
1.48117e-33	0.243577	0.672	0.467	3.73744e-29	Solid	C12orf57			0.00182746	0.108589	0.222	0.289	1	Acinar	LAP3
1.85923e-114	0.24306	0.132	0.012	4.6914e-110	Solid	COL4A2			0.00233551	0.108244	0.199	0.262	1	Acinar	SURF2
9.36914e-59	0.242797	0.433	0.202	2.36411e-54	Solid	CDKN1A			8.33751e-06	0.10816	0.202	0.285	0.21038	Acinar	MRPL16
6.76016e-76	0.242594	0.194	0.046	1.70579e-71	Solid	VCAN			1.62704e-09	0.107816	0.304	0.44	4.10551e-05	Acinar	HSD17B11
7.673e-27	0.242345	0.578	0.398	1.93613e-22	Solid	PRDX4			2.5552e-12	0.107764	0.225	0.355	6.44754e-08	Acinar	ODF3B
4.41109e-34	0.240747	0.366	0.198	1.11305e-29	Solid	TIMMDC1			0.00179168	0.107156	0.291	0.381	1	Acinar	TMEM9B
1.23426e-34	0.240705	0.213	0.089	3.11441e-30	Solid	GPR183			3.05586e-05	0.106913	0.194	0.27	0.771086	Acinar	C1orf131
2.0144e-43	0.239459	0.265	0.112	5.08294e-39	Solid	FBXO32			0.000739087	0.106752	0.234	0.309	1	Acinar	DDX27
6.64723e-137	0.239427	0.202	0.027	1.6773e-132	Solid	FAM20A			5.45123e-07	0.106653	0.216	0.307	0.0137551	Acinar	SPAG16
1.32282e-52	0.239238	0.518	0.282	3.33787e-48	Solid	STOML2			7.70841e-05	0.105282	0.288	0.394	1	Acinar	DAP
1.00039e-36	0.239032	0.477	0.27	2.52428e-32	Solid	KPNB1			2.56226e-05	0.10513	0.134	0.193	0.646534	Acinar	RBM6
2.37705e-36	0.23894	0.325	0.164	5.998e-32	Solid	ZNF281			0.000244832	0.104841	0.135	0.188	1	Acinar	OCEL1
2.0973e-37	0.238811	0.311	0.153	5.29212e-33	Solid	PTGR1			0.00912218	0.104726	0.43	0.406	1	Acinar	BCAM
1.67878e-29	0.238794	0.306	0.167	4.23607e-25	Solid	SLC9A3R1			0.00039353	0.104318	0.116	0.084	1	Acinar	SYNGR1
6.82553e-43	0.238426	0.459	0.25	1.72229e-38	Solid	EBNA1BP2			0.0054403	0.104115	0.407	0.514	1	Acinar	AIMP1
9.64184e-68	0.238123	0.42	0.177	2.43293e-63	Solid	DDA1			8.89882e-07	0.103604	0.25	0.352	0.0224544	Acinar	PRR34-AS1
7.09868e-193	0.237971	0.189	0.012	1.79121e-188	Solid	KCNMB4			8.00669e-06	0.10352	0.146	0.213	0.202033	Acinar	FDX2
1.20193e-96	0.237802	0.191	0.036	3.03283e-92	Solid	DUSP5			0.000704882	0.103231	0.437	0.568	1	Acinar	TAPBP
5.73425e-34	0.237617	0.459	0.263	1.44692e-29	Solid	HNRNPR			9.60372e-05	0.102578	0.242	0.322	1	Acinar	TMC4
3.97314e-44	0.237553	0.55	0.317	1.00254e-39	Solid	EMC4			0.000610979	0.101932	0.146	0.197	1	Acinar	GOLPH3L
1.27429e-53	0.237155	0.119	0.025	3.21542e-49	Solid	MACROD2			0.00109471	0.101522	0.144	0.194	1	Acinar	DNAJC5
5.96078e-30	0.237127	0.542	0.353	1.50408e-25	Solid	RNASEH2C			0.0085474	0.10152	0.169	0.147	1	Acinar	MX1
1.16622e-42	0.236853	0.548	0.329	2.94273e-38	Solid	SLC25A39			0.000255984	0.101422	0.183	0.249	1	Acinar	CTNNBL1
1.81571e-53	0.236826	0.461	0.227	4.58158e-49	Solid	EFHD2			0.000136819	0.101368	0.209	0.285	1	Acinar	SLC38A10
1.51106e-16	0.23681	0.287	0.174	3.81287e-12	Solid	CAV1			0.00853551	0.101303	0.438	0.554	1	Acinar	LSM8
5.89708e-106	0.236592	0.159	0.022	1.48801e-101	Solid	WBP1			9.77628e-08	0.101105	0.098	0.159	0.00246685	Acinar	FOXJ1
3.34797e-22	0.235674	0.623	0.45	8.44794e-18	Solid	YWHAQ			0.000741947	0.100595	0.182	0.245	1	Acinar	C6orf89
1.50996e-192	0.235493	0.129	0.001	3.81008e-188	Solid	SCO2			0.000298067	0.100132	0.36	0.475	1	Acinar	CFDP1
2.62846e-57	0.235201	0.417	0.192	6.6324e-53	Solid	NCBP2
3.43213e-78	0.234893	0.391	0.15	8.66031e-74	Solid	PEPD
1.16069e-138	0.234882	0.109	0.003	2.92878e-134	Solid	HLA-G
1.16035e-21	0.234811	0.127	0.053	2.92791e-17	Solid	CD48
9.89036e-43	0.234491	0.544	0.321	2.49564e-38	Solid	CORO1B
4.76047e-32	0.234371	0.653	0.463	1.20121e-27	Solid	LAMTOR1
1.31252e-47	0.234339	0.222	0.082	3.31189e-43	Solid	NCEH1
1.66817e-11	0.234014	0.983	0.994	4.2093e-07	Solid	B2M
5.25166e-22	0.233964	0.238	0.128	1.32515e-17	Solid	KCNQ1OT1
1.32986e-69	0.233459	0.316	0.114	3.35564e-65	Solid	RAB32
4.18661e-179	0.232838	0.149	0.006	1.05641e-174	Solid	AIM2
4.52783e-40	0.232423	0.262	0.116	1.14251e-35	Solid	RAB38
8.30776e-24	0.232133	0.81	0.646	2.0963e-19	Solid	LDHA
2.28945e-56	0.232057	0.206	0.066	5.77697e-52	Solid	RELB
5.85296e-28	0.231896	0.361	0.198	1.47688e-23	Solid	CORO1A
3.62585e-45	0.231611	0.467	0.249	9.14911e-41	Solid	CRELD2
1.55211e-70	0.231529	0.302	0.106	3.91644e-66	Solid	BCL3
4.57803e-81	0.231502	0.221	0.056	1.15517e-76	Solid	CDC42EP4
4.36993e-54	0.231281	0.374	0.166	1.10266e-49	Solid	GPSM3
3.80199e-34	0.231073	0.588	0.382	9.59356e-30	Solid	RSL1D1
1.4216e-43	0.231029	0.541	0.311	3.58712e-39	Solid	MGLL
1.72785e-24	0.23091	0.677	0.514	4.35987e-20	Solid	ECH1
7.15331e-10	0.230798	0.741	0.6	1.805e-05	Solid	NCL
2.2747e-45	0.230728	0.21	0.077	5.73976e-41	Solid	MVD
3.12915e-102	0.230635	0.162	0.024	7.89579e-98	Solid	MRPL38
1.17713e-22	0.230563	0.749	0.583	2.97025e-18	Solid	HNRNPK
3.18054e-60	0.230241	0.294	0.109	8.02547e-56	Solid	TWF1
2.20689e-44	0.230122	0.129	0.035	5.56863e-40	Solid	FADS2
7.90598e-35	0.229693	0.5	0.293	1.99492e-30	Solid	PSMD11
3.99198e-32	0.229464	0.392	0.221	1.0073e-27	Solid	GCSH
4.11285e-62	0.229382	0.228	0.072	1.03779e-57	Solid	NT5E
2.97913e-32	0.229105	0.594	0.392	7.51723e-28	Solid	HNRNPA0
2.90804e-42	0.228954	0.42	0.22	7.33786e-38	Solid	TRAF4
8.35438e-83	0.228383	0.179	0.037	2.10806e-78	Solid	TMEM37
1.03118e-181	0.227415	0.163	0.008	2.60197e-177	Solid	CDH11
6.175e-57	0.227259	0.351	0.151	1.55814e-52	Solid	RHOD
3.26687e-37	0.227235	0.432	0.239	8.24329e-33	Solid	NASP
2.784e-38	0.2272	0.248	0.106	7.02487e-34	Solid	LIMD2
1.79916e-78	0.226716	0.177	0.038	4.53983e-74	Solid	PAM16
3.48312e-33	0.226623	0.337	0.18	8.78895e-29	Solid	TOMM40
6.67869e-96	0.226479	0.144	0.02	1.68523e-91	Solid	EGLN2
9.76856e-66	0.226457	0.427	0.185	2.4649e-61	Solid	RAB1B
1.58569e-40	0.226455	0.452	0.248	4.00117e-36	Solid	IMP3
2.52726e-42	0.226418	0.45	0.246	6.37703e-38	Solid	TMEM126B
3.76974e-71	0.226313	0.438	0.189	9.51218e-67	Solid	GRAMD1A
1.4294e-75	0.22607	0.404	0.164	3.60681e-71	Solid	RAB5B
2.17551e-30	0.22591	0.554	0.353	5.48946e-26	Solid	SFPQ
8.8987e-64	0.225823	0.298	0.109	2.24541e-59	Solid	PPME1
1.03149e-51	0.225728	0.338	0.146	2.60276e-47	Solid	SKA2
5.71787e-45	0.225722	0.379	0.185	1.44279e-40	Solid	RBBP6
1.61256e-47	0.224496	0.421	0.214	4.06896e-43	Solid	NR2F6
2.46113e-13	0.224491	0.949	0.901	6.21016e-09	Solid	PPIA
1.40305e-36	0.224354	0.545	0.322	3.54031e-32	Solid	ARPC5L
5.52956e-55	0.224053	0.546	0.291	1.39527e-50	Solid	TXNL4A
1.29288e-58	0.223661	0.522	0.27	3.26232e-54	Solid	DNAJC19
6.71293e-57	0.223654	0.175	0.05	1.69387e-52	Solid	SDCBP2
2.89432e-37	0.223359	0.257	0.116	7.30324e-33	Solid	KLF10
1.84619e-34	0.223265	0.16	0.059	4.6585e-30	Solid	ABCA3
1.65456e-81	0.223245	0.184	0.04	4.17495e-77	Solid	TPM2
5.38335e-42	0.223108	0.583	0.346	1.35838e-37	Solid	UBE2B
6.36906e-61	0.222565	0.324	0.127	1.6071e-56	Solid	RABL6
1.34532e-43	0.222347	0.391	0.196	3.39465e-39	Solid	BID
2.45792e-57	0.222044	0.234	0.078	6.20207e-53	Solid	PPP1R18
1.12922e-46	0.221943	0.42	0.21	2.84935e-42	Solid	CHMP1B
1.04986e-19	0.221832	0.896	0.751	2.64912e-15	Solid	UQCRB
2.25415e-77	0.221454	0.393	0.153	5.6879e-73	Solid	UBE2R2
1.56608e-49	0.221155	0.33	0.144	3.95169e-45	Solid	VASP
1.88222e-34	0.221077	0.58	0.375	4.7494e-30	Solid	SNF8
9.20563e-38	0.220889	0.508	0.295	2.32286e-33	Solid	RBCK1
3.04181e-56	0.220712	0.326	0.135	7.6754e-52	Solid	PFN2
4.53297e-97	0.22068	0.286	0.077	1.14381e-92	Solid	SMARCC2
6.67692e-36	0.220626	0.507	0.302	1.68479e-31	Solid	GTF3A
1.8678e-22	0.220488	0.533	0.365	4.71303e-18	Solid	CDH1
1.42135e-41	0.22039	0.205	0.078	3.58649e-37	Solid	RASD1
7.08248e-79	0.220109	0.271	0.082	1.78712e-74	Solid	MFGE8
1.84365e-95	0.22008	0.125	0.014	4.65209e-91	Solid	SERPINF2
1.70709e-45	0.219984	0.127	0.033	4.3075e-41	Solid	KCNJ15
1.26806e-55	0.219918	0.189	0.056	3.19971e-51	Solid	RGS16
1.16141e-65	0.219917	0.332	0.127	2.93058e-61	Solid	LPGAT1
1.0342e-79	0.219724	0.196	0.046	2.60959e-75	Solid	B4GALT4
5.21991e-58	0.21892	0.458	0.223	1.31714e-53	Solid	RBM42
3.3427e-42	0.218357	0.506	0.292	8.43465e-38	Solid	SEPHS2
2.7388e-120	0.218276	0.152	0.016	6.91081e-116	Solid	TRNP1
1.05625e-24	0.217685	0.664	0.476	2.66523e-20	Solid	HNRNPDL
7.66222e-51	0.217228	0.311	0.132	1.93341e-46	Solid	DEDD2
4.14098e-69	0.217197	0.172	0.041	1.04489e-64	Solid	RBM27
2.51131e-26	0.21718	0.417	0.254	6.33678e-22	Solid	EIF4A3
1.07469e-43	0.217106	0.205	0.076	2.71177e-39	Solid	CDK2AP1
5.02594e-36	0.217088	0.214	0.087	1.26819e-31	Solid	TRBC2
9.18273e-61	0.216961	0.439	0.2	2.31708e-56	Solid	MAPRE1
1.8421e-31	0.21689	0.202	0.086	4.64817e-27	Solid	LCP1
0.000107846	0.216871	0.114	0.081	1	Solid	C4BPA
6.58109e-119	0.21685	0.131	0.011	1.66061e-114	Solid	C2CD4A
4.22943e-28	0.216719	0.537	0.349	1.06721e-23	Solid	LMAN1
5.66151e-71	0.216464	0.295	0.101	1.42857e-66	Solid	KPNA4
4.61301e-25	0.216318	0.843	0.741	1.164e-20	Solid	CLIC1
3.91626e-80	0.216277	0.197	0.046	9.88189e-76	Solid	CLCF1
3.47163e-52	0.215928	0.255	0.095	8.75995e-48	Solid	SGPP2
1.91572e-42	0.215912	0.26	0.113	4.83394e-38	Solid	TOX3
3.04392e-62	0.215837	0.327	0.126	7.68073e-58	Solid	UBE2E1
1.8328e-37	0.215638	0.469	0.268	4.62471e-33	Solid	GDI2
2.89397e-14	0.215391	0.843	0.78	7.30235e-10	Solid	IFITM3
2.51405e-41	0.215119	0.28	0.126	6.3437e-37	Solid	RPP21
1.66483e-32	0.214988	0.695	0.476	4.20087e-28	Solid	NDUFV2
4.1968e-37	0.214944	0.44	0.238	1.05898e-32	Solid	VCP
2.52858e-104	0.214815	0.21	0.041	6.38036e-100	Solid	PVR
6.3839e-29	0.214492	0.434	0.255	1.61085e-24	Solid	JAK1
2.45418e-20	0.21382	0.772	0.633	6.19263e-16	Solid	PSMB3
1.02562e-25	0.213115	0.803	0.663	2.58795e-21	Solid	SERP1
1.29056e-50	0.213096	0.487	0.25	3.25647e-46	Solid	ANAPC13
2.88835e-45	0.212759	0.499	0.272	7.28816e-41	Solid	PRPF40A
1.22307e-26	0.212625	0.313	0.172	3.08616e-22	Solid	PCNA
3.99845e-40	0.212501	0.514	0.294	1.00893e-35	Solid	AP3S1
2.19226e-40	0.212422	0.381	0.194	5.53174e-36	Solid	DYNLL2
5.31303e-37	0.212221	0.108	0.029	1.34064e-32	Solid	SPOCK2
4.66986e-88	0.212046	0.216	0.051	1.17835e-83	Solid	FBLN1
1.0439e-58	0.212014	0.278	0.102	2.63406e-54	Solid	NTAN1
9.899e-33	0.211931	0.898	0.828	2.49781e-28	Solid	COX4I1
6.6855e-20	0.211273	0.696	0.531	1.68695e-15	Solid	NAP1L1
1.21759e-20	0.211196	0.659	0.475	3.07236e-16	Solid	HNRNPU
0.00237626	0.210972	0.711	0.642	1	Solid	ATP1B1
2.11729e-21	0.21097	0.895	0.872	5.34255e-17	Solid	GPX4
5.896e-51	0.210965	0.462	0.234	1.48774e-46	Solid	SRSF8
1.09025e-40	0.210944	0.61	0.38	2.75103e-36	Solid	DNPH1
3.51252e-59	0.210839	0.15	0.036	8.86314e-55	Solid	ANKHD1
2.60472e-20	0.210834	0.922	0.863	6.57248e-16	Solid	CD63
1.013e-37	0.210825	0.389	0.201	2.5561e-33	Solid	MRPL15
1.04131e-22	0.210512	0.401	0.258	2.62753e-18	Solid	PGM2L1
3.69792e-44	0.210478	0.502	0.274	9.33096e-40	Solid	RPN1
9.53783e-36	0.21043	0.588	0.364	2.40668e-31	Solid	ANP32B
1.95797e-37	0.210227	0.538	0.323	4.94055e-33	Solid	TMED3
1.30583e-19	0.210191	0.846	0.714	3.295e-15	Solid	ARPC3
1.08025e-46	0.20998	0.451	0.23	2.72579e-42	Solid	RAD23B
2.01733e-36	0.208904	0.41	0.224	5.09034e-32	Solid	DSG2
1.82092e-88	0.208732	0.166	0.03	4.59474e-84	Solid	HNF1B
1.7978e-47	0.208372	0.456	0.233	4.53638e-43	Solid	PPP2CA
9.51176e-49	0.207549	0.333	0.148	2.4001e-44	Solid	RAD1
3.6796e-39	0.207331	0.432	0.228	9.28473e-35	Solid	SYNCRIP
3.68524e-54	0.207245	0.245	0.088	9.29897e-50	Solid	ENDOD1
8.19665e-51	0.207174	0.331	0.143	2.06826e-46	Solid	PARL
1.67931e-54	0.207012	0.215	0.071	4.23739e-50	Solid	NFKBIE
1.4265e-27	0.206752	0.674	0.464	3.59948e-23	Solid	ZNF706
3.4695e-83	0.206693	0.249	0.068	8.7546e-79	Solid	MMP15
4.04735e-27	0.20628	0.334	0.185	1.02127e-22	Solid	AKAP13
4.23385e-83	0.206145	0.126	0.017	1.06833e-78	Solid	BCKDHA
2.1968e-26	0.205893	0.55	0.362	5.54317e-22	Solid	TMEM141
1.45436e-40	0.205698	0.427	0.229	3.66979e-36	Solid	PSMF1
8.29014e-34	0.205266	0.507	0.305	2.09185e-29	Solid	STARD10
3.06525e-74	0.205174	0.19	0.046	7.73455e-70	Solid	SEMA3A
1.10546e-25	0.205118	0.608	0.406	2.7894e-21	Solid	H2AFY
3.48507e-32	0.204812	0.302	0.152	8.79389e-28	Solid	ROCK1
1.62538e-53	0.203887	0.306	0.125	4.10132e-49	Solid	AKT1S1
1.53813e-32	0.203795	0.402	0.224	3.88118e-28	Solid	DESI1
2.51717e-90	0.203642	0.17	0.031	6.35158e-86	Solid	PLEK2
3.45208e-52	0.203554	0.336	0.144	8.71063e-48	Solid	TAP1
3.23813e-111	0.203517	0.107	0.006	8.17076e-107	Solid	CDKN2B
3.3717e-23	0.203443	0.556	0.377	8.50782e-19	Solid	MRPL18
5.59874e-79	0.203411	0.23	0.061	1.41273e-74	Solid	BBC3
2.03759e-21	0.203289	0.693	0.515	5.14145e-17	Solid	POLR2K
1.58926e-32	0.203287	0.558	0.34	4.01017e-28	Solid	ACTR2
6.57236e-37	0.203258	0.549	0.326	1.6584e-32	Solid	NUTF2
1.73948e-52	0.203226	0.438	0.209	4.38923e-48	Solid	SLBP
3.34973e-73	0.20318	0.113	0.016	8.45237e-69	Solid	UBD
1.36708e-21	0.203066	0.682	0.484	3.44956e-17	Solid	UBE2L3
4.58841e-27	0.202609	0.62	0.427	1.15779e-22	Solid	C1orf43
4.44153e-20	0.202065	0.547	0.372	1.12073e-15	Solid	MTCH1
2.12145e-30	0.201732	0.287	0.148	5.35304e-26	Solid	GPX3
3.42484e-38	0.20115	0.469	0.26	8.64191e-34	Solid	TXNDC12
2.24047e-18	0.20095	0.609	0.444	5.65339e-14	Solid	COX7A2L
1.14292e-54	0.200845	0.172	0.048	2.88393e-50	Solid	PLEKHO1
4.41343e-48	0.200628	0.437	0.217	1.11364e-43	Solid	TPRKB
3.26184e-35	0.200408	0.351	0.177	8.2306e-31	Solid	GOLGB1
3.94421e-40	0.200168	0.399	0.207	9.95243e-36	Solid	SNRPA1
5.00939e-60	0.20015	0.322	0.128	1.26402e-55	Solid	COMMD2
2.22552e-38	0.199628	0.186	0.071	5.61565e-34	Solid	FADS1
4.00942e-88	0.199527	0.169	0.031	1.0117e-83	Solid	ITGA1
3.28205e-27	0.199519	0.428	0.256	8.2816e-23	Solid	TOMM5
4.58114e-26	0.199482	0.765	0.614	1.15596e-21	Solid	SAP18
3.82449e-24	0.199308	0.651	0.46	9.65032e-20	Solid	SRRM2
6.49779e-55	0.199027	0.333	0.137	1.63959e-50	Solid	RUVBL1
5.11202e-92	0.198677	0.245	0.06	1.28992e-87	Solid	RNF41
8.79636e-51	0.198414	0.38	0.173	2.21958e-46	Solid	ERGIC2
3.53106e-87	0.198378	0.132	0.018	8.90992e-83	Solid	B3GNT6
3.02956e-11	0.197762	0.112	0.059	7.6445e-07	Solid	IL7R
4.68857e-38	0.197636	0.226	0.096	1.18307e-33	Solid	SRPX2
1.01845e-28	0.197209	0.655	0.471	2.56985e-24	Solid	SNRPD1
5.74546e-49	0.196804	0.258	0.101	1.44975e-44	Solid	GTPBP4
1.56108e-38	0.196656	0.457	0.251	3.93906e-34	Solid	PCNP
3.71521e-41	0.196593	0.403	0.205	9.37458e-37	Solid	GLRX3
1.7371e-41	0.196451	0.39	0.199	4.38324e-37	Solid	ITGB1BP1
2.87787e-54	0.196408	0.357	0.156	7.26174e-50	Solid	EPN1
1.79714e-14	0.196282	0.493	0.353	4.53472e-10	Solid	CKS1B
7.21367e-80	0.19608	0.326	0.11	1.82022e-75	Solid	ECE1
3.41171e-07	0.195809	0.679	0.576	0.00860876	Solid	H2AFV
1.69788e-26	0.19545	0.537	0.356	4.28425e-22	Solid	NBDY
7.79896e-31	0.195374	0.492	0.296	1.96791e-26	Solid	CD44
4.79823e-52	0.194833	0.491	0.246	1.21074e-47	Solid	GPI
9.79361e-39	0.194692	0.338	0.168	2.47122e-34	Solid	MID1IP1
1.44935e-35	0.194683	0.282	0.133	3.65715e-31	Solid	RBBP7
0.000107531	0.19448	0.548	0.448	1	Solid	HIST1H4C
1.48383e-24	0.194394	0.186	0.087	3.74415e-20	Solid	TMPO
6.20328e-65	0.193627	0.109	0.017	1.56527e-60	Solid	CHI3L2
5.36844e-30	0.193585	0.52	0.323	1.35462e-25	Solid	RAB34
6.06839e-91	0.193315	0.119	0.013	1.53124e-86	Solid	HHEX
1.30457e-43	0.192955	0.392	0.194	3.29183e-39	Solid	FNDC3B
3.95388e-32	0.192875	0.398	0.219	9.97683e-28	Solid	SNHG7
3.42759e-50	0.192566	0.261	0.103	8.64883e-46	Solid	ENDOV
1.38922e-50	0.192303	0.358	0.16	3.50542e-46	Solid	SCYL1
7.19092e-20	0.192177	0.717	0.562	1.81449e-15	Solid	BANF1
1.70508e-25	0.191255	0.653	0.456	4.30243e-21	Solid	TOMM20
6.23433e-61	0.19101	0.318	0.123	1.57311e-56	Solid	PPFIA1
3.11306e-119	0.19092	0.144	0.014	7.85519e-115	Solid	ITPKA
3.41783e-63	0.190593	0.244	0.079	8.62422e-59	Solid	DPP3
3.39058e-27	0.190482	0.638	0.442	8.55544e-23	Solid	PHB
2.37996e-30	0.190254	0.166	0.066	6.00535e-26	Solid	SESN3
1.14223e-54	0.190174	0.245	0.087	2.88219e-50	Solid	H2AFX
1.23694e-61	0.19002	0.395	0.169	3.12118e-57	Solid	AP3D1
3.10821e-38	0.189758	0.264	0.115	7.84294e-34	Solid	TMCO3
8.03161e-14	0.189651	0.722	0.591	2.02662e-09	Solid	MRPL14
2.14843e-27	0.189642	0.306	0.168	5.42115e-23	Solid	SYNRG
1.5246e-36	0.189507	0.304	0.144	3.84703e-32	Solid	SMARCC1
9.61136e-31	0.189417	0.47	0.277	2.42524e-26	Solid	ARID4B
2.57669e-66	0.189182	0.331	0.124	6.50176e-62	Solid	SLC39A3
1.86339e-28	0.18916	0.611	0.405	4.70189e-24	Solid	RPN2
4.45208e-54	0.189073	0.307	0.123	1.12339e-49	Solid	ACTL6A
1.15642e-37	0.188413	0.568	0.343	2.918e-33	Solid	CAPNS1
7.50073e-29	0.188045	0.593	0.39	1.89266e-24	Solid	DGUOK
2.56367e-15	0.187941	0.499	0.342	6.4689e-11	Solid	PSMA5
4.69539e-57	0.187838	0.218	0.07	1.18479e-52	Solid	FURIN
1.78353e-69	0.187757	0.184	0.046	4.50038e-65	Solid	NETO2
2.04984e-34	0.187656	0.42	0.236	5.17236e-30	Solid	GDE1
1.60503e-13	0.187612	0.699	0.588	4.04998e-09	Solid	BLVRB
2.20716e-20	0.187531	0.329	0.2	5.56932e-16	Solid	TOB1
4.18597e-33	0.18745	0.176	0.068	1.05624e-28	Solid	IL2RG
4.51933e-83	0.1871	0.215	0.051	1.14036e-78	Solid	FKBP10
2.50653e-52	0.186642	0.427	0.204	6.32473e-48	Solid	CLPP
5.85547e-76	0.186418	0.331	0.115	1.47751e-71	Solid	ADAM10
7.59635e-23	0.186279	0.564	0.378	1.91679e-18	Solid	OCIAD1
3.85261e-53	0.186064	0.241	0.087	9.72128e-49	Solid	CCDC71L
2.60414e-49	0.185997	0.391	0.184	6.57103e-45	Solid	MRPS11
3.36313e-87	0.185962	0.292	0.085	8.48619e-83	Solid	PKN1
4.81364e-39	0.185731	0.469	0.26	1.21463e-34	Solid	HTATIP2
3.91837e-27	0.185035	0.607	0.406	9.88722e-23	Solid	SELENOF
7.22787e-17	0.18502	0.734	0.576	1.82381e-12	Solid	CYCS
9.83261e-113	0.184751	0.109	0.007	2.48106e-108	Solid	KIF1A
1.48658e-45	0.184715	0.443	0.229	3.75109e-41	Solid	TNFRSF1A
7.06212e-13	0.184436	0.392	0.26	1.78198e-08	Solid	SRP54
2.10898e-19	0.184308	0.629	0.467	5.3216e-15	Solid	RAB1A
3.09423e-31	0.18428	0.255	0.12	7.80767e-27	Solid	LYAR
1.24503e-31	0.184163	0.247	0.117	3.14157e-27	Solid	FASN
5.67574e-29	0.184045	0.451	0.271	1.43216e-24	Solid	LRRC59
1.9696e-32	0.183885	0.513	0.306	4.9699e-28	Solid	EIF3M
1.37933e-23	0.183776	0.679	0.498	3.48046e-19	Solid	SRSF3
1.24481e-75	0.183465	0.294	0.095	3.14103e-71	Solid	CHMP1A
4.75257e-52	0.18336	0.109	0.022	1.19922e-47	Solid	SCG5
1.49837e-29	0.183353	0.474	0.284	3.78083e-25	Solid	ECI1
2.06324e-16	0.183194	0.647	0.487	5.20617e-12	Solid	CTSZ
2.53161e-17	0.183172	0.624	0.441	6.38801e-13	Solid	CCT3
4.86187e-94	0.183136	0.22	0.049	1.2268e-89	Solid	RIPK2
1.07338e-17	0.1826	0.629	0.467	2.70847e-13	Solid	DEK
2.13918e-39	0.18257	0.157	0.053	5.39778e-35	Solid	LARP6
3.57589e-54	0.182098	0.274	0.103	9.02304e-50	Solid	MBD2
2.18484e-19	0.181801	0.754	0.604	5.51301e-15	Solid	WDR83OS
3.53375e-66	0.181589	0.255	0.082	8.91671e-62	Solid	MMD
5.01794e-39	0.181503	0.609	0.373	1.26618e-34	Solid	FKBP8
3.87058e-62	0.181394	0.38	0.16	9.76663e-58	Solid	GNS
4.30482e-18	0.18139	0.116	0.05	1.08624e-13	Solid	CYTIP
1.36603e-54	0.181377	0.26	0.095	3.4469e-50	Solid	MXRA7
2.72279e-49	0.181147	0.172	0.052	6.87041e-45	Solid	UBA5
8.46681e-41	0.180959	0.301	0.137	2.13643e-36	Solid	TM7SF3
1.30572e-16	0.180672	0.79	0.653	3.29472e-12	Solid	ATP5MC3
1.46035e-47	0.180627	0.336	0.147	3.68491e-43	Solid	SNAPC5
2.06285e-38	0.180254	0.412	0.22	5.20519e-34	Solid	SF3B4
7.53256e-27	0.18016	0.514	0.339	1.90069e-22	Solid	MPG
8.91131e-84	0.180054	0.324	0.104	2.24859e-79	Solid	FOPNL
1.91277e-20	0.180013	0.538	0.37	4.82648e-16	Solid	HERPUD1
2.3543e-29	0.179806	0.461	0.268	5.9406e-25	Solid	SF3B1
1.36364e-39	0.179643	0.207	0.08	3.44086e-35	Solid	DEPP1
7.98439e-25	0.179615	0.562	0.378	2.0147e-20	Solid	APH1A
1.21489e-59	0.179588	0.249	0.084	3.06554e-55	Solid	RTCA
2.46988e-73	0.179488	0.139	0.025	6.23224e-69	Solid	TYMS
6.94382e-91	0.179226	0.165	0.028	1.75213e-86	Solid	MED17
4.87742e-48	0.179219	0.467	0.239	1.23072e-43	Solid	ARPP19
9.69635e-36	0.17918	0.492	0.283	2.44668e-31	Solid	TAF7
2.12305e-78	0.179171	0.326	0.11	5.3571e-74	Solid	2022-03-02
2.24064e-27	0.178992	0.346	0.195	5.6538e-23	Solid	OPN3
2.22313e-72	0.178766	0.33	0.118	5.60964e-68	Solid	KCMF1
9.32787e-31	0.178684	0.462	0.27	2.3537e-26	Solid	HSPA9
2.87599e-51	0.178502	0.271	0.104	7.25697e-47	Solid	MGAT4B
1.3379e-74	0.177823	0.243	0.069	3.37592e-70	Solid	GYG1
9.87291e-34	0.177681	0.176	0.068	2.49123e-29	Solid	GBP1
3.61404e-45	0.177675	0.29	0.123	9.1193e-41	Solid	BDP1
3.83466e-46	0.177406	0.137	0.037	9.67599e-42	Solid	BIRC5
3.50629e-27	0.177288	0.236	0.119	8.84743e-23	Solid	DUSP14
2.10223e-16	0.177211	0.615	0.443	5.30456e-12	Solid	PPP1R14B
5.00249e-34	0.177181	0.563	0.346	1.26228e-29	Solid	HINT2
3.80353e-59	0.176982	0.23	0.074	9.59746e-55	Solid	OSGIN2
2.69064e-15	0.176869	0.417	0.291	6.7893e-11	Solid	LCN2
3.87418e-51	0.176693	0.283	0.112	9.77571e-47	Solid	OPTN
3.11075e-45	0.176577	0.364	0.171	7.84935e-41	Solid	ANAPC15
4.44948e-45	0.176555	0.424	0.214	1.12274e-40	Solid	CREG1
1.00028e-42	0.176325	0.415	0.209	2.52401e-38	Solid	PSMG2
1.81485e-48	0.17632	0.426	0.209	4.5794e-44	Solid	AIP
3.94216e-16	0.176225	0.731	0.578	9.94726e-12	Solid	HNRNPC
3.13793e-29	0.176205	0.694	0.498	7.91795e-25	Solid	BEX3
6.16711e-33	0.175629	0.234	0.105	1.55615e-28	Solid	SMARCE1
4.03325e-64	0.175465	0.375	0.152	1.01771e-59	Solid	MTHFD2
2.50694e-17	0.175269	0.684	0.51	6.32576e-13	Solid	IFITM2
7.55326e-22	0.175259	0.516	0.335	1.90591e-17	Solid	PAIP2
9.97033e-05	0.17504	0.644	0.575	1	Solid	ISG15
1.0912e-32	0.175014	0.371	0.195	2.75343e-28	Solid	ANKRD12
8.50762e-66	0.174816	0.15	0.032	2.14673e-61	Solid	APBB1IP
1.21544e-65	0.174692	0.214	0.061	3.06691e-61	Solid	TPD52L1
3.89779e-06	0.174618	0.626	0.513	0.098353	Solid	PDIA6
4.34852e-26	0.174584	0.589	0.41	1.09726e-21	Solid	RAB5C
7.38981e-17	0.174559	0.703	0.557	1.86467e-12	Solid	GADD45GIP1
1.48154e-42	0.174531	0.328	0.154	3.73836e-38	Solid	TARS
8.631e-44	0.174454	0.416	0.208	2.17786e-39	Solid	RRP7A
4.34487e-42	0.174356	0.266	0.114	1.09634e-37	Solid	HOMER3
3.48209e-25	0.174298	0.242	0.124	8.78637e-21	Solid	MAP2K3
1.23875e-44	0.173735	0.331	0.15	3.12573e-40	Solid	ATG3
8.5806e-22	0.173711	0.27	0.153	2.16514e-17	Solid	SDR16C5
1.39605e-32	0.17349	0.461	0.271	3.52266e-28	Solid	TSR3
2.48171e-46	0.173488	0.306	0.133	6.26209e-42	Solid	EXOSC5
4.60206e-14	0.173137	0.637	0.491	1.16124e-09	Solid	VMP1
5.5573e-38	0.17297	0.322	0.155	1.40227e-33	Solid	CDC34
1.12986e-121	0.1729	0.104	0.004	2.85099e-117	Solid	AC103702.2
1.69594e-57	0.172714	0.293	0.111	4.27937e-53	Solid	GCLM
7.84582e-44	0.172558	0.306	0.135	1.97974e-39	Solid	AKIRIN1
1.92598e-50	0.172513	0.389	0.18	4.85982e-46	Solid	PLEKHJ1
1.28574e-50	0.172478	0.458	0.228	3.24432e-46	Solid	HNRNPUL1
1.24163e-35	0.172451	0.334	0.169	3.13301e-31	Solid	LTBR
1.85739e-28	0.172369	0.439	0.265	4.68676e-24	Solid	SLC39A1
3.67124e-48	0.172248	0.24	0.09	9.26365e-44	Solid	PIM1
7.16719e-46	0.17223	0.447	0.225	1.8085e-41	Solid	MRPL4
4.74898e-62	0.172165	0.209	0.061	1.19831e-57	Solid	PACS1
4.91451e-61	0.172102	0.255	0.086	1.24008e-56	Solid	LINC00667
7.61422e-61	0.172063	0.216	0.067	1.9213e-56	Solid	EEF1AKMT4
6.39372e-32	0.172011	0.38	0.212	1.61333e-27	Solid	TRIM28
1.62116e-33	0.171931	0.455	0.263	4.09067e-29	Solid	IDH2
1.60641e-69	0.171862	0.28	0.092	4.05345e-65	Solid	PIGX
7.10757e-49	0.171687	0.334	0.145	1.79345e-44	Solid	MRPL19
6.17224e-24	0.171607	0.283	0.153	1.55744e-19	Solid	ACSL3
1.56697e-22	0.171531	0.492	0.321	3.95393e-18	Solid	SNX6
1.43017e-28	0.1712	0.522	0.32	3.60874e-24	Solid	CHCHD1
3.23524e-12	0.171111	0.479	0.357	8.16349e-08	Solid	ICAM1
3.57957e-42	0.171093	0.26	0.11	9.03233e-38	Solid	ATP11A
2.17529e-48	0.171088	0.245	0.093	5.48891e-44	Solid	CCDC91
1.83272e-34	0.170946	0.3	0.143	4.62451e-30	Solid	SHC1
3.54124e-70	0.170867	0.213	0.058	8.93561e-66	Solid	HDGFL2
6.6565e-53	0.170289	0.385	0.172	1.67963e-48	Solid	BUB3
2.73239e-42	0.170186	0.254	0.106	6.89464e-38	Solid	PFKP
5.95556e-51	0.170038	0.141	0.036	1.50277e-46	Solid	ZWINT
3.14895e-27	0.169833	0.334	0.185	7.94574e-23	Solid	TMEM106C
1.30468e-30	0.1697	0.184	0.075	3.29211e-26	Solid	IFI30
1.66834e-37	0.169614	0.427	0.231	4.20973e-33	Solid	CDC42EP1
2.48296e-29	0.169524	0.535	0.332	6.26526e-25	Solid	DDX46
2.07674e-73	0.169354	0.292	0.097	5.24023e-69	Solid	MAP2K1
2.66213e-40	0.169312	0.194	0.071	6.71735e-36	Solid	DNAJC9
8.32597e-25	0.169073	0.509	0.326	2.10089e-20	Solid	CCDC85B
1.58112e-47	0.169022	0.265	0.107	3.98963e-43	Solid	PARD6B
1.26689e-44	0.16896	0.205	0.074	3.19675e-40	Solid	CATSPER1
3.11893e-109	0.168921	0.111	0.008	7.87e-105	Solid	VSIG1
3.84513e-22	0.1689	0.658	0.465	9.70241e-18	Solid	C9orf16
3.40117e-137	0.168711	0.127	0.007	8.58217e-133	Solid	UCK2
7.87262e-52	0.168448	0.201	0.065	1.9865e-47	Solid	YES1
2.90191e-39	0.168276	0.45	0.24	7.3224e-35	Solid	EIF1B
5.40794e-42	0.168224	0.341	0.161	1.36459e-37	Solid	PIGC
8.63327e-57	0.168022	0.385	0.169	2.17843e-52	Solid	BRMS1
2.97138e-25	0.167844	0.454	0.277	7.49767e-21	Solid	PMEPA1
1.02228e-64	0.167832	0.317	0.118	2.57952e-60	Solid	STAT6
3.50403e-36	0.167649	0.326	0.156	8.84173e-32	Solid	LPIN2
4.07109e-20	0.16756	0.979	0.959	1.02726e-15	Solid	UBA52
1.61198e-58	0.167497	0.194	0.056	4.06752e-54	Solid	CEP70
6.95291e-141	0.167383	0.155	0.013	1.75443e-136	Solid	FBXO17
1.86663e-17	0.16736	0.624	0.449	4.71006e-13	Solid	SSB
2.29845e-11	0.167211	0.691	0.55	5.79968e-07	Solid	RHEB
2.82848e-77	0.167073	0.18	0.04	7.1371e-73	Solid	PITPNC1
9.4491e-108	0.167055	0.121	0.01	2.38429e-103	Solid	HGD
9.61301e-21	0.167006	0.996	0.989	2.42565e-16	Solid	PTMA
7.21206e-76	0.166986	0.2	0.049	1.81982e-71	Solid	GMPS
1.74206e-41	0.166985	0.402	0.204	4.39575e-37	Solid	SNHG15
3.42596e-33	0.166806	0.416	0.231	8.64471e-29	Solid	NOP56
6.43966e-17	0.166798	0.739	0.578	1.62492e-12	Solid	RHOA
1.79214e-41	0.16673	0.468	0.249	4.52211e-37	Solid	TM9SF3
3.05705e-33	0.166268	0.266	0.124	7.71385e-29	Solid	PDCD7
8.93194e-35	0.166239	0.35	0.181	2.2538e-30	Solid	NET1
1.4335e-19	0.166205	0.306	0.181	3.61714e-15	Solid	MYL9
2.31667e-25	0.166091	0.26	0.133	5.84566e-21	Solid	PPP1R12A
5.64797e-42	0.165834	0.327	0.152	1.42515e-37	Solid	EIF2A
2.99629e-41	0.165745	0.487	0.267	7.56054e-37	Solid	JOSD2
1.99482e-72	0.165606	0.194	0.048	5.03352e-68	Solid	ZNF639
3.88372e-28	0.165556	0.486	0.299	9.7998e-24	Solid	PTPRF
7.25629e-61	0.165518	0.244	0.081	1.83098e-56	Solid	PLPP1
1.226e-57	0.165439	0.383	0.164	3.09356e-53	Solid	CYB5B
1.33039e-15	0.165275	0.598	0.435	3.35698e-11	Solid	ARPC1A
6.75328e-39	0.165178	0.46	0.252	1.70406e-34	Solid	MESD
3.63766e-43	0.165177	0.381	0.185	9.17891e-39	Solid	AMD1
3.79695e-38	0.165147	0.29	0.133	9.58084e-34	Solid	TSPAN15
1.07417e-52	0.165075	0.331	0.139	2.71044e-48	Solid	EPC1
3.9006e-50	0.16486	0.138	0.035	9.84237e-46	Solid	RND1
3.36526e-43	0.164786	0.288	0.123	8.49155e-39	Solid	FUCA2
1.21028e-94	0.164778	0.221	0.049	3.0539e-90	Solid	DYRK2
3.65105e-53	0.164342	0.241	0.087	9.21269e-49	Solid	HPN
6.42847e-61	0.164249	0.104	0.016	1.6221e-56	Solid	TPX2
1.23786e-93	0.163655	0.154	0.024	3.12348e-89	Solid	CBLC
1.01926e-31	0.163624	0.514	0.308	2.5719e-27	Solid	CLNS1A
7.9757e-38	0.163609	0.18	0.066	2.01251e-33	Solid	AKAP17A
7.78037e-37	0.163543	0.437	0.235	1.96322e-32	Solid	HDDC2
5.79113e-26	0.163409	0.495	0.305	1.46128e-21	Solid	RNF213
2.76158e-84	0.163365	0.135	0.02	6.96829e-80	Solid	ECT2
1.08071e-27	0.163351	0.316	0.173	2.72696e-23	Solid	CLPTM1
1.81456e-32	0.163281	0.163	0.061	4.57867e-28	Solid	GLIPR1
3.40895e-29	0.163176	0.19	0.081	8.60182e-25	Solid	CSK
3.18215e-19	0.162568	0.721	0.563	8.02951e-15	Solid	PCBP1
1.79222e-33	0.162446	0.407	0.218	4.52231e-29	Solid	TMOD3
6.86038e-21	0.162278	0.552	0.372	1.73108e-16	Solid	HNRNPM
3.2375e-36	0.162256	0.461	0.256	8.16917e-32	Solid	ARF3
8.85164e-22	0.162249	0.664	0.476	2.23353e-17	Solid	EIF3F
5.11843e-12	0.162219	0.539	0.42	1.29153e-07	Solid	PSMB8
2.68634e-31	0.162166	0.402	0.22	6.77845e-27	Solid	KRAS
3.70854e-47	0.161852	0.189	0.063	9.35776e-43	Solid	PCDH7
2.97961e-70	0.161828	0.195	0.05	7.51845e-66	Solid	CCDC50
1.31733e-151	0.161817	0.144	0.008	3.32401e-147	Solid	AGAP2-AS1
4.96423e-46	0.161801	0.278	0.115	1.25262e-41	Solid	ADGRG1
1.13711e-49	0.1616	0.237	0.086	2.86926e-45	Solid	PLOD2
1.26438e-48	0.161363	0.168	0.051	3.19041e-44	Solid	ERVK3-1
2.19901e-49	0.161344	0.242	0.089	5.54877e-45	Solid	DNTTIP2
2.96301e-40	0.161316	0.276	0.121	7.47657e-36	Solid	TRMT10C
2.78017e-52	0.160889	0.211	0.07	7.01521e-48	Solid	CDCP1
1.26662e-47	0.160855	0.321	0.141	3.19607e-43	Solid	EMC8
1.15873e-20	0.160845	0.659	0.502	2.92383e-16	Solid	TMEM123
7.33342e-35	0.16083	0.27	0.123	1.85044e-30	Solid	PRCP
4.51527e-78	0.160822	0.179	0.039	1.13934e-73	Solid	GPX7
2.09129e-25	0.160816	0.459	0.283	5.27696e-21	Solid	FLNA
7.46512e-57	0.160586	0.25	0.087	1.88367e-52	Solid	ARIH1
1.2022e-42	0.160362	0.262	0.109	3.03351e-38	Solid	PLEKHA1
5.96174e-51	0.160112	0.385	0.177	1.50433e-46	Solid	ALG3
6.87399e-47	0.16002	0.373	0.172	1.73451e-42	Solid	RAB6A
1.0349e-37	0.159952	0.313	0.15	2.61137e-33	Solid	PTPN2
2.10282e-113	0.159851	0.136	0.013	5.30606e-109	Solid	FGFR1
8.96758e-95	0.159633	0.129	0.015	2.26279e-90	Solid	DSEL
1.77556e-28	0.15961	0.13	0.048	4.48026e-24	Solid	CXCL6
5.05574e-15	0.159503	0.8	0.659	1.27572e-10	Solid	POMP
1.09985e-25	0.159335	0.291	0.154	2.77526e-21	Solid	PELI1
4.73269e-40	0.159237	0.149	0.047	1.1942e-35	Solid	ACSL4
2.18023e-36	0.159141	0.197	0.078	5.50138e-32	Solid	BCAT1
3.23677e-30	0.159061	0.447	0.261	8.16735e-26	Solid	BAG1
2.48422e-33	0.159026	0.265	0.125	6.26842e-29	Solid	LBH
1.59776e-42	0.15874	0.367	0.178	4.03164e-38	Solid	HIGD1A
1.03725e-22	0.15859	0.351	0.203	2.61728e-18	Solid	EMC2
8.71322e-89	0.158416	0.143	0.021	2.19861e-84	Solid	EDIL3
2.53329e-47	0.158161	0.576	0.332	6.39225e-43	Solid	CCT2
8.12757e-28	0.158007	0.554	0.359	2.05083e-23	Solid	BOLA3
7.73868e-19	0.15761	0.474	0.311	1.9527e-14	Solid	DUT
2.70584e-31	0.15746	0.597	0.383	6.82764e-27	Solid	CLTB
5.67008e-68	0.157405	0.235	0.071	1.43073e-63	Solid	GOT1
4.59674e-66	0.157175	0.347	0.134	1.1599e-61	Solid	TADA3
4.01056e-41	0.157118	0.29	0.13	1.01198e-36	Solid	CMTM3
1.95854e-48	0.157003	0.315	0.135	4.94198e-44	Solid	ZBTB7A
4.85669e-62	0.156931	0.321	0.123	1.22549e-57	Solid	WDR18
1.29857e-36	0.156846	0.301	0.141	3.27668e-32	Solid	USP34
6.00486e-71	0.156844	0.235	0.068	1.51521e-66	Solid	SIGMAR1
3.86455e-23	0.156825	0.434	0.267	9.75142e-19	Solid	STAT1
1.64031e-75	0.156716	0.367	0.135	4.139e-71	Solid	ZNF22
2.57843e-56	0.156626	0.292	0.111	6.50616e-52	Solid	KDM2A
8.6869e-43	0.156589	0.394	0.193	2.19197e-38	Solid	SHISA5
9.67403e-68	0.156571	0.206	0.057	2.44105e-63	Solid	CREB5
2.71151e-57	0.156494	0.294	0.112	6.84195e-53	Solid	LRP5
1.64883e-35	0.156343	0.344	0.174	4.1605e-31	Solid	CREB3
7.25684e-50	0.156296	0.322	0.138	1.83112e-45	Solid	CKAP4
9.99278e-38	0.156091	0.284	0.13	2.52148e-33	Solid	FKBP9
1.2449e-33	0.156049	0.362	0.187	3.14124e-29	Solid	EIF2S1
1.22802e-54	0.155783	0.25	0.09	3.09867e-50	Solid	ZNF576
6.78233e-63	0.155603	0.245	0.078	1.71138e-58	Solid	TIMM23
3.12216e-18	0.155588	0.222	0.122	7.87814e-14	Solid	DRAM1
2.47449e-58	0.155285	0.249	0.086	6.24388e-54	Solid	PLOD1
1.42975e-45	0.155178	0.411	0.2	3.60769e-41	Solid	ARL2BP
3.728e-46	0.155141	0.186	0.062	9.40687e-42	Solid	ETV5
3.66795e-137	0.154937	0.111	0.004	9.25535e-133	Solid	IGKV3-20
1.87269e-58	0.154841	0.273	0.098	4.72536e-54	Solid	LUZP1
4.9084e-48	0.154785	0.347	0.154	1.23854e-43	Solid	VOPP1
4.42583e-59	0.154781	0.352	0.144	1.11677e-54	Solid	MKNK2
1.22023e-09	0.154576	0.82	0.795	3.07901e-05	Solid	CYBA
3.41179e-16	0.154183	0.523	0.36	8.60897e-12	Solid	MDH1
1.43051e-22	0.153911	0.56	0.381	3.60961e-18	Solid	DNAJC15
5.97856e-26	0.153804	0.213	0.102	1.50857e-21	Solid	ASRGL1
2.81857e-29	0.153756	0.408	0.233	7.11211e-25	Solid	UBE2M
8.02137e-44	0.153697	0.291	0.124	2.02403e-39	Solid	NR4A2
1.44515e-18	0.153625	0.692	0.502	3.64655e-14	Solid	PEBP1
6.37242e-34	0.153547	0.362	0.189	1.60795e-29	Solid	SRSF1
8.49362e-36	0.153535	0.437	0.238	2.14319e-31	Solid	SURF4
2.21524e-55	0.153509	0.276	0.103	5.58971e-51	Solid	MGAT2
1.27265e-41	0.153398	0.125	0.034	3.21129e-37	Solid	MAD2L1
4.75251e-22	0.153379	0.225	0.116	1.1992e-17	Solid	GBP2
1.35065e-32	0.153361	0.105	0.031	3.40809e-28	Solid	RNASE4
1.2634e-44	0.15335	0.24	0.093	3.18793e-40	Solid	RHOF
1.76217e-31	0.153265	0.231	0.105	4.44648e-27	Solid	KPNA2
3.91708e-18	0.15311	0.694	0.554	9.88397e-14	Solid	TMBIM4
1.27278e-25	0.153094	0.307	0.167	3.21162e-21	Solid	ADK
3.069e-23	0.153068	0.659	0.495	7.744e-19	Solid	PPP4C
1.07991e-63	0.153057	0.114	0.019	2.72494e-59	Solid	MAN2B1
6.93896e-64	0.152959	0.213	0.063	1.75091e-59	Solid	KHDRBS3
2.5532e-28	0.152868	0.32	0.17	6.44249e-24	Solid	HDAC1
2.38356e-20	0.15273	0.512	0.344	6.01444e-16	Solid	RALA
7.96254e-49	0.152676	0.117	0.026	2.00919e-44	Solid	HELLS
5.3825e-55	0.152631	0.306	0.121	1.35817e-50	Solid	PTPN1
7.42869e-34	0.152499	0.44	0.242	1.87448e-29	Solid	BPTF
1.22655e-41	0.152454	0.237	0.096	3.09496e-37	Solid	JMJD6
4.54576e-42	0.152112	0.244	0.098	1.14703e-37	Solid	PNO1
2.45148e-29	0.152065	0.507	0.315	6.18583e-25	Solid	ZNF428
6.5582e-29	0.152034	0.336	0.18	1.65483e-24	Solid	DNMT1
1.24997e-12	0.152014	0.603	0.443	3.15405e-08	Solid	RAB13
4.12821e-40	0.151885	0.13	0.038	1.04167e-35	Solid	C16orf74
9.16744e-27	0.151613	0.555	0.367	2.31322e-22	Solid	TMEM134
3.38779e-26	0.151579	0.407	0.24	8.54842e-22	Solid	CERS2
6.58097e-41	0.151531	0.24	0.098	1.66058e-36	Solid	MAOA
1.56184e-54	0.151508	0.254	0.091	3.94098e-50	Solid	ARL5A
9.16468e-18	0.151482	0.497	0.342	2.31252e-13	Solid	H1F0
8.09664e-12	0.151452	0.315	0.205	2.04303e-07	Solid	HCST
8.07407e-49	0.151232	0.317	0.135	2.03733e-44	Solid	CEP57
2.58026e-50	0.151089	0.275	0.108	6.51076e-46	Solid	ZBTB38
2.23603e-32	0.151031	0.412	0.227	5.64217e-28	Solid	CMC1
3.84903e-26	0.150966	0.453	0.27	9.71226e-22	Solid	C1D
2.03475e-42	0.150909	0.434	0.224	5.13429e-38	Solid	SMARCA4
9.46331e-51	0.150832	0.24	0.087	2.38788e-46	Solid	LRIG3
4.45244e-49	0.150563	0.344	0.15	1.12348e-44	Solid	PICALM
4.21379e-92	0.150495	0.172	0.03	1.06327e-87	Solid	CHKB-DT
1.82387e-59	0.150449	0.173	0.045	4.60217e-55	Solid	ST6GAL1
6.97664e-57	0.150287	0.316	0.127	1.76041e-52	Solid	SYNE4
4.5415e-21	0.150155	0.295	0.166	1.14596e-16	Solid	DCAF13
9.96576e-69	0.150154	0.295	0.101	2.51466e-64	Solid	RNF126
1.89057e-38	0.150093	0.347	0.17	4.77048e-34	Solid	SLC2A4RG
3.18788e-23	0.149889	0.646	0.447	8.04398e-19	Solid	PON2
3.6914e-54	0.149864	0.194	0.06	9.3145e-50	Solid	SLC16A7
1.01198e-51	0.149789	0.21	0.07	2.55353e-47	Solid	CBX4
3.79785e-43	0.149789	0.281	0.119	9.58312e-39	Solid	CCDC82
5.17914e-34	0.149661	0.361	0.186	1.30685e-29	Solid	GOLGA4
2.54304e-146	0.149609	0.128	0.006	6.41685e-142	Solid	C6orf223
6.19216e-38	0.149561	0.325	0.157	1.56247e-33	Solid	MBOAT7
4.07933e-40	0.149557	0.346	0.166	1.02934e-35	Solid	BBX
1.1662e-54	0.149489	0.217	0.071	2.94267e-50	Solid	SMPDL3A
1.54361e-44	0.149345	0.523	0.287	3.89498e-40	Solid	FAM107B
4.72896e-32	0.149302	0.278	0.134	1.19326e-27	Solid	DDX39A
3.00251e-44	0.149253	0.367	0.172	7.57623e-40	Solid	B4GALT3
1.37747e-45	0.149231	0.22	0.08	3.47576e-41	Solid	TOR1A
4.48119e-41	0.148903	0.36	0.175	1.13074e-36	Solid	ARHGAP5
7.3976e-17	0.148816	0.655	0.464	1.86664e-12	Solid	SNRPF
1.40755e-32	0.148706	0.479	0.276	3.55167e-28	Solid	EMC7
3.07587e-115	0.148682	0.151	0.017	7.76134e-111	Solid	ASPHD1
5.03899e-39	0.148513	0.163	0.055	1.27149e-34	Solid	TSHZ2
6.66685e-38	0.14844	0.125	0.037	1.68225e-33	Solid	SCTR
3.55496e-38	0.14807	0.368	0.186	8.97024e-34	Solid	ATG101
1.26263e-45	0.148012	0.343	0.155	3.18599e-41	Solid	GOLIM4
2.89004e-31	0.147969	0.33	0.17	7.29243e-27	Solid	DST
3.09446e-44	0.147959	0.338	0.157	7.80824e-40	Solid	UCHL3
3.95909e-15	0.14792	0.516	0.346	9.98998e-11	Solid	ABRACL
5.64531e-54	0.147858	0.21	0.068	1.42448e-49	Solid	RBM15B
6.55649e-25	0.147706	0.519	0.332	1.6544e-20	Solid	HNRNPAB
1.51717e-171	0.147698	0.111	0	3.82826e-167	Solid	NFE4
1.25475e-18	0.147568	0.681	0.513	3.16611e-14	Solid	DRAP1
1.49737e-41	0.147482	0.41	0.207	3.77832e-37	Solid	REL
1.85526e-40	0.14714	0.427	0.22	4.68138e-36	Solid	MRPL9
4.07054e-23	0.147111	0.129	0.051	1.02712e-18	Solid	CD3E
1.59723e-46	0.147079	0.235	0.09	4.03029e-42	Solid	MAFG
1.71902e-15	0.147032	0.744	0.595	4.33761e-11	Solid	MRPL51
1.62282e-46	0.146974	0.257	0.1	4.09486e-42	Solid	E2F4
4.05017e-48	0.146964	0.232	0.086	1.02198e-43	Solid	CFL2
1.52192e-34	0.146947	0.391	0.211	3.84026e-30	Solid	POLDIP2
1.55871e-100	0.146912	0.151	0.02	3.9331e-96	Solid	SGCB
1.10833e-36	0.1468	0.181	0.067	2.79664e-32	Solid	SHTN1
1.57756e-64	0.146621	0.159	0.037	3.98065e-60	Solid	P2RY6
9.59331e-40	0.146593	0.254	0.107	2.42068e-35	Solid	ORAI1
1.25891e-26	0.146582	0.513	0.324	3.1766e-22	Solid	KHDRBS1
3.58492e-44	0.14653	0.331	0.149	9.04584e-40	Solid	BLOC1S2
2.81595e-35	0.146519	0.24	0.104	7.10548e-31	Solid	SECISBP2
1.25248e-35	0.146428	0.306	0.148	3.16038e-31	Solid	CHORDC1
1.95088e-29	0.146303	0.375	0.204	4.92264e-25	Solid	ITFG1
1.59334e-41	0.146218	0.253	0.105	4.02047e-37	Solid	EHD1
6.29003e-75	0.146209	0.222	0.059	1.58716e-70	Solid	PARD3
1.14075e-40	0.145987	0.203	0.076	2.87844e-36	Solid	IGF2BP2
5.44288e-46	0.145758	0.261	0.104	1.3734e-41	Solid	FYTTD1
4.90776e-39	0.145684	0.125	0.036	1.23838e-34	Solid	TINAGL1
5.39225e-73	0.145529	0.121	0.019	1.36063e-68	Solid	CDR2L
2.53533e-50	0.145402	0.256	0.096	6.3974e-46	Solid	MBD4
1.58297e-58	0.145324	0.27	0.096	3.9943e-54	Solid	RALB
4.88642e-14	0.145308	0.604	0.45	1.23299e-09	Solid	TMEM167A
4.57868e-36	0.145143	0.271	0.124	1.15534e-31	Solid	TST
8.45919e-28	0.145115	0.16	0.065	2.13451e-23	Solid	TESC
4.06244e-34	0.145103	0.397	0.209	1.02507e-29	Solid	C9orf78
2.98901e-14	0.144951	0.819	0.715	7.54217e-10	Solid	ITM2B
1.02875e-24	0.144874	0.352	0.199	2.59585e-20	Solid	DNAJC2
1.57836e-63	0.14483	0.21	0.061	3.98266e-59	Solid	CDC25B
1.33037e-28	0.144802	0.246	0.119	3.35691e-24	Solid	OAS1
4.40693e-34	0.144717	0.309	0.151	1.112e-29	Solid	GON4L
2.43774e-27	0.144673	0.292	0.149	6.15116e-23	Solid	CD3D
8.3743e-38	0.144661	0.3	0.14	2.11309e-33	Solid	TOB2
6.98458e-37	0.144439	0.27	0.121	1.76242e-32	Solid	RDH11
2.30034e-31	0.144399	0.335	0.173	5.80444e-27	Solid	MRPL50
6.2872e-41	0.144259	0.474	0.259	1.58645e-36	Solid	DDX21
5.79855e-20	0.143808	0.617	0.441	1.46315e-15	Solid	NDUFS7
5.93557e-43	0.143742	0.292	0.127	1.49772e-38	Solid	UBE3A
3.52891e-110	0.14367	0.144	0.016	8.90449e-106	Solid	EFNB1
1.58413e-46	0.143558	0.143	0.04	3.99723e-42	Solid	SOWAHC
0.000115721	0.143506	0.717	0.628	1	Solid	CD24
4.20672e-38	0.143461	0.216	0.087	1.06148e-33	Solid	EXOSC3
1.96374e-17	0.143366	0.487	0.333	4.95511e-13	Solid	DHRS7
1.23247e-21	0.143205	0.246	0.129	3.10989e-17	Solid	CUL3
9.42813e-61	0.142901	0.107	0.018	2.379e-56	Solid	NUSAP1
1.98821e-26	0.142893	0.33	0.179	5.01685e-22	Solid	DHX9
5.79554e-68	0.142857	0.219	0.062	1.46239e-63	Solid	ZNF414
6.23938e-42	0.142627	0.329	0.151	1.57438e-37	Solid	NIPBL
5.9626e-32	0.142593	0.206	0.087	1.50454e-27	Solid	RYK
2.16031e-26	0.142527	0.561	0.362	5.45112e-22	Solid	ERLEC1
1.92481e-32	0.142497	0.166	0.064	4.85687e-28	Solid	CENPW
9.0484e-14	0.142289	0.805	0.681	2.28318e-09	Solid	TMBIM6
1.15442e-43	0.142228	0.294	0.127	2.91296e-39	Solid	REST
3.65216e-37	0.142201	0.266	0.118	9.2155e-33	Solid	NAE1
4.91032e-72	0.142182	0.271	0.086	1.23902e-67	Solid	NFKBIB
1.60546e-26	0.142165	0.27	0.139	4.05106e-22	Solid	PPP1R10
2.44061e-59	0.142026	0.215	0.066	6.15838e-55	Solid	DCP1A
6.52138e-37	0.142005	0.335	0.162	1.64554e-32	Solid	TARDBP
1.57367e-40	0.141979	0.144	0.044	3.97084e-36	Solid	COL1A2
3.94007e-63	0.141689	0.209	0.06	9.94197e-59	Solid	FKBP5
3.24304e-46	0.141571	0.319	0.139	8.18317e-42	Solid	NCOA4
9.85518e-48	0.141549	0.341	0.15	2.48676e-43	Solid	RAP2B
1.13818e-27	0.141413	0.553	0.348	2.87197e-23	Solid	HSD17B10
2.65884e-59	0.141403	0.247	0.083	6.70905e-55	Solid	PAK4
1.32225e-33	0.14138	0.166	0.062	3.33644e-29	Solid	ATMIN
2.0113e-26	0.141364	0.458	0.276	5.07512e-22	Solid	PPP2R1A
3.08685e-14	0.141296	0.585	0.427	7.78906e-10	Solid	LSM4
3.87377e-33	0.141294	0.534	0.32	9.77467e-29	Solid	ATP6V1D
2.69096e-28	0.141102	0.503	0.303	6.7901e-24	Solid	SRP19
5.84354e-16	0.141035	0.328	0.201	1.4745e-11	Solid	RGS1
6.77721e-45	0.140948	0.182	0.06	1.71009e-40	Solid	SYT12
4.64825e-15	0.140932	0.612	0.44	1.17289e-10	Solid	CCT6A
1.9925e-62	0.140901	0.305	0.112	5.02769e-58	Solid	SHKBP1
4.76255e-31	0.140771	0.569	0.356	1.20173e-26	Solid	ZFAND6
2.13013e-68	0.140659	0.22	0.062	5.37496e-64	Solid	CCNG1
1.47797e-20	0.140548	0.982	0.971	3.72936e-16	Solid	FAU
2.98401e-25	0.140464	0.518	0.331	7.52955e-21	Solid	RALBP1
1.31074e-56	0.140435	0.314	0.125	3.3074e-52	Solid	MRPL48
1.82323e-33	0.14035	0.394	0.211	4.60056e-29	Solid	PRPF38B
2.52887e-31	0.140313	0.128	0.043	6.38109e-27	Solid	TCF3
6.39723e-15	0.140241	0.346	0.221	1.61421e-10	Solid	PSMD1
2.58399e-41	0.140183	0.154	0.049	6.52019e-37	Solid	TRIM16
1.84084e-48	0.140168	0.184	0.058	4.645e-44	Solid	TNFSF13B
8.38094e-47	0.1401	0.136	0.036	2.11476e-42	Solid	TRIM69
2.3838e-50	0.140051	0.203	0.067	6.01504e-46	Solid	RGS17
1.16358e-80	0.139739	0.109	0.013	2.93606e-76	Solid	MMP24
1.49083e-20	0.139696	0.185	0.092	3.76181e-16	Solid	SECISBP2L
1.53311e-43	0.139477	0.392	0.191	3.8685e-39	Solid	ILF3
3.20005e-64	0.139442	0.28	0.096	8.07469e-60	Solid	LRIF1
2.66794e-30	0.139368	0.562	0.353	6.732e-26	Solid	RAD23A
7.21474e-63	0.139236	0.235	0.073	1.8205e-58	Solid	KCNK1
1.42834e-30	0.13923	0.242	0.115	3.60413e-26	Solid	GCLC
1.78897e-66	0.139195	0.226	0.067	4.51412e-62	Solid	RRN3
2.66957e-30	0.139047	0.484	0.29	6.73613e-26	Solid	DCTN3
3.71924e-34	0.138949	0.331	0.166	9.38476e-30	Solid	MAPKAPK2
3.48991e-66	0.138885	0.167	0.039	8.80608e-62	Solid	MXD1
2.14782e-17	0.138848	0.612	0.443	5.4196e-13	Solid	UBE2I
4.07177e-55	0.138774	0.196	0.059	1.02743e-50	Solid	SPATS2
7.15987e-70	0.138673	0.371	0.141	1.80665e-65	Solid	TRABD
2.63348e-61	0.138666	0.146	0.033	6.64505e-57	Solid	MALT1
7.49776e-43	0.138408	0.309	0.137	1.89191e-38	Solid	DNAJC10
2.04384e-23	0.138354	0.285	0.156	5.15723e-19	Solid	TP53I3
1.64045e-37	0.138311	0.177	0.065	4.13935e-33	Solid	FLRT3
7.06431e-43	0.138138	0.187	0.065	1.78254e-38	Solid	TAF3
6.92991e-67	0.137941	0.233	0.069	1.74862e-62	Solid	ESYT1
3.16982e-57	0.137937	0.215	0.068	7.9984e-53	Solid	ZNF358
4.53867e-31	0.137926	0.182	0.075	1.14524e-26	Solid	PIEZO1
1.12235e-32	0.137925	0.293	0.143	2.83203e-28	Solid	ALYREF
1.97947e-22	0.137773	0.497	0.323	4.9948e-18	Solid	SF1
1.33363e-43	0.137768	0.322	0.144	3.36514e-39	Solid	PRNP
2.59171e-37	0.137732	0.132	0.04	6.53966e-33	Solid	CUL2
1.04504e-49	0.137685	0.202	0.067	2.63696e-45	Solid	PML
3.992e-48	0.137559	0.26	0.101	1.0073e-43	Solid	SLC44A1
5.05597e-17	0.13748	0.497	0.345	1.27577e-12	Solid	PRMT1
2.95273e-40	0.137453	0.413	0.211	7.45062e-36	Solid	NUDT21
3.22468e-84	0.137191	0.102	0.01	8.13683e-80	Solid	IL20RB
3.55048e-46	0.137086	0.194	0.066	8.95892e-42	Solid	RBMS2
1.00652e-41	0.137047	0.343	0.162	2.53975e-37	Solid	YME1L1
1.08547e-23	0.136946	0.442	0.281	2.73896e-19	Solid	COMMD1
5.31636e-27	0.136723	0.526	0.329	1.34148e-22	Solid	MIEN1
5.37063e-12	0.136583	0.667	0.487	1.35517e-07	Solid	EID1
5.97257e-45	0.136521	0.153	0.046	1.50706e-40	Solid	JAG1
1.57264e-54	0.136519	0.255	0.091	3.96825e-50	Solid	MAP4K4
2.32273e-39	0.136479	0.341	0.162	5.86095e-35	Solid	SS18L2
1.17886e-43	0.136314	0.226	0.086	2.97462e-39	Solid	CDKN1B
2.92189e-25	0.13631	0.346	0.194	7.37281e-21	Solid	BCAS2
2.42319e-16	0.136306	0.381	0.244	6.11444e-12	Solid	UBE2V2
1.31977e-44	0.136277	0.186	0.062	3.33017e-40	Solid	TGFA
6.12341e-21	0.13617	0.232	0.126	1.54512e-16	Solid	IL18
2.63325e-20	0.136163	0.521	0.355	6.64447e-16	Solid	LEPROT
2.31698e-37	0.135948	0.272	0.122	5.84644e-33	Solid	USP14
5.98563e-21	0.135884	0.398	0.249	1.51035e-16	Solid	CHMP2B
4.9633e-199	0.1358	0.139	0.002	1.25239e-194	Solid	KCNK12
7.74141e-13	0.1357	0.294	0.197	1.95339e-08	Solid	SQLE
7.79033e-27	0.135696	0.2	0.092	1.96573e-22	Solid	SNX21
1.26953e-51	0.135276	0.194	0.062	3.20339e-47	Solid	ABHD3
5.55045e-43	0.135168	0.187	0.065	1.40055e-38	Solid	ANO6
4.18834e-44	0.135053	0.361	0.171	1.05684e-39	Solid	DAZAP1
1.69516e-76	0.134877	0.205	0.051	4.2774e-72	Solid	SLC33A1
6.05444e-18	0.134791	0.56	0.381	1.52772e-13	Solid	PPIG
1.46764e-83	0.134775	0.109	0.012	3.70331e-79	Solid	CDC42EP2
7.74625e-48	0.134469	0.185	0.06	1.95461e-43	Solid	NUTM2A-AS1
4.69142e-05	0.134359	0.754	0.649	1	Solid	BRI3
8.97341e-38	0.134076	0.311	0.146	2.26426e-33	Solid	ZFR
3.45995e-17	0.133878	0.631	0.458	8.7305e-13	Solid	SERPINB1
4.69659e-48	0.133653	0.201	0.068	1.18509e-43	Solid	SGTA
1.61782e-24	0.133595	0.473	0.288	4.08224e-20	Solid	ATRX
3.85868e-50	0.13351	0.21	0.071	9.7366e-46	Solid	LINC00662
6.46156e-62	0.133504	0.382	0.158	1.63045e-57	Solid	CAND1
2.23121e-48	0.133461	0.229	0.083	5.63e-44	Solid	VCL
2.41611e-45	0.133431	0.325	0.143	6.09656e-41	Solid	NOB1
9.42923e-81	0.133404	0.217	0.053	2.37928e-76	Solid	CD276
1.20049e-43	0.133308	0.445	0.224	3.02919e-39	Solid	ELOF1
6.18805e-32	0.133278	0.234	0.105	1.56143e-27	Solid	LRRFIP2
2.31824e-13	0.13325	0.873	0.787	5.84963e-09	Solid	DYNLL1
6.32588e-35	0.133213	0.281	0.13	1.59621e-30	Solid	CCAR1
7.7227e-28	0.133212	0.364	0.201	1.94867e-23	Solid	CSNK2A1
4.75777e-20	0.133205	0.259	0.142	1.20053e-15	Solid	HSPA4
1.30307e-87	0.133188	0.219	0.051	3.28803e-83	Solid	TSKU
2.04395e-34	0.133174	0.335	0.169	5.1575e-30	Solid	MSRB1
2.65236e-35	0.133151	0.146	0.05	6.69271e-31	Solid	FZD5
8.44229e-30	0.133098	0.233	0.106	2.13024e-25	Solid	COPS2
3.33542e-37	0.133026	0.203	0.08	8.41625e-33	Solid	CTU1
1.16026e-24	0.132897	0.341	0.192	2.92769e-20	Solid	COMTD1
9.83873e-43	0.132861	0.215	0.081	2.48261e-38	Solid	GNPNAT1
7.47969e-07	0.132852	0.201	0.142	0.0188735	Solid	EVA1A
6.11659e-67	0.132616	0.111	0.017	1.5434e-62	Solid	HACD1
6.80695e-41	0.132603	0.215	0.083	1.7176e-36	Solid	ATP2B4
1.865e-38	0.13244	0.245	0.102	4.70596e-34	Solid	ACAP2
8.1632e-52	0.132404	0.113	0.023	2.05982e-47	Solid	ME1
2.84875e-25	0.132233	0.393	0.225	7.18824e-21	Solid	PNN
6.49729e-36	0.1322	0.253	0.112	1.63946e-31	Solid	NAA50
2.90725e-56	0.132143	0.121	0.025	7.33587e-52	Solid	LGALSL
2.4403e-33	0.132086	0.224	0.097	6.1576e-29	Solid	PANK2
9.44741e-56	0.132059	0.297	0.114	2.38386e-51	Solid	AK3
7.66255e-28	0.131921	0.543	0.339	1.93349e-23	Solid	MRPL54
1.05263e-44	0.131828	0.219	0.081	2.6561e-40	Solid	AK4
1.81149e-23	0.131774	0.55	0.356	4.57094e-19	Solid	NDUFB6
7.10353e-31	0.13173	0.158	0.06	1.79243e-26	Solid	ARL5B
3.88175e-22	0.131689	0.341	0.197	9.79482e-18	Solid	GPATCH4
6.1563e-53	0.131631	0.286	0.11	1.55342e-48	Solid	STAT2
1.48325e-13	0.131599	0.601	0.452	3.74269e-09	Solid	SDF2L1
6.60289e-06	0.131566	0.421	0.342	0.166611	Solid	NTHL1
2.75838e-21	0.13151	0.364	0.222	6.96023e-17	Solid	AGTRAP
1.3971e-93	0.131434	0.165	0.027	3.5253e-89	Solid	GRB10
5.6737e-10	0.13134	0.124	0.07	1.43165e-05	Solid	CST7
8.20096e-69	0.131223	0.136	0.026	2.06935e-64	Solid	TM9SF1
6.44219e-57	0.131169	0.194	0.058	1.62556e-52	Solid	TMEM185B
5.09189e-36	0.13109	0.326	0.158	1.28484e-31	Solid	MPHOSPH10
1.35949e-79	0.130831	0.139	0.023	3.4304e-75	Solid	EDNRA
1.28999e-41	0.130818	0.25	0.102	3.25502e-37	Solid	MTF2
7.13026e-28	0.130784	0.402	0.227	1.79918e-23	Solid	MCRIP1
2.84648e-34	0.130761	0.164	0.061	7.18253e-30	Solid	SLCO3A1
2.76966e-45	0.130696	0.356	0.163	6.98868e-41	Solid	BFAR
2.32561e-52	0.130666	0.255	0.094	5.86821e-48	Solid	SAC3D1
1.2953e-33	0.130567	0.263	0.12	3.26844e-29	Solid	ATP2C1
9.54411e-07	0.130471	0.847	0.759	0.0240826	Solid	COX6A1
1.81121e-53	0.130377	0.258	0.094	4.57024e-49	Solid	KHSRP
2.21205e-47	0.130313	0.166	0.05	5.58166e-43	Solid	TOPORS
3.45651e-53	0.130177	0.118	0.025	8.72181e-49	Solid	GINS2
8.21972e-37	0.130068	0.202	0.079	2.07408e-32	Solid	NSD1
2.18489e-24	0.130006	0.104	0.037	5.51313e-20	Solid	FILIP1
1.17666e-87	0.12998	0.127	0.016	2.96906e-83	Solid	TFAP2D
1.53494e-32	0.129938	0.169	0.065	3.87313e-28	Solid	ANKRD22
2.4482e-11	0.129895	0.334	0.234	6.17755e-07	Solid	RHOBTB3
6.20251e-23	0.129862	0.537	0.341	1.56508e-18	Solid	CTNNA1
5.90815e-25	0.129817	0.457	0.28	1.4908e-20	Solid	SNRNP70
9.54179e-55	0.12961	0.208	0.066	2.40768e-50	Solid	MISP
4.63014e-31	0.129515	0.37	0.196	1.16832e-26	Solid	CHPF
7.41398e-39	0.129488	0.289	0.131	1.87077e-34	Solid	NRP1
3.35577e-26	0.129233	0.557	0.358	8.46761e-22	Solid	FKBP3
9.17267e-25	0.129157	0.464	0.281	2.31454e-20	Solid	SCAF11
2.95053e-46	0.129002	0.165	0.051	7.44507e-42	Solid	MORC4
8.26689e-40	0.128906	0.104	0.025	2.08599e-35	Solid	RAD50
1.16337e-30	0.128855	0.211	0.093	2.93553e-26	Solid	GPN1
9.6923e-43	0.128657	0.331	0.152	2.44566e-38	Solid	SNRPA
3.48289e-21	0.128509	0.267	0.148	8.78838e-17	Solid	EPDR1
1.62205e-20	0.128466	0.52	0.345	4.09292e-16	Solid	PARP1
2.62239e-32	0.128409	0.275	0.131	6.61708e-28	Solid	JMJD8
7.00551e-40	0.128369	0.265	0.114	1.7677e-35	Solid	ASXL1
3.45283e-20	0.128334	0.506	0.332	8.71253e-16	Solid	STAU1
2.33549e-31	0.128332	0.321	0.163	5.89315e-27	Solid	PTBP3
1.34913e-48	0.128137	0.126	0.03	3.40426e-44	Solid	TACC3
1.37695e-37	0.128009	0.314	0.147	3.47445e-33	Solid	FAM120AOS
2.89352e-25	0.127917	0.444	0.268	7.30121e-21	Solid	HNRNPH3
0.000724694	0.127846	0.655	0.617	1	Solid	ANXA1
2.79147e-57	0.127733	0.322	0.127	7.04372e-53	Solid	DEF8
4.30024e-34	0.12769	0.158	0.057	1.08508e-29	Solid	DHFR
4.57845e-16	0.127674	0.774	0.64	1.15528e-11	Solid	NDUFA11
3.28647e-41	0.127645	0.187	0.067	8.29275e-37	Solid	NTN4
4.03867e-35	0.127598	0.546	0.32	1.01908e-30	Solid	RSL24D1
6.03455e-59	0.127515	0.124	0.025	1.5227e-54	Solid	RFC4
1.4787e-33	0.127402	0.397	0.213	3.7312e-29	Solid	TIMM9
1.75013e-48	0.127389	0.245	0.092	4.41609e-44	Solid	FAIM
6.6782e-43	0.127375	0.277	0.119	1.68511e-38	Solid	TRMT6
2.19161e-59	0.127268	0.235	0.077	5.53008e-55	Solid	GSK3A
1.18708e-18	0.127183	0.358	0.22	2.99536e-14	Solid	HACD3
3.61457e-90	0.12715	0.23	0.054	9.12065e-86	Solid	DTX3
4.95287e-33	0.127128	0.199	0.082	1.24976e-28	Solid	TAP2
3.98126e-27	0.127029	0.424	0.246	1.00459e-22	Solid	ANP32E
3.85986e-33	0.12692	0.21	0.088	9.73958e-29	Solid	NPDC1
2.20329e-24	0.126753	0.518	0.328	5.55956e-20	Solid	ZMAT2
4.59928e-31	0.126678	0.168	0.066	1.16054e-26	Solid	MCM3
2.33032e-32	0.12646	0.272	0.129	5.88009e-28	Solid	CHD2
1.38031e-31	0.126444	0.39	0.213	3.48294e-27	Solid	SERTAD1
8.21901e-49	0.126305	0.183	0.057	2.0739e-44	Solid	NCAPH2
5.48997e-27	0.126238	0.245	0.121	1.38528e-22	Solid	GALNT2
3.03194e-12	0.126234	0.573	0.42	7.65049e-08	Solid	ATP5PB
7.80623e-69	0.126207	0.106	0.015	1.96975e-64	Solid	DPYD-AS1
1.83531e-07	0.126193	0.212	0.146	0.00463105	Solid	SFTA1P
1.97641e-36	0.126115	0.358	0.177	4.98707e-32	Solid	RNF13
6.68458e-09	0.126023	0.72	0.613	0.000168672	Solid	PSME2
1.90753e-33	0.125627	0.283	0.134	4.81327e-29	Solid	JMJD1C
7.10083e-13	0.12553	0.678	0.514	1.79175e-08	Solid	NDUFB8
6.7949e-43	0.125433	0.309	0.137	1.71456e-38	Solid	UBQLN1
8.76265e-59	0.125433	0.153	0.037	2.21108e-54	Solid	AIFM2
8.13448e-45	0.125317	0.202	0.071	2.05257e-40	Solid	GATAD2A
2.30457e-32	0.125138	0.284	0.137	5.81513e-28	Solid	NKTR
3.7105e-44	0.124794	0.174	0.057	9.36271e-40	Solid	PPIF
2.71106e-40	0.124714	0.132	0.038	6.84081e-36	Solid	ATG2A
1.97273e-16	0.12465	0.61	0.434	4.97779e-12	Solid	MRFAP1
2.79363e-45	0.124436	0.272	0.11	7.04916e-41	Solid	FGFR1OP2
5.15183e-21	0.124348	0.432	0.27	1.29996e-16	Solid	SRP72
1.63735e-48	0.124246	0.217	0.076	4.13153e-44	Solid	UBE2Q2
7.86353e-48	0.124227	0.296	0.124	1.9842e-43	Solid	QDPR
1.8612e-41	0.124207	0.292	0.128	4.69636e-37	Solid	IMPA2
1.06086e-55	0.124058	0.265	0.095	2.67687e-51	Solid	PELO
1.01908e-67	0.124012	0.13	0.024	2.57145e-63	Solid	DENND2A
3.66203e-15	0.123928	0.114	0.053	9.2404e-11	Solid	C2
6.55141e-53	0.123894	0.189	0.058	1.65312e-48	Solid	SHB
4.55571e-14	0.123871	0.537	0.395	1.14954e-09	Solid	PLPP2
8.78558e-43	0.123803	0.396	0.195	2.21687e-38	Solid	PDCD10
6.67834e-05	0.123743	0.25	0.198	1	Solid	ALDH1A1
1.34887e-31	0.123706	0.168	0.065	3.40359e-27	Solid	ZNF770
2.46802e-35	0.123593	0.326	0.162	6.22756e-31	Solid	TNIP1
1.01864e-39	0.123429	0.103	0.025	2.57033e-35	Solid	MTG1
3.17261e-10	0.123334	0.433	0.307	8.00544e-06	Solid	RCN1
3.76529e-39	0.123262	0.173	0.06	9.50096e-35	Solid	RHPN2
2.885e-41	0.123262	0.259	0.107	7.27972e-37	Solid	NIP7
7.67694e-25	0.123114	0.61	0.401	1.93712e-20	Solid	CALM3
1.00554e-27	0.123087	0.303	0.158	2.53727e-23	Solid	ATIC
2.1183e-23	0.123036	0.571	0.381	5.34512e-19	Solid	MEA1
6.38009e-14	0.123035	0.316	0.206	1.60989e-09	Solid	RND3
5.26825e-18	0.122972	0.594	0.418	1.32934e-13	Solid	TMEM230
1.30189e-25	0.122803	0.27	0.14	3.28506e-21	Solid	OSBPL8
8.72251e-46	0.122745	0.236	0.089	2.20095e-41	Solid	ISY1
4.83455e-22	0.122696	0.22	0.112	1.2199e-17	Solid	METRNL
9.75535e-22	0.122652	0.275	0.153	2.46157e-17	Solid	HIST1H2AC
1.47727e-33	0.122641	0.236	0.104	3.72761e-29	Solid	TLE3
1.35668e-31	0.122483	0.301	0.149	3.42331e-27	Solid	SPTAN1
1.59147e-60	0.122417	0.139	0.031	4.01576e-56	Solid	H2AFY2
9.68029e-36	0.122369	0.281	0.13	2.44263e-31	Solid	MINDY2
1.20611e-28	0.122363	0.249	0.12	3.04338e-24	Solid	SMIM10L1
2.48737e-19	0.122208	0.58	0.383	6.27638e-15	Solid	PSMB7
4.76202e-26	0.122123	0.325	0.179	1.2016e-21	Solid	PDLIM4
2.31111e-47	0.121909	0.217	0.077	5.83163e-43	Solid	MAP3K20
3.32283e-65	0.121886	0.171	0.042	8.38451e-61	Solid	PAGR1
1.73915e-61	0.121809	0.183	0.049	4.38841e-57	Solid	PDZD8
9.37626e-38	0.12152	0.334	0.16	2.36591e-33	Solid	RAB8A
2.15553e-38	0.121472	0.255	0.109	5.43906e-34	Solid	PAF1
7.69184e-09	0.121179	0.187	0.122	0.000194088	Solid	PTGS2
1.39489e-15	0.120902	0.375	0.241	3.51973e-11	Solid	ANXA3
2.62315e-12	0.12089	0.178	0.106	6.619e-08	Solid	SDC2
1.10108e-36	0.120861	0.213	0.086	2.77834e-32	Solid	LRRC42
1.37838e-36	0.120771	0.205	0.081	3.47808e-32	Solid	LRRC61
7.26159e-42	0.120764	0.285	0.123	1.83232e-37	Solid	RPP38
1.48706e-47	0.120534	0.158	0.046	3.75229e-43	Solid	PROM2
2.19678e-51	0.120527	0.105	0.021	5.54314e-47	Solid	DCDC2
2.52787e-54	0.120509	0.144	0.036	6.37857e-50	Solid	DOK5
2.23208e-16	0.120462	0.691	0.499	5.6322e-12	Solid	ENSA
2.60039e-61	0.120453	0.182	0.049	6.56156e-57	Solid	SRGAP1
4.35733e-39	0.120389	0.154	0.05	1.09949e-34	Solid	MECOM
1.92608e-32	0.12037	0.457	0.267	4.86008e-28	Solid	DCTPP1
1.04796e-74	0.120246	0.115	0.016	2.64432e-70	Solid	AC008397.1
2.44978e-38	0.120171	0.254	0.11	6.18153e-34	Solid	NOLC1
9.64692e-40	0.120163	0.28	0.121	2.43421e-35	Solid	RNASEH1
1.19718e-36	0.120118	0.216	0.087	3.02085e-32	Solid	KIF3B
9.24282e-84	0.120017	0.169	0.032	2.33224e-79	Solid	CREB3L1
1.3502e-49	0.119583	0.193	0.062	3.40697e-45	Solid	ITGB5
5.71053e-24	0.119538	0.249	0.129	1.44094e-19	Solid	EXOSC7
2.60022e-12	0.119507	0.439	0.314	6.56114e-08	Solid	NAA20
2.00715e-36	0.119488	0.211	0.085	5.06464e-32	Solid	MRPS22
4.59335e-24	0.119485	0.403	0.241	1.15904e-19	Solid	CAPN1
1.00498e-26	0.119417	0.523	0.322	2.53587e-22	Solid	IQGAP1
4.3082e-44	0.119369	0.396	0.193	1.08709e-39	Solid	ETHE1
5.53469e-50	0.11914	0.169	0.05	1.39657e-45	Solid	AAGAB
8.67561e-41	0.119072	0.359	0.17	2.18912e-36	Solid	RSRC1
3.48779e-23	0.118964	0.119	0.046	8.80074e-19	Solid	ATP2B1-AS1
3.39651e-16	0.118939	0.414	0.277	8.57042e-12	Solid	SNRNP25
4.93313e-39	0.118824	0.15	0.049	1.24478e-34	Solid	DHRS9
4.82902e-22	0.118821	0.166	0.076	1.21851e-17	Solid	CTNNAL1
9.40502e-22	0.118779	0.186	0.09	2.37317e-17	Solid	GJA1
5.41278e-62	0.11874	0.155	0.036	1.36581e-57	Solid	FBLIM1
1.24009e-53	0.118637	0.3	0.117	3.12912e-49	Solid	ZNF146
2.99325e-28	0.118628	0.299	0.156	7.55287e-24	Solid	RAB22A
2.00973e-15	0.118522	0.585	0.431	5.07114e-11	Solid	REX1BD
4.73133e-30	0.118512	0.321	0.163	1.19386e-25	Solid	ETF1
6.3761e-12	0.118458	0.54	0.382	1.60888e-07	Solid	XRCC5
1.00312e-36	0.118446	0.203	0.08	2.53118e-32	Solid	TMEM189
7.75489e-06	0.118435	0.598	0.466	0.195679	Solid	CAST
1.15985e-21	0.118415	0.516	0.334	2.92664e-17	Solid	PLS3
2.23025e-12	0.118393	0.138	0.074	5.62759e-08	Solid	GPR87
5.68209e-28	0.118325	0.344	0.186	1.43376e-23	Solid	STAMBP
8.193e-44	0.118253	0.257	0.105	2.06734e-39	Solid	MAN2A1
1.05359e-31	0.11817	0.356	0.186	2.65852e-27	Solid	IP6K2
1.31987e-111	0.118036	0.113	0.008	3.33042e-107	Solid	MAPK12
1.86315e-38	0.117925	0.311	0.144	4.70128e-34	Solid	PPP4R2
2.46815e-12	0.117842	0.465	0.318	6.22789e-08	Solid	YPEL5
1.31713e-35	0.11766	0.366	0.186	3.32351e-31	Solid	LASP1
6.40541e-28	0.117578	0.391	0.22	1.61628e-23	Solid	COMMD7
6.56415e-09	0.11752	0.786	0.665	0.000165633	Solid	SNU13
7.99439e-28	0.117434	0.27	0.134	2.01723e-23	Solid	NMB
2.21088e-35	0.117401	0.179	0.067	5.57871e-31	Solid	NUP107
2.56523e-08	0.117305	0.694	0.576	0.000647284	Solid	FKBP1A
3.41531e-32	0.117301	0.453	0.255	8.61786e-28	Solid	SLTM
8.91898e-64	0.117155	0.227	0.069	2.25053e-59	Solid	THAP12
7.31707e-28	0.117125	0.425	0.246	1.84632e-23	Solid	NFU1
4.72563e-38	0.117125	0.289	0.13	1.19242e-33	Solid	MAP4
1.11086e-51	0.117061	0.157	0.043	2.80304e-47	Solid	SPTB
5.20484e-34	0.1168	0.278	0.129	1.31334e-29	Solid	TMF1
1.36028e-38	0.116794	0.139	0.043	3.43239e-34	Solid	NOL8
7.8907e-20	0.11671	0.216	0.113	1.99106e-15	Solid	MFAP1
1.31831e-42	0.116696	0.417	0.21	3.32648e-38	Solid	MAZ
2.08603e-28	0.116652	0.437	0.252	5.26367e-24	Solid	ANXA7
9.14986e-29	0.116651	0.284	0.142	2.30878e-24	Solid	ICAM3
1.49004e-28	0.116602	0.202	0.091	3.75983e-24	Solid	EFEMP1
1.84077e-25	0.116485	0.25	0.127	4.64481e-21	Solid	C1orf52
8.58113e-32	0.116389	0.144	0.051	2.16528e-27	Solid	GIT1
3.29231e-75	0.11638	0.144	0.026	8.30749e-71	Solid	DNAJC14
1.25372e-15	0.116352	0.384	0.245	3.16351e-11	Solid	DECR1
2.02655e-39	0.116134	0.274	0.119	5.11359e-35	Solid	SAFB2
5.23487e-26	0.116087	0.197	0.09	1.32091e-21	Solid	MCM7
1.45194e-15	0.115803	0.332	0.21	3.66368e-11	Solid	IGFBP7
3.72888e-35	0.115732	0.204	0.082	9.40907e-31	Solid	COQ7
1.02077e-51	0.11568	0.11	0.022	2.57571e-47	Solid	HOMER2
1.73007e-30	0.115641	0.214	0.095	4.36548e-26	Solid	IRS1
3.38712e-30	0.115597	0.181	0.074	8.54672e-26	Solid	PGM3
2.61621e-25	0.115531	0.517	0.323	6.60147e-21	Solid	PRDX3
1.46425e-36	0.11532	0.232	0.098	3.69473e-32	Solid	MRPS30
1.1857e-64	0.115294	0.215	0.062	2.99188e-60	Solid	TLNRD1
1.55341e-36	0.115177	0.265	0.117	3.91971e-32	Solid	GTF2F2
4.82491e-26	0.115146	0.173	0.074	1.21747e-21	Solid	SFSWAP
8.50934e-48	0.115084	0.28	0.112	2.14716e-43	Solid	ATP13A3
4.18891e-26	0.115083	0.191	0.087	1.05699e-21	Solid	HACD2
4.9953e-14	0.114994	0.225	0.137	1.26046e-09	Solid	WEE1
5.57357e-53	0.114986	0.165	0.046	1.40638e-48	Solid	C19orf12
2.31997e-26	0.114968	0.392	0.223	5.85399e-22	Solid	TMEM87A
9.32247e-19	0.114884	0.295	0.171	2.35234e-14	Solid	HECTD1
9.44767e-22	0.114766	0.482	0.304	2.38393e-17	Solid	SPCS3
3.72402e-42	0.114756	0.224	0.086	9.39681e-38	Solid	SNX4
1.57719e-40	0.114412	0.188	0.068	3.97973e-36	Solid	RNF26
8.58126e-40	0.114256	0.194	0.071	2.16531e-35	Solid	ZNRF1
1.39101e-20	0.114162	0.536	0.36	3.50994e-16	Solid	NDUFV1
2.37127e-42	0.114125	0.172	0.057	5.98342e-38	Solid	KLF13
4.87042e-10	0.114038	0.22	0.142	1.22895e-05	Solid	RIDA
6.60936e-23	0.114027	0.297	0.162	1.66774e-18	Solid	BOD1L1
2.91805e-26	0.113997	0.529	0.33	7.36312e-22	Solid	POLR1D
1.41473e-13	0.113985	0.199	0.115	3.56978e-09	Solid	MS4A6A
4.33271e-53	0.113951	0.226	0.076	1.09327e-48	Solid	ACOT7
7.20649e-27	0.113765	0.23	0.11	1.81841e-22	Solid	NDUFAF6
3.10363e-86	0.113695	0.109	0.011	7.83138e-82	Solid	MFSD14A
3.63688e-19	0.113656	0.368	0.222	9.17694e-15	Solid	ORMDL1
7.79263e-36	0.113559	0.265	0.118	1.96632e-31	Solid	ABI1
3.71631e-51	0.113459	0.204	0.067	9.37737e-47	Solid	GALNT6
3.09109e-22	0.113036	0.461	0.285	7.79974e-18	Solid	LYPLA1
2.72078e-51	0.113021	0.273	0.104	6.86535e-47	Solid	DMAC2
3.47832e-26	0.113014	0.215	0.101	8.77685e-22	Solid	BBIP1
2.38224e-39	0.112966	0.141	0.043	6.01112e-35	Solid	ST3GAL1
1.34373e-25	0.112772	0.373	0.208	3.39062e-21	Solid	KARS
1.13036e-22	0.112658	0.265	0.141	2.85225e-18	Solid	PAICS
1.15704e-41	0.112479	0.254	0.104	2.91957e-37	Solid	SOCS1
1.04075e-53	0.112397	0.153	0.04	2.62612e-49	Solid	SRC
1.3694e-22	0.112132	0.326	0.185	3.45541e-18	Solid	PLIN2
9.79733e-20	0.111756	0.553	0.369	2.47216e-15	Solid	NDFIP1
8.27862e-32	0.111724	0.285	0.14	2.08894e-27	Solid	KIAA2013
1.6251e-57	0.111625	0.273	0.099	4.10061e-53	Solid	NR2F2
7.97239e-27	0.111603	0.225	0.107	2.01167e-22	Solid	SYTL2
7.24248e-27	0.111584	0.486	0.288	1.82749e-22	Solid	PSMC6
1.02937e-47	0.111453	0.161	0.047	2.5974e-43	Solid	ZC3H18
5.07037e-20	0.111281	0.16	0.075	1.27941e-15	Solid	CTXN1
2.42512e-64	0.111271	0.129	0.024	6.1193e-60	Solid	EEF1AKMT3
2.56232e-33	0.111173	0.351	0.178	6.46549e-29	Solid	CDC5L
3.9544e-56	0.111144	0.201	0.061	9.97813e-52	Solid	MBD6
1.77903e-43	0.110879	0.244	0.095	4.48902e-39	Solid	MAPKAP1
7.27102e-56	0.110835	0.409	0.184	1.8347e-51	Solid	CDIPT
3.59853e-16	0.110806	0.316	0.191	9.08016e-12	Solid	COPS5
8.79725e-77	0.110783	0.167	0.034	2.21981e-72	Solid	NOMO1
2.21793e-48	0.110777	0.203	0.068	5.59651e-44	Solid	TLE1
1.17737e-28	0.11065	0.496	0.301	2.97085e-24	Solid	CYB5R3
2.43266e-14	0.11056	0.354	0.234	6.13832e-10	Solid	JUP
1.37506e-17	0.110424	0.195	0.106	3.46969e-13	Solid	TACC1
4.83537e-31	0.110423	0.114	0.036	1.22011e-26	Solid	DUSP16
2.14736e-16	0.110368	0.489	0.339	5.41842e-12	Solid	SCARB2
2.70932e-32	0.110113	0.401	0.217	6.83642e-28	Solid	POLR2C
1.42812e-61	0.110087	0.2	0.056	3.60357e-57	Solid	CCDC88A
7.03706e-15	0.110034	0.197	0.112	1.77566e-10	Solid	MUC5B
5.75891e-32	0.109968	0.219	0.096	1.45315e-27	Solid	ZFP91
1.68145e-28	0.109864	0.32	0.166	4.2428e-24	Solid	DYNLT3
3.83554e-22	0.109805	0.378	0.23	9.67821e-18	Solid	GFER
2.96308e-39	0.109804	0.269	0.115	7.47675e-35	Solid	KMT5B
3.40123e-33	0.109604	0.289	0.14	8.58232e-29	Solid	ABCA7
3.9044e-34	0.109516	0.252	0.114	9.85197e-30	Solid	TBCC
3.74555e-37	0.109473	0.235	0.099	9.45115e-33	Solid	DAG1
8.75783e-26	0.109369	0.182	0.08	2.20986e-21	Solid	FYB1
3.08506e-33	0.109302	0.155	0.056	7.78453e-29	Solid	UBXN7
2.3268e-50	0.108946	0.195	0.063	5.87121e-46	Solid	DVL3
6.63762e-08	0.108914	0.541	0.398	0.00167487	Solid	LAMP1
3.66691e-29	0.108907	0.27	0.133	9.25271e-25	Solid	SUZ12
1.28976e-34	0.108873	0.177	0.067	3.25445e-30	Solid	ZNF787
9.83791e-20	0.108718	0.463	0.301	2.4824e-15	Solid	EMC10
3.51013e-45	0.108685	0.224	0.082	8.8571e-41	Solid	DGCR2
9.74153e-30	0.108666	0.153	0.059	2.45808e-25	Solid	AMOTL2
1.03341e-21	0.108656	0.115	0.045	2.6076e-17	Solid	CDKN2D
1.64652e-27	0.10861	0.388	0.218	4.15466e-23	Solid	TIMM50
1.78755e-27	0.108589	0.26	0.127	4.51051e-23	Solid	TFDP1
9.51652e-29	0.108499	0.394	0.22	2.4013e-24	Solid	EBPL
5.41621e-45	0.108469	0.149	0.043	1.36667e-40	Solid	FAM92A
3.0537e-29	0.108451	0.269	0.132	7.7054e-25	Solid	ALDH9A1
5.70019e-63	0.108357	0.22	0.065	1.43833e-58	Solid	IL4R
1.79264e-67	0.10828	0.28	0.093	4.52337e-63	Solid	HSD3B7
1.31835e-39	0.108231	0.216	0.084	3.3266e-35	Solid	MCUB
1.6353e-24	0.108222	0.41	0.241	4.12636e-20	Solid	DNAJC7
6.9218e-42	0.108202	0.134	0.038	1.74658e-37	Solid	PHF19
1.54642e-39	0.108181	0.307	0.14	3.90208e-35	Solid	NR3C1
1.44126e-27	0.108137	0.17	0.071	3.63674e-23	Solid	UNC45A
1.43746e-40	0.108109	0.271	0.116	3.62715e-36	Solid	R3HDM2
3.95353e-08	0.108089	0.927	0.906	0.000997594	Solid	PFN1
4.32908e-46	0.108066	0.195	0.065	1.09236e-41	Solid	ALG12
2.77462e-45	0.10794	0.133	0.035	7.0012e-41	Solid	COL17A1
1.48587e-43	0.107437	0.283	0.118	3.74929e-39	Solid	CCNY
9.33353e-36	0.107427	0.14	0.046	2.35513e-31	Solid	MAP3K8
4.83131e-33	0.107406	0.343	0.174	1.21909e-28	Solid	ACTN1
2.74032e-36	0.10732	0.179	0.066	6.91465e-32	Solid	ZFC3H1
1.21183e-31	0.107319	0.229	0.102	3.0578e-27	Solid	STX3
3.93905e-51	0.107246	0.194	0.062	9.93941e-47	Solid	NADSYN1
2.98538e-37	0.107126	0.157	0.053	7.533e-33	Solid	NPNT
5.83645e-26	0.106997	0.25	0.126	1.47271e-21	Solid	DCAF6
5.41698e-84	0.10693	0.167	0.031	1.36687e-79	Solid	PARVB
5.12403e-24	0.106908	0.184	0.086	1.29295e-19	Solid	GABARAPL1
2.84168e-19	0.106899	0.471	0.299	7.17041e-15	Solid	FAM162A
2.84013e-30	0.106869	0.419	0.24	7.1665e-26	Solid	SLC35B1
9.28533e-89	0.106792	0.124	0.015	2.34297e-84	Solid	AVIL
7.2313e-32	0.106734	0.237	0.107	1.82467e-27	Solid	SLC20A1
1.52129e-48	0.106695	0.16	0.046	3.83868e-44	Solid	GALNS
1.13105e-26	0.10654	0.386	0.218	2.85397e-22	Solid	PRELID3B
1.07669e-48	0.106436	0.139	0.036	2.7168e-44	Solid	YARS2
2.96237e-35	0.106373	0.27	0.123	7.47495e-31	Solid	TIA1
6.42632e-32	0.106041	0.378	0.2	1.62155e-27	Solid	G3BP1
3.96207e-22	0.105987	0.143	0.061	9.99749e-18	Solid	MCM5
8.74356e-50	0.105936	0.129	0.031	2.20626e-45	Solid	CDA
4.94755e-30	0.105893	0.27	0.132	1.24842e-25	Solid	TNIP2
7.53128e-07	0.105747	0.678	0.542	0.0190037	Solid	EIF4G2
3.65647e-39	0.105697	0.248	0.103	9.22638e-35	Solid	SAFB
3.31836e-23	0.105552	0.421	0.253	8.37322e-19	Solid	RBMS1
2.13765e-36	0.10548	0.194	0.074	5.39394e-32	Solid	TSPAN14
3.27972e-49	0.105416	0.255	0.097	8.27571e-45	Solid	SDHAF1
1.68996e-27	0.105414	0.561	0.355	4.26427e-23	Solid	CHMP3
7.70601e-37	0.105316	0.293	0.134	1.94446e-32	Solid	TM2D3
1.70235e-35	0.105285	0.224	0.095	4.29554e-31	Solid	SAE1
5.07983e-22	0.105006	0.184	0.088	1.28179e-17	Solid	USP10
4.141e-32	0.104949	0.295	0.143	1.0449e-27	Solid	EIF2AK4
2.5677e-24	0.104911	0.151	0.063	6.47907e-20	Solid	CEP63
5.8755e-20	0.104764	0.224	0.119	1.48256e-15	Solid	SLC22A31
5.06487e-31	0.104743	0.336	0.173	1.27802e-26	Solid	CUEDC2
1.07051e-41	0.104695	0.167	0.055	2.70121e-37	Solid	DHTKD1
3.09695e-39	0.104679	0.116	0.031	7.81454e-35	Solid	PPP2R3A
3.12917e-23	0.104675	0.454	0.276	7.89584e-19	Solid	SUCLG1
1.07423e-21	0.104507	0.573	0.382	2.71061e-17	Solid	MRPS15
1.16231e-22	0.104455	0.436	0.263	2.93285e-18	Solid	TIMM17A
1.79348e-10	0.104335	0.101	0.052	4.52548e-06	Solid	MEX3A
1.50701e-96	0.104293	0.129	0.015	3.80263e-92	Solid	DNAJC22
1.48348e-40	0.104198	0.26	0.109	3.74325e-36	Solid	URM1
1.83387e-25	0.104111	0.104	0.035	4.62742e-21	Solid	GALNT5
4.94686e-27	0.10409	0.533	0.331	1.24824e-22	Solid	ARHGDIA
4.77183e-29	0.10408	0.124	0.042	1.20408e-24	Solid	ESS2
7.72406e-31	0.104027	0.277	0.134	1.94901e-26	Solid	ZNF622
4.45533e-39	0.104013	0.431	0.224	1.12421e-34	Solid	NFIC
1.94858e-35	0.103992	0.209	0.085	4.91684e-31	Solid	NSMCE4A
6.19631e-16	0.103917	0.477	0.319	1.56351e-11	Solid	CHCHD7
9.54305e-31	0.103705	0.154	0.057	2.408e-26	Solid	HLTF
9.7112e-12	0.103681	0.851	0.762	2.45043e-07	Solid	TPI1
2.30578e-16	0.103677	0.416	0.273	5.81818e-12	Solid	COPA
4.82447e-21	0.103673	0.336	0.198	1.21736e-16	Solid	TNFRSF21
1.91273e-22	0.103597	0.37	0.217	4.82638e-18	Solid	IMPDH2
2.67651e-27	0.103526	0.204	0.093	6.75363e-23	Solid	UBE2T
9.07319e-22	0.103424	0.134	0.057	2.28944e-17	Solid	TMPRSS6
1.41661e-39	0.103284	0.115	0.031	3.57454e-35	Solid	ARHGAP5-AS1
2.35479e-24	0.103222	0.375	0.216	5.94185e-20	Solid	PHIP
4.19191e-26	0.103065	0.21	0.099	1.05774e-21	Solid	NBN
1.10194e-32	0.103048	0.165	0.062	2.78052e-28	Solid	MCTP2
2.31205e-25	0.103019	0.393	0.227	5.83398e-21	Solid	GRB2
9.88241e-97	0.103004	0.185	0.033	2.49363e-92	Solid	BAG2
2.43373e-48	0.102933	0.173	0.052	6.14103e-44	Solid	SNTB2
2.25126e-08	0.102397	0.632	0.486	0.00056806	Solid	PSMB2
7.56717e-24	0.102307	0.282	0.15	1.90942e-19	Solid	CTBP2
7.36294e-56	0.102284	0.207	0.065	1.85789e-51	Solid	SMAD3
4.6772e-34	0.102217	0.235	0.101	1.1802e-29	Solid	USP3
7.97084e-26	0.102207	0.356	0.199	2.01128e-21	Solid	GRSF1
2.68558e-34	0.102206	0.298	0.142	6.77652e-30	Solid	AK6
2.34912e-44	0.102201	0.194	0.067	5.92755e-40	Solid	PCYT1A
4.0472e-14	0.10219	0.595	0.427	1.02123e-09	Solid	CHMP5
7.25012e-32	0.102171	0.193	0.079	1.82942e-27	Solid	TMEM43
1.73497e-20	0.102036	0.283	0.159	4.37786e-16	Solid	TAF15
1.89828e-24	0.102035	0.366	0.209	4.78994e-20	Solid	IGFBP4
3.54459e-19	0.102022	0.113	0.047	8.94407e-15	Solid	AL139246.5
2.54637e-26	0.101839	0.115	0.041	6.42526e-22	Solid	YOD1
3.09342e-08	0.101831	0.72	0.561	0.000780562	Solid	BRK1
7.30608e-23	0.101801	0.245	0.128	1.84354e-18	Solid	NFE2L1
3.11999e-09	0.10174	0.299	0.204	7.87266e-05	Solid	PARP14
4.73947e-51	0.101672	0.169	0.049	1.19591e-46	Solid	NACC1
8.95669e-07	0.101666	0.113	0.07	0.0226004	Solid	EVI2B
1.85455e-15	0.101397	0.244	0.143	4.67959e-11	Solid	LAMC2
1.02627e-21	0.101252	0.356	0.205	2.5896e-17	Solid	ELF1
5.93644e-15	0.101232	0.199	0.112	1.49794e-10	Solid	MYCBP2
7.45791e-51	0.101163	0.114	0.024	1.88185e-46	Solid	FBXO45
6.14359e-21	0.101116	0.195	0.096	1.55021e-16	Solid	THUMPD3
8.54325e-35	0.101043	0.421	0.222	2.15572e-30	Solid	ELAVL1
6.04276e-26	0.100975	0.401	0.232	1.52477e-21	Solid	ZDHHC12
2.36235e-34	0.100861	0.215	0.089	5.96091e-30	Solid	ADGRE5
1.35048e-26	0.100815	0.25	0.124	3.40767e-22	Solid	EGFL7
1.85475e-23	0.100809	0.366	0.211	4.68008e-19	Solid	LSM1
4.80978e-07	0.100755	0.709	0.56	0.0121365	Solid	TALDO1
2.91529e-12	0.100711	0.458	0.323	7.35615e-08	Solid	HIST1H1C
1.01401e-19	0.100665	0.588	0.404	2.55864e-15	Solid	CSNK1A1
8.7944e-34	0.10048	0.21	0.088	2.21909e-29	Solid	RNF212
4.91065e-21	0.100444	0.359	0.214	1.2391e-16	Solid	SEC13
4.33833e-27	0.100269	0.17	0.072	1.09469e-22	Solid	BLZF1
4.94073e-31	0.100119	0.267	0.126	1.24669e-26	Solid	NMI
1.6127e-16	0.100093	0.718	0.554	4.06934e-12	Solid	VAPA
5.22287e-26	0.100089	0.338	0.185	1.31789e-21	Solid	RRAS
9.37935e-19	0.100077	0.639	0.465	2.36669e-14	Solid	SELENOK
4.95197e-38	0.100056	0.233	0.096	1.24953e-33	Solid	LYSMD2

## Sheet: 2. GSVA-HALLMARKs
2. Differentially enriched HALLMARK signatures in epithelial cells from solid and acinar samples
logFC	AveExpr	t	P.Value	adj.P.Val	group	pathway
0.171119	-0.261701	34.3924	2.29837e-242	1.14919e-240	Solid	G2M CHECKPOINT
0.160829	-0.313069	33.4244	7.6482e-230	1.91205e-228	Solid	TNFA SIGNALING VIA NFKB
0.152397	-0.237861	30.687	6.31187e-196	1.05198e-194	Solid	PI3K AKT MTOR SIGNALING
0.162449	-0.245828	28.8307	3.08287e-174	3.85358e-173	Solid	E2F TARGETS
0.118551	-0.186406	28.7775	1.24148e-173	1.24148e-172	Solid	EPITHELIAL MESENCHYMAL TRANSITION
0.103992	-0.217302	25.1626	1.11392e-134	7.95658e-134	Solid	APICAL JUNCTION
0.220974	-0.197139	24.9596	1.2703e-132	7.93935e-132	Solid	MYC TARGETS V1
0.149219	-0.245364	24.4038	4.58066e-127	2.54481e-126	Solid	UNFOLDED PROTEIN RESPONSE
0.138055	-0.261312	22.9051	1.27014e-112	6.3507e-112	Solid	MTORC1 SIGNALING
0.0996443	-0.295047	21.8686	4.19667e-103	1.90758e-102	Solid	MITOTIC SPINDLE
0.129803	-0.286006	21.5513	2.88051e-100	1.20021e-99	Solid	MYC TARGETS V2
0.0895926	-0.273026	21.3075	4.10832e-98	1.58012e-97	Solid	P53 PATHWAY
0.109896	-0.25937	21.0054	1.7858e-95	6.37785e-95	Solid	UV RESPONSE UP
0.0929465	-0.230689	20.8685	2.73476e-94	9.11587e-94	Solid	IL6 JAK STAT3 SIGNALING
0.114914	-0.250471	20.3576	6.25995e-90	1.95623e-89	Solid	ANDROGEN RESPONSE
0.0938135	-0.236967	20.0626	1.86034e-87	5.4716e-87	Solid	APOPTOSIS
0.074006	-0.232844	19.0293	4.72729e-79	1.31314e-78	Solid	IL2 STAT5 SIGNALING
0.117679	-0.226885	18.8869	6.32386e-78	1.66417e-77	Solid	DNA REPAIR
0.106985	-0.176308	18.3002	2.29976e-73	5.74939e-73	Solid	REACTIVE OXYGEN SPECIES PATHWAY
0.0815064	-0.25846	18.0159	3.34011e-71	7.95264e-71	Solid	HEME METABOLISM
0.0737368	-0.268187	17.2982	6.97697e-66	1.5467e-65	Solid	ESTROGEN RESPONSE EARLY
0.110676	-0.293818	17.2971	7.11484e-66	1.5467e-65	Solid	TGF BETA SIGNALING
0.0806663	-0.247411	16.7469	6.23843e-62	1.29967e-61	Solid	ESTROGEN RESPONSE LATE
0.102333	-0.286711	15.1067	6.98001e-51	1.396e-50	Solid	PROTEIN SECRETION
0.0641506	-0.209583	14.8271	4.17695e-49	8.03259e-49	Solid	XENOBIOTIC METABOLISM
0.0585941	-0.177612	14.6932	2.89257e-48	5.35661e-48	Solid	ALLOGRAFT REJECTION
0.054603	-0.207931	13.5423	2.42669e-41	4.33337e-41	Solid	APICAL SURFACE
0.072227	-0.245287	13.3728	2.28946e-40	3.94735e-40	Solid	ADIPOGENESIS
0.0447509	-0.179764	13.0762	1.09064e-38	1.81774e-38	Solid	MYOGENESIS
0.0434549	-0.202127	12.9242	7.64586e-38	1.2332e-37	Solid	INFLAMMATORY RESPONSE
0.0624248	-0.255944	11.4443	4.23316e-30	6.61432e-30	Solid	FATTY ACID METABOLISM
0.0600678	-0.252135	11.2907	2.39345e-29	3.62644e-29	Solid	GLYCOLYSIS
0.053109	-0.210095	11.2315	4.63497e-29	6.81613e-29	Solid	INTERFERON GAMMA RESPONSE
0.050737	-0.308026	11.1125	1.7356e-28	2.47943e-28	Solid	UV RESPONSE DN
0.0783113	-0.150719	10.7566	8.29779e-27	1.15247e-26	Solid	OXIDATIVE PHOSPHORYLATION
0.0461843	-0.19445	10.3368	6.80878e-25	9.1023e-25	Solid	HEDGEHOG SIGNALING
0.0578935	-0.275889	10.3353	6.91774e-25	9.1023e-25	Solid	NOTCH SIGNALING
0.0482952	-0.254365	9.80867	1.37255e-22	1.75968e-22	Solid	HYPOXIA
0.0319053	-0.246371	9.6034	1.00442e-21	1.25553e-21	Solid	KRAS SIGNALING UP
0.0512341	-0.223668	9.47924	3.28301e-21	4.00367e-21	Solid	INTERFERON ALPHA RESPONSE
0.034525	-0.156987	8.9753	3.45193e-19	4.10945e-19	Solid	COMPLEMENT
0.0430695	-0.247313	7.34477	2.25747e-13	2.62497e-13	Solid	CHOLESTEROL HOMEOSTASIS
0.0347426	-0.218965	7.26536	4.05953e-13	4.6131e-13	Solid	PEROXISOME
0.0371522	-0.268333	6.60263	4.28879e-11	4.76533e-11	Solid	WNT BETA CATENIN SIGNALING
0.0165503	-0.175179	5.52906	3.31768e-08	3.52945e-08	Solid	BILE ACID METABOLISM
0.0271377	-0.169788	4.83363	1.36489e-06	1.42176e-06	Solid	ANGIOGENESIS
0.0182478	-0.129699	4.42111	9.94528e-06	1.01482e-05	Solid	COAGULATION
0.0159271	0.126787	4.10008	4.16963e-05	4.16963e-05	Solid	PANCREAS BETA CELLS
-0.015686	-0.104108	-6.39144	1.73241e-10	1.88305e-10	Acinar	SPERMATOGENESIS
-0.0742849	0.093492	-26.4728	2.71731e-148	2.26442e-147	Acinar	KRAS SIGNALING DN

## Sheet: 3. GSVA-KEGG pathways
3. Differentially enriched KEGG pathways in epithelial cells from solid and acinar samples
logFC	AveExpr	t	P.Value	adj.P.Val	group	pathway
0.11522	-0.27244	31.8992	1.16201e-210	2.16134e-208	Solid	T CELL RECEPTOR SIGNALING PATHWAY
0.140496	-0.243905	30.0525	2.19101e-188	2.03764e-186	Solid	SMALL CELL LUNG CANCER
0.126978	-0.315642	29.032	1.5656e-176	9.70671e-175	Solid	ERBB SIGNALING PATHWAY
0.141534	-0.337534	28.3264	1.5697e-168	7.29911e-167	Solid	CHRONIC MYELOID LEUKEMIA
0.0802781	-0.197955	27.4679	5.1525e-159	1.91673e-157	Solid	CHEMOKINE SIGNALING PATHWAY
0.0880587	-0.221563	26.9675	1.40312e-153	4.34967e-152	Solid	PATHWAYS IN CANCER
0.106749	-0.239859	26.3531	5.06927e-147	1.34698e-145	Solid	CELL CYCLE
0.101201	-0.207332	26.0777	4.0185e-144	9.34301e-143	Solid	FOCAL ADHESION
0.10642	-0.134664	25.494	4.59137e-138	9.48883e-137	Solid	ARRHYTHMOGENIC RIGHT VENTRICULAR CARDIOMYOPATHY ARVC
0.0745953	-0.242307	25.3227	2.61541e-136	4.86467e-135	Solid	MAPK SIGNALING PATHWAY
0.0979801	-0.199999	25.0752	8.63698e-134	1.46043e-132	Solid	MELANOMA
0.120298	-0.300554	25.0544	1.40509e-133	2.17789e-132	Solid	PROSTATE CANCER
0.070306	-0.033335	24.9629	1.18101e-132	1.68976e-131	Solid	DILATED CARDIOMYOPATHY
0.0913586	-0.174331	24.8438	1.8725e-131	2.48775e-130	Solid	REGULATION OF ACTIN CYTOSKELETON
0.0710976	-0.0798079	24.55	1.62773e-128	2.01839e-127	Solid	HYPERTROPHIC CARDIOMYOPATHY HCM
0.12511	-0.270565	24.3795	8.0015e-127	9.30174e-126	Solid	P53 SIGNALING PATHWAY
0.0894494	-0.23722	23.6872	4.651e-120	5.08874e-119	Solid	PROGESTERONE MEDIATED OOCYTE MATURATION
0.0982976	-0.267854	23.2236	1.26694e-115	1.30917e-114	Solid	GLIOMA
0.113478	-0.331996	22.821	7.80243e-112	7.25626e-111	Solid	NON SMALL CELL LUNG CANCER
0.117364	-0.289981	22.7416	4.29443e-111	3.80364e-110	Solid	PANCREATIC CANCER
0.102724	-0.227934	22.6842	1.46759e-110	1.24078e-109	Solid	TIGHT JUNCTION
0.164881	-0.238385	22.475	1.26714e-108	1.02473e-107	Solid	SPLICEOSOME
0.103954	-0.307268	22.404	5.70263e-108	4.41954e-107	Solid	UBIQUITIN MEDIATED PROTEOLYSIS
0.0960047	-0.267269	22.3535	1.66065e-107	1.23552e-106	Solid	ENDOCYTOSIS
0.143137	-0.320169	22.2228	2.60232e-106	1.86166e-105	Solid	BLADDER CANCER
0.134849	-0.328455	22.086	4.57886e-105	3.15433e-104	Solid	ONE CARBON POOL BY FOLATE
0.0845389	-0.137445	21.7639	3.6706e-102	2.43833e-101	Solid	ECM RECEPTOR INTERACTION
0.0671039	-0.205818	21.4939	9.32297e-100	5.97956e-99	Solid	AXON GUIDANCE
0.104434	-0.289566	21.1823	5.15539e-97	3.19634e-96	Solid	APOPTOSIS
0.11251	-0.320516	21.1007	2.65589e-96	1.59354e-95	Solid	ACUTE MYELOID LEUKEMIA
0.101577	-0.233489	21.0459	7.97574e-96	4.6359e-95	Solid	CYTOSOLIC DNA SENSING PATHWAY
0.14156	-0.313257	20.9142	1.1046e-94	6.22591e-94	Solid	THYROID CANCER
0.0725459	-0.201066	20.8351	5.31556e-94	2.90792e-93	Solid	LONG TERM DEPRESSION
0.0755216	-0.235373	20.4237	1.73338e-90	9.21169e-90	Solid	TOLL LIKE RECEPTOR SIGNALING PATHWAY
0.128404	-0.260194	19.8762	6.55399e-86	3.29471e-85	Solid	VASOPRESSIN REGULATED WATER REABSORPTION
0.0855793	-0.24794	19.7682	5.08641e-85	2.48966e-84	Solid	NOD LIKE RECEPTOR SIGNALING PATHWAY
0.077091	-0.175135	19.6369	6.0509e-84	2.88582e-83	Solid	GAP JUNCTION
0.107694	-0.226474	19.2937	3.65941e-81	1.66012e-80	Solid	PYRIMIDINE METABOLISM
0.173265	-0.371152	19.1947	2.2758e-80	1.00786e-79	Solid	GLYOXYLATE AND DICARBOXYLATE METABOLISM
0.0433156	-0.12612	18.8551	1.12843e-77	4.7702e-77	Solid	JAK STAT SIGNALING PATHWAY
0.275158	-0.169261	18.3676	6.99423e-74	2.89095e-73	Solid	RIBOSOME
0.10225	-0.273615	18.296	2.47955e-73	1.0026e-72	Solid	ENDOMETRIAL CANCER
0.121466	-0.355367	18.2735	3.68904e-73	1.45992e-72	Solid	N GLYCAN BIOSYNTHESIS
0.118505	-0.222862	18.136	4.11766e-72	1.59559e-71	Solid	CYSTEINE AND METHIONINE METABOLISM
0.110489	-0.256095	18.0881	9.51484e-72	3.61176e-71	Solid	BASE EXCISION REPAIR
0.108875	-0.268917	18.0449	2.02066e-71	7.36947e-71	Solid	BIOSYNTHESIS OF UNSATURATED FATTY ACIDS
0.0460327	-0.0888678	17.9637	8.28634e-71	2.96396e-70	Solid	VASCULAR SMOOTH MUSCLE CONTRACTION
0.0858771	-0.295788	17.9176	1.83979e-70	6.45664e-70	Solid	B CELL RECEPTOR SIGNALING PATHWAY
0.0822153	-0.288906	17.8282	8.60987e-70	2.96562e-69	Solid	COLORECTAL CANCER
0.0647982	-0.202792	17.723	5.24501e-69	1.77377e-68	Solid	RIG I LIKE RECEPTOR SIGNALING PATHWAY
0.164376	-0.229284	17.6962	8.29627e-69	2.75555e-68	Solid	PROTEIN EXPORT
0.0849156	-0.1917	17.4662	4.13903e-67	1.35063e-66	Solid	PRIMARY IMMUNODEFICIENCY
0.0704706	-0.178308	17.1812	4.92819e-65	1.58042e-64	Solid	PURINE METABOLISM
0.0582602	-0.231968	17.0164	7.55877e-64	2.38293e-63	Solid	FC EPSILON RI SIGNALING PATHWAY
0.186519	-0.19838	16.7592	5.10708e-62	1.5832e-61	Solid	PROTEASOME
0.0590013	-0.213232	16.6124	5.51417e-61	1.68137e-60	Solid	WNT SIGNALING PATHWAY
0.0740964	-0.213415	16.4511	7.34813e-60	2.20444e-59	Solid	FC GAMMA R MEDIATED PHAGOCYTOSIS
0.0613284	-0.264824	16.3825	2.19732e-59	6.48732e-59	Solid	INSULIN SIGNALING PATHWAY
0.0944913	-0.303517	16.3528	3.52198e-59	1.02358e-58	Solid	RNA DEGRADATION
0.0509564	-0.178194	16.027	5.96137e-57	1.70587e-56	Solid	MELANOGENESIS
0.108897	-0.307316	15.6733	1.40541e-54	3.9607e-54	Solid	FOLATE BIOSYNTHESIS
0.0627871	-0.128242	15.5089	1.71172e-53	4.75195e-53	Solid	OOCYTE MEIOSIS
0.0764142	-0.195345	15.3415	2.12665e-52	5.81702e-52	Solid	AMYOTROPHIC LATERAL SCLEROSIS ALS
0.0598953	-0.302852	15.2583	7.37468e-52	1.98796e-51	Solid	ADIPOCYTOKINE SIGNALING PATHWAY
0.0689915	-0.173982	15.2083	1.55069e-51	4.1204e-51	Solid	LEUKOCYTE TRANSENDOTHELIAL MIGRATION
0.0836041	-0.05771	15.0889	9.07868e-51	2.37836e-50	Solid	PROXIMAL TUBULE BICARBONATE RECLAMATION
0.0877435	-0.25225	15.0364	1.9681e-50	5.08426e-50	Solid	MTOR SIGNALING PATHWAY
0.0649409	-0.218039	15.0261	2.2886e-50	5.83124e-50	Solid	NEUROTROPHIN SIGNALING PATHWAY
0.0705647	-0.282303	14.9812	4.42532e-50	1.11231e-49	Solid	RENAL CELL CARCINOMA
0.0937092	-0.336559	14.9639	5.70183e-50	1.41405e-49	Solid	GALACTOSE METABOLISM
0.0626232	-0.250274	14.8124	5.1748e-49	1.26646e-48	Solid	VEGF SIGNALING PATHWAY
0.0915332	-0.232452	14.6751	3.75101e-48	9.06089e-48	Solid	ADHERENS JUNCTION
0.0690898	-0.259851	14.6679	4.16563e-48	9.93343e-48	Solid	GLYCOSPHINGOLIPID BIOSYNTHESIS LACTO AND NEOLACTO SERIES
0.0744405	-0.206808	14.6486	5.48786e-48	1.29208e-47	Solid	GLYCEROLIPID METABOLISM
0.0585131	-0.189729	14.5665	1.77758e-47	4.08186e-47	Solid	LONG TERM POTENTIATION
0.0548731	-0.242422	14.5368	2.7128e-47	6.15343e-47	Solid	TGF BETA SIGNALING PATHWAY
0.0833339	-0.250484	14.5297	3.001e-47	6.72512e-47	Solid	NICOTINATE AND NICOTINAMIDE METABOLISM
0.0417614	-0.173139	14.1399	7.18628e-45	1.59125e-44	Solid	GNRH SIGNALING PATHWAY
0.0750358	-0.226774	14.1345	7.74336e-45	1.69443e-44	Solid	REGULATION OF AUTOPHAGY
0.0927934	-0.23882	13.9686	7.63566e-44	1.65143e-43	Solid	DNA REPLICATION
0.0851414	-0.264611	13.8569	3.51301e-43	7.51058e-43	Solid	PYRUVATE METABOLISM
0.0660985	-0.227793	13.834	4.79848e-43	1.01422e-42	Solid	BASAL TRANSCRIPTION FACTORS
0.0472777	-0.266685	13.6912	3.30998e-42	6.91748e-42	Solid	INOSITOL PHOSPHATE METABOLISM
0.0764406	-0.354473	13.5601	1.91513e-41	3.95793e-41	Solid	LYSINE DEGRADATION
0.0822137	-0.287864	13.5313	2.81174e-41	5.74707e-41	Solid	NUCLEOTIDE EXCISION REPAIR
0.106499	-0.326031	13.5281	2.93286e-41	5.92949e-41	Solid	CITRATE CYCLE TCA CYCLE
0.0808289	-0.316103	13.5257	3.02851e-41	6.05703e-41	Solid	NOTCH SIGNALING PATHWAY
0.0813781	-0.258859	13.3227	4.42533e-40	8.7565e-40	Solid	DORSO VENTRAL AXIS FORMATION
0.0913245	-0.0970391	13.045	1.63031e-38	3.19198e-38	Solid	PATHOGENIC ESCHERICHIA COLI INFECTION
0.0685631	-0.186643	12.7533	6.65499e-37	1.28941e-36	Solid	ALDOSTERONE REGULATED SODIUM REABSORPTION
0.0748777	-0.207517	12.424	3.98803e-35	7.64714e-35	Solid	GLUTATHIONE METABOLISM
0.0731514	-0.180862	12.3923	5.88512e-35	1.11697e-34	Solid	PRION DISEASES
0.0358442	-0.203553	12.2225	4.64282e-34	8.72288e-34	Solid	PHOSPHATIDYLINOSITOL SIGNALING SYSTEM
0.0600098	-0.321193	12.0018	6.52845e-33	1.21429e-32	Solid	SPHINGOLIPID METABOLISM
0.0551378	-0.226638	11.8686	3.14871e-32	5.79861e-32	Solid	EPITHELIAL CELL SIGNALING IN HELICOBACTER PYLORI INFECTION
0.051675	-0.215162	11.7069	2.08083e-31	3.72148e-31	Solid	O GLYCAN BIOSYNTHESIS
0.0765468	-0.312133	11.6817	2.78523e-31	4.93384e-31	Solid	PROPANOATE METABOLISM
0.0750086	-0.325998	11.3191	1.74008e-29	3.02482e-29	Solid	AMINO SUGAR AND NUCLEOTIDE SUGAR METABOLISM
0.0844938	-0.251472	11.3128	1.86792e-29	3.21698e-29	Solid	BETA ALANINE METABOLISM
0.0721904	-0.254996	10.9725	8.06788e-28	1.37672e-27	Solid	GLYCOSAMINOGLYCAN BIOSYNTHESIS KERATAN SULFATE
0.0228047	-0.0412017	10.953	9.96951e-28	1.68575e-27	Solid	CYTOKINE CYTOKINE RECEPTOR INTERACTION
0.0723996	-0.304927	10.581	5.35329e-26	8.97037e-26	Solid	GLYCOSYLPHOSPHATIDYLINOSITOL GPI ANCHOR BIOSYNTHESIS
0.0410274	-0.251311	10.408	3.2641e-25	5.42075e-25	Solid	GLYCEROPHOSPHOLIPID METABOLISM
0.0679974	-0.114799	10.2852	1.1573e-24	1.90493e-24	Solid	VIBRIO CHOLERAE INFECTION
0.0818757	-0.311565	10.1877	3.12912e-24	5.10541e-24	Solid	STEROID BIOSYNTHESIS
0.103581	-0.386976	10.1644	3.96431e-24	6.41183e-24	Solid	VALINE LEUCINE AND ISOLEUCINE BIOSYNTHESIS
0.106212	-0.320363	10.1437	4.88761e-24	7.83702e-24	Solid	LIMONENE AND PINENE DEGRADATION
0.0550586	-0.0706641	9.76845	2.03395e-22	3.17911e-22	Solid	PHENYLALANINE METABOLISM
0.0611152	-0.265129	9.33351	1.2938e-20	2.00539e-20	Solid	ARGININE AND PROLINE METABOLISM
0.040294	-0.105543	9.32032	1.4633e-20	2.24936e-20	Solid	TYROSINE METABOLISM
0.0614319	-0.289373	9.27244	2.28448e-20	3.45458e-20	Solid	BUTANOATE METABOLISM
0.080142	-0.217598	9.24723	2.88585e-20	4.32878e-20	Solid	NON HOMOLOGOUS END JOINING
0.0601524	-0.281099	9.15175	6.95351e-20	1.03468e-19	Solid	PANTOTHENATE AND COA BIOSYNTHESIS
0.0414584	-0.173921	8.89999	6.77885e-19	1.00069e-18	Solid	ETHER LIPID METABOLISM
0.0553789	-0.284264	8.88762	7.5693e-19	1.10857e-18	Solid	FATTY ACID METABOLISM
0.0520347	-0.288298	8.75591	2.42795e-18	3.52811e-18	Solid	GLYCOSAMINOGLYCAN BIOSYNTHESIS CHONDROITIN SULFATE
0.05632	-0.250236	8.75212	2.51006e-18	3.61915e-18	Solid	PENTOSE PHOSPHATE PATHWAY
0.0497243	-0.328666	8.1024	6.16045e-16	8.68064e-16	Solid	VALINE LEUCINE AND ISOLEUCINE DEGRADATION
0.0283556	-0.124755	7.85298	4.5734e-15	6.39589e-15	Solid	GLYCINE SERINE AND THREONINE METABOLISM
0.0396775	-0.168206	7.75744	9.70096e-15	1.33658e-14	Solid	HISTIDINE METABOLISM
0.0639015	-0.209653	7.74035	1.10876e-14	1.51639e-14	Solid	RNA POLYMERASE
0.0446044	-0.330818	7.71215	1.3814e-14	1.86188e-14	Solid	AMINOACYL TRNA BIOSYNTHESIS
0.049301	-0.101451	7.42602	1.23073e-13	1.64687e-13	Solid	HUNTINGTONS DISEASE
0.0487611	-0.207306	7.37991	1.73788e-13	2.3089e-13	Solid	GLYCOSPHINGOLIPID BIOSYNTHESIS GANGLIO SERIES
0.044625	-0.294313	7.11619	1.20243e-12	1.57501e-12	Solid	SELENOAMINO ACID METABOLISM
0.0442198	-0.251774	6.89863	5.63819e-12	7.33359e-12	Solid	MISMATCH REPAIR
0.0300012	-0.259988	6.46129	1.09699e-10	1.39754e-10	Solid	PEROXISOME
0.0231426	-0.159248	6.44685	1.20619e-10	1.51588e-10	Solid	NATURAL KILLER CELL MEDIATED CYTOTOXICITY
0.0420116	-0.330814	6.18912	6.33875e-10	7.9128e-10	Solid	SNARE INTERACTIONS IN VESICULAR TRANSPORT
0.0400343	-0.0722776	6.18611	6.46034e-10	8.01082e-10	Solid	ALZHEIMERS DISEASE
0.0277392	-0.202218	5.81077	6.44976e-09	7.94473e-09	Solid	TRYPTOPHAN METABOLISM
0.0352465	-0.233956	5.74629	9.44644e-09	1.15595e-08	Solid	LYSOSOME
0.0233024	-0.0499727	5.69	1.31384e-08	1.59722e-08	Solid	COMPLEMENT AND COAGULATION CASCADES
0.0285095	-0.0260703	5.5669	2.67447e-08	3.23021e-08	Solid	CARDIAC MUSCLE CONTRACTION
0.0359639	-0.274526	5.53696	3.17219e-08	3.80662e-08	Solid	SULFUR METABOLISM
0.0398579	-0.247718	5.33522	9.79607e-08	1.16799e-07	Solid	GLYCOSPHINGOLIPID BIOSYNTHESIS GLOBO SERIES
0.0244636	-0.197377	4.37341	1.23826e-05	1.44853e-05	Solid	GLYCOLYSIS GLUCONEOGENESIS
0.0304038	-0.266027	4.08132	4.52035e-05	5.25491e-05	Solid	TERPENOID BACKBONE BIOSYNTHESIS
0.0195024	-0.0456201	3.66146	0.000252348	0.000289733	Solid	RENIN ANGIOTENSIN SYSTEM
0.0291232	-0.071523	3.62448	0.000291282	0.000332384	Solid	PARKINSONS DISEASE
0.0283976	-0.302387	3.56086	0.000371727	0.000421593	Solid	OTHER GLYCAN DEGRADATION
0.0110261	-0.180431	3.36118	0.000779634	0.00087886	Solid	PPAR SIGNALING PATHWAY
0.0122253	-0.0785717	2.68867	0.00718824	0.00795841	Solid	CELL ADHESION MOLECULES CAMS
0.0154081	-0.144501	2.58925	0.00963536	0.0106046	Solid	GLYCOSAMINOGLYCAN DEGRADATION
-0.0143632	-0.166084	-2.06267	0.0391754	0.0423641	Acinar	RIBOFLAVIN METABOLISM
-0.00747154	-0.171259	-2.33341	0.0196505	0.0213743	Acinar	TYPE II DIABETES MELLITUS
-0.00820266	-0.129005	-2.51618	0.0118824	0.0130008	Acinar	ARACHIDONIC ACID METABOLISM
-0.0158362	0.0077539	-2.72771	0.00639104	0.00711816	Acinar	PRIMARY BILE ACID BIOSYNTHESIS
-0.0214409	-0.0679015	-2.98619	0.00283305	0.00317438	Acinar	SYSTEMIC LUPUS ERYTHEMATOSUS
-0.0127885	-0.0569229	-4.04443	5.29287e-05	6.11474e-05	Acinar	BASAL CELL CARCINOMA
-0.0193958	-0.0897247	-4.71614	2.44305e-06	2.87599e-06	Acinar	PORPHYRIN AND CHLOROPHYLL METABOLISM
-0.047788	-0.0733574	-5.27151	1.38729e-07	1.64354e-07	Acinar	TYPE I DIABETES MELLITUS
-0.0204273	0.0584767	-6.4472	1.20338e-10	1.51588e-10	Acinar	DRUG METABOLISM OTHER ENZYMES
-0.02985	0.107755	-6.49414	8.83401e-11	1.13319e-10	Acinar	ASCORBATE AND ALDARATE METABOLISM
-0.025771	0.145072	-6.80438	1.08574e-11	1.40242e-11	Acinar	TASTE TRANSDUCTION
-0.0238679	0.0651374	-7.22571	5.42925e-13	7.16199e-13	Acinar	METABOLISM OF XENOBIOTICS BY CYTOCHROME P450
-0.0777614	-0.0486159	-7.72727	1.22792e-14	1.66711e-14	Acinar	ALLOGRAFT REJECTION
-0.0778587	-0.04901	-7.84838	4.74274e-15	6.58321e-15	Acinar	GRAFT VERSUS HOST DISEASE
-0.066246	-0.0896367	-8.41973	4.4093e-17	6.26054e-17	Acinar	INTESTINAL IMMUNE NETWORK FOR IGA PRODUCTION
-0.0154562	0.033246	-8.48409	2.55242e-17	3.65192e-17	Acinar	CALCIUM SIGNALING PATHWAY
-0.0865897	-0.0194596	-9.28848	1.96826e-20	3.00079e-20	Acinar	AUTOIMMUNE THYROID DISEASE
-0.0329162	0.0512236	-10.048	1.28119e-23	2.0195e-23	Acinar	STARCH AND SUCROSE METABOLISM
-0.0455511	0.063365	-10.115	6.53358e-24	1.03867e-23	Acinar	ALPHA LINOLENIC ACID METABOLISM
-0.121607	-0.0702598	-11.3403	1.3715e-29	2.4066e-29	Acinar	ASTHMA
-0.0386944	0.0762887	-11.7605	1.11523e-31	2.01391e-31	Acinar	DRUG METABOLISM CYTOCHROME P450
-0.0620468	-0.140523	-11.8082	6.39427e-32	1.16601e-31	Acinar	TAURINE AND HYPOTAURINE METABOLISM
-0.0623783	0.263825	-14.614	9.01213e-48	2.09532e-47	Acinar	LINOLEIC ACID METABOLISM
-0.0618212	0.313743	-18.0542	1.71886e-71	6.39414e-71	Acinar	NEUROACTIVE LIGAND RECEPTOR INTERACTION
-0.0551635	0.237298	-19.0514	3.16491e-79	1.36901e-78	Acinar	STEROID HORMONE BIOSYNTHESIS
-0.0642536	0.168296	-19.5146	6.00409e-83	2.7919e-82	Acinar	RETINOL METABOLISM
-0.0879133	0.087227	-20.113	7.08458e-88	3.66037e-87	Acinar	NITROGEN METABOLISM
-0.0607858	0.451538	-23.2114	1.65537e-115	1.62052e-114	Acinar	OLFACTORY TRANSDUCTION

## Sheet: 4. Signatures
4. Gene list of signatures for ssGSEA in bulk RNA-seq dataset of the TCGA LUAD cohort
Signature name	Reference	genes
Tumor proliferation rate	Bagaev, A., et al., Conserved pan-cancer microenvironment subtypes predict response to immunotherapy. Cancer Cell, 2021. 39(6): p. 845-865.e7.	MKI67	ESCO2	CETN3	CDK2	CCND1	CCNE1	AURKA	AURKB	E2F1	MYBL2	BUB1	PLK1	CCNB1	MCM2	MCM6
Hypoxia	Buffa, F. M., et al. (2010). "Large meta-analysis of multiple cancers reveals a common, compact and highly prognostic hypoxia metagene." Br J Cancer 102(2): 428-435.	VEGFA	SLC2A1	PGAM1	ENO1	LDHA	TPI1	P4HA1	MRPS17	CDKN3	ADM	NDRG1	TUBB6	ALDOA	MIF	ACOT7
Glycolysis	http://www.gsea-msigdb.org/gsea/msigdb/cards/HALLMARK_GLYCOLYSIS	PGK1	ALDOA	ENO1	TPI1	PFKP	ERO1A	ALDOB	VEGFA	MXI1	PKM	HK2	LDHA	EXT1	SLC25A10	GUSB	PFKFB1	PGAM1	PYGB	AK4	P4HA1	PMM2	FAM162A	SDC1	EGLN3	PC	B4GALT7	FBP2	IGFBP3	CHPF	B3GAT3	CHST12	HS2ST1	MPI	GNPDA1	AKR1A1	PPFIA4	B3GAT1	CHPF2	G6PD	MDH2	CHST6	PGLS	PGAM2	CHST1	GPC1	TSTA3	ALG1	GFPT1
Lactate transmembrane transporter activity	https://www.gsea-msigdb.org/gsea/msigdb/cards/GOMF_LACTATE_TRANSMEMBRANE_TRANSPORTER_ACTIVITY	SLC16A1	SLC16A3	SLC16A7	SLC16A8	SLC5A12	SLC5A8
Checkpoint molecules	Bagaev, A., et al., Conserved pan-cancer microenvironment subtypes predict response to immunotherapy. Cancer Cell, 2021. 39(6): p. 845-865.e7.	PDCD1	CD274	CTLA4	LAG3	PDCD1LG2	BTLA	HAVCR2	TIGIT	VSIR	C10orf54
Ubiquitin mediated proteolysis	http://www.gsea-msigdb.org/gsea/msigdb/cards/KEGG_UBIQUITIN_MEDIATED_PROTEOLYSIS	CDC16	KLHL13	PIAS3	UBA6	UBE2L6	BIRC3	HERC1	XIAP	PML	HERC2	PRPF19	ANAPC1	UBE2S	UBE2O	UBE2M	UBE2Q2	MAP3K1	UBE4A	BRCA1	MDM2	UBE2K	UBE2D4	UBOX5	KLHL9	UBR5	UBE3A	UBE2R2	COP1	TRIM37	FBXW8	UBE2E3	AC023512.1	ANAPC7	ANAPC5	UBE2QL1	PIAS1	SMURF1	STUB1	UBE2G2	BTRC	UBE2G1	UBE2I	SOCS1	UBE2H	UBE2J2	SKP1	TRAF6	FBXW11
One carbon pool by folate	http://www.gsea-msigdb.org/gsea/msigdb/cards/KEGG_ONE_CARBON_POOL_BY_FOLATE	DHFR	DHFR2	MTHFD1L	MTHFD1	MTHFD2	MTHFD2L	SHMT2	SHMT1	GART	ATIC	FTCD	MTFMT	AMT	MTR	TYMS	ALDH1L1	ALDH1L2	MTHFR	MTHFS	ST20-MTHFS
Galactose metabolism	http://www.gsea-msigdb.org/gsea/msigdb/cards/KEGG_GALACTOSE_METABOLISM	GALM	GALK1	GALT	GALE	UGP2	PGM1	PGM2	HK3	HK1	HK2	HKDC1	GCK	G6PC	G6PC2	G6PC3	GLB1	LCT	LALBA	B4GALT1	B4GALT2	GLA	AKR1B1	AKR1B10	PFKM	PFKP	PFKL	MGAM	MGAM2	GAA	GANC	SI
Pyrimidine metabolism	http://www.gsea-msigdb.org/gsea/msigdb/cards/KEGG_PYRIMIDINE_METABOLISM	CAD	DHODH	UMPS	CMPK1	CMPK2	NME6	NME7	NME2	NME4	NME1	NME3	NME1-NME2	AK9	PNPT1	ENTPD3	ENTPD8	ENTPD1	CANT1	ENTPD4	ENTPD5	ENTPD6	CTPS1	CTPS2	POLR1A	POLR1B	ZNRD1	TWISTNB	POLR1E	POLR2A	POLR2B	POLR2C	POLR2D	POLR2E	POLR2F	POLR2G	POLR2H	POLR2I	POLR2L	POLR2J	POLR2J3	POLR2J2	POLR2K	POLR3A	POLR3B	POLR3C	POLR3D	POLR3E	POLR1C
Macrophage and DC traffic	Bagaev, A., et al., Conserved pan-cancer microenvironment subtypes predict response to immunotherapy. Cancer Cell, 2021. 39(6): p. 845-865.e7.	CCL2	CCL7	CCL8	XCL1	CCR2	XCR1	CSF1R	CSF1
M1 signature	Bagaev, A., et al., Conserved pan-cancer microenvironment subtypes predict response to immunotherapy. Cancer Cell, 2021. 39(6): p. 845-865.e7.	NOS2	TNF	IL1B	SOCS3	CMKLR1	IRF5	IL12A	IL12B	IL23A
Immune suppression by myeloid cells	Bagaev, A., et al., Conserved pan-cancer microenvironment subtypes predict response to immunotherapy. Cancer Cell, 2021. 39(6): p. 845-865.e7.	IDO1	ARG1	IL10	CYBB	PTGS2	IL4I1	IL6
Fibrillar collagens	Piersma, B., et al. (2020). "Fibrosis and cancer: A strained relationship." Biochim Biophys Acta Rev Cancer 1873(2): 188356.	COL1A1	COL1A2	COL3A1	COL5A1	COL5A2	COL4A1	COL10A1	COL11A1	PLOD2	LOX	FN1
Matrix remodeling	Bagaev, A., et al., Conserved pan-cancer microenvironment subtypes predict response to immunotherapy. Cancer Cell, 2021. 39(6): p. 845-865.e7.	CA9	MMP9	MMP2	MMP1	MMP3	MMP12	MMP7	MMP11	PLOD2	ADAMTS4	ADAMTS5	LOX
EMT signature	Bagaev, A., et al., Conserved pan-cancer microenvironment subtypes predict response to immunotherapy. Cancer Cell, 2021. 39(6): p. 845-865.e7.	SNAI1	SNAI2	TWIST1	TWIST2	ZEB1	ZEB2	CDH2
[truncated: 152 more columns]
