# Supplementary material for: Comparative profiling of single-cell transcriptome reveals heterogeneity of tumor microenvironment between solid and acinar lung adenocarcinoma
Source: J Transl Med. 2022 Sep 23;20:423. doi: 10.1186/s12967-022-03620-3 (PMC9502652; doi:10.1186/s12967-022-03620-3)
Supplement: Supplementary file 3 — Additional file 3: Table S3. Markers used for differing between primary immune cell types. [file 12967_2022_3620_MOESM3_ESM.xlsx]

## Sheet: cell markers
Table S3: Markers used for differing between primary immune cell types
Gene	Cell Type
CD3D	T cell
CD3E	T cell
CD3G	T cell
CD2	T cell
FGFBP2	NK cell
TYROBP	NK cell
KLRF1	NK cell
KLRD1	NK cell
LYZ	Myeloid cell
CD68	Myeloid cell
AIF1	Myeloid cell
MARCO	Myeloid cell
FCGR3A	Myeloid cell
CD79A	B cell
MS4A1	B cell
CD79B	B cell
BANK1	B cell
IGHG1	Plasma cell
MZB1	Plasma cell
JCHAIN	Plasma cell
IGHG2	Plasma cell
KIT	Mast cell
MS4A2	Mast cell
GATA2	Mast cell
CPA3	Mast cell
LILRA4	pDC
LILRB4	pDC
VWF	Endothelium
CLDN5	Endothelium
COL1A1	Fibroblast
COL1A2	Fibroblast
MKI67	cell cycle
STMN1	cell cycle
TOP2A	cell cycle
