# Supplementary material for: Comparative profiling of single-cell transcriptome reveals heterogeneity of tumor microenvironment between solid and acinar lung adenocarcinoma
Source: J Transl Med. 2022 Sep 23;20:423. doi: 10.1186/s12967-022-03620-3 (PMC9502652; doi:10.1186/s12967-022-03620-3)
Supplement: Supplementary file 4 — Additional file 4: Table S4. Data of T/NK cells analysis. (1) Differentially expressed genes between CD8+ T cells from solid and acinar samples; (2) Differentially enriched KEGG pathways between CD8+ T cells from solid and acinar samples; (3) Gene list of signatures for T/NK cells. [file 12967_2022_3620_MOESM4_ESM.xlsx]

## Sheet: 1.DEGs
1. Differentially expressed genes between CD8+ T cells from solid and acinar samples
Up-regulated genes in solid tumor-derived CD8+ T cells
	p_val	avg_logFC	pct.solid	pct.acinar	p_val_adj
CREM	3.76417e-242	2.08404	0.665	0.187	9.49812e-238
IGHG4	5.96134e-210	1.8257	0.692	0.309	1.50423e-205
CCL4L2	1.00074e-100	1.81436	0.544	0.256	2.52518e-96
IGHG3	4.28028e-88	1.69233	0.474	0.223	1.08004e-83
CCL3L1	4.22547e-99	1.62871	0.397	0.093	1.06621e-94
IGHG1	9.14351e-122	1.48747	0.57	0.264	2.30718e-117
CXCL13	2.41433e-55	1.43249	0.256	0.055	6.09207e-51
IGKC	1.40672e-253	1.36226	0.921	0.719	3.54956e-249
H2AFZ	2.8599e-178	1.32816	0.698	0.364	7.21637e-174
UBB	1.24652e-286	1.31111	0.929	0.782	3.14533e-282
GNLY	3.49207e-31	1.28757	0.261	0.115	8.81154e-27
STMN1	9.1418e-74	1.15972	0.353	0.098	2.30675e-69
LDHA	4.94496e-145	1.145	0.682	0.392	1.24776e-140
ARL6IP1	7.07342e-97	1.1206	0.517	0.228	1.78484e-92
IGHG2	1.3613e-38	1.10775	0.143	0.013	3.43497e-34
HBB	0.0634225	1.09209	0.029	0.02	1
HSPD1	2.41378e-75	1.04604	0.443	0.193	6.09069e-71
IGLC3	3.64699e-14	1.01325	0.196	0.114	9.20244e-10
FKBP4	2.99745e-47	0.987396	0.205	0.036	7.56348e-43
SRGN	5.92394e-206	0.985061	0.929	0.786	1.49479e-201
SAMSN1	7.03888e-67	0.949509	0.435	0.201	1.77612e-62
UBE2S	3.50285e-44	0.874777	0.325	0.15	8.83874e-40
CALM2	6.96056e-144	0.869577	0.797	0.559	1.75636e-139
ATP6V0C	7.17308e-63	0.860686	0.435	0.219	1.80998e-58
EIF4A1	6.62672e-93	0.857323	0.63	0.397	1.67212e-88
DDX3Y	2.87946e-38	0.85435	0.12	0	7.26575e-34
ARF4	9.79184e-47	0.844158	0.291	0.105	2.47078e-42
DYNLL1	1.78956e-93	0.836508	0.652	0.402	4.51561e-89
PMEPA1	1.87031e-37	0.835052	0.169	0.031	4.71934e-33
SELENOK	1.29779e-67	0.820913	0.504	0.268	3.27471e-63
GZMB	2.61882e-41	0.813414	0.377	0.191	6.60807e-37
MAP2K3	3.34277e-39	0.812047	0.227	0.071	8.43481e-35
ANXA1	6.07492e-34	0.809455	0.478	0.345	1.53289e-29
IFNG	1.17893e-34	0.802457	0.401	0.234	2.9748e-30
RILPL2	1.85987e-32	0.798097	0.239	0.097	4.693e-28
SOX4	2.23351e-10	0.791794	0.108	0.052	5.63582e-06
HBA2	2.55369e-06	0.789241	0.041	0.014	0.0644373
NOP56	7.71922e-41	0.775306	0.351	0.18	1.94779e-36
GSPT1	4.6018e-41	0.774663	0.315	0.144	1.16117e-36
CHN1	1.63655e-21	0.766675	0.118	0.029	4.1295e-17
EIF1AY	1.53296e-33	0.758971	0.105	0	3.86811e-29
OAZ1	9.57489e-149	0.754517	0.882	0.733	2.41603e-144
PDCL3	1.73706e-30	0.75087	0.221	0.087	4.38311e-26
UBE2B	1.96933e-40	0.736287	0.321	0.149	4.96921e-36
NEAT1	1.36971e-81	0.718684	0.747	0.603	3.45618e-77
CKS2	1.21201e-31	0.714632	0.217	0.077	3.05828e-27
NAA50	1.42893e-28	0.696086	0.211	0.082	3.60561e-24
FABP5	5.61743e-37	0.691048	0.382	0.211	1.41745e-32
MAGOH	4.19345e-38	0.676672	0.31	0.141	1.05813e-33
MRPS6	9.81749e-35	0.676348	0.313	0.153	2.47725e-30
TARS	2.21974e-26	0.676207	0.149	0.04	5.60107e-22
SLC3A2	3.3373e-34	0.670491	0.293	0.137	8.42102e-30
BIK	2.22842e-25	0.668147	0.101	0.011	5.62297e-21
NCL	1.26262e-52	0.658626	0.593	0.426	3.18598e-48
AHSA1	2.3484e-28	0.648391	0.216	0.085	5.92571e-24
CACYBP	3.22023e-25	0.643591	0.296	0.169	8.1256e-21
MAP1LC3B	2.34866e-37	0.636974	0.401	0.236	5.92638e-33
RAB5IF	9.88897e-30	0.636216	0.308	0.166	2.49528e-25
GLA	1.99637e-22	0.627584	0.107	0.021	5.03744e-18
EIF4A3	8.8633e-28	0.624	0.323	0.189	2.23648e-23
SNRPB	6.20618e-40	0.613561	0.435	0.261	1.566e-35
DNAJB6	2.98693e-34	0.611311	0.448	0.304	7.53691e-30
UBE2A	1.35156e-24	0.607483	0.211	0.093	3.41039e-20
GAPDH	2.17027e-129	0.604641	0.94	0.904	5.47624e-125
SDCBP	2.08013e-25	0.601788	0.303	0.17	5.2488e-21
CCL3	3.12921e-17	0.600139	0.348	0.244	7.89593e-13
CHORDC1	4.70712e-19	0.599636	0.175	0.078	1.18775e-14
OAT	3.69891e-19	0.594503	0.181	0.085	9.33347e-15
YTHDC1	3.16609e-25	0.591604	0.261	0.134	7.98899e-21
CRIP1	1.75815e-38	0.587165	0.72	0.644	4.43634e-34
WDR74	7.32342e-20	0.585885	0.193	0.09	1.84792e-15
JPT1	7.38749e-28	0.583146	0.302	0.163	1.86409e-23
TGIF1	3.49861e-20	0.582575	0.191	0.088	8.82805e-16
EZR	4.1682e-35	0.579356	0.463	0.31	1.05176e-30
SOD1	1.85552e-54	0.578726	0.634	0.475	4.68204e-50
MARCKSL1	7.55075e-17	0.576083	0.271	0.175	1.90528e-12
SFPQ	2.21815e-36	0.57528	0.474	0.326	5.59706e-32
BIRC3	4.54169e-22	0.566872	0.252	0.134	1.14601e-17
RSL24D1	5.93707e-28	0.566261	0.409	0.281	1.4981e-23
YBX1	8.65487e-55	0.565251	0.695	0.571	2.18388e-50
KPNA2	5.91265e-19	0.560633	0.183	0.086	1.49194e-14
RAN	1.42993e-37	0.558263	0.467	0.305	3.60814e-33
HNRNPAB	1.55247e-19	0.552667	0.19	0.09	3.91735e-15
IGLC2	3.40009e-12	0.548245	0.521	0.449	8.57945e-08
GNL3	8.59297e-19	0.547996	0.131	0.045	2.16826e-14
MRPL18	1.17336e-18	0.544519	0.152	0.061	2.96074e-14
ARID5B	4.31573e-18	0.543483	0.301	0.199	1.08899e-13
METRNL	8.08353e-17	0.535673	0.116	0.04	2.03972e-12
LEPROTL1	5.01058e-29	0.535081	0.468	0.34	1.26432e-24
PRDX1	7.48521e-29	0.534002	0.449	0.306	1.88874e-24
HCG18	2.16447e-15	0.533255	0.135	0.059	5.46162e-11
VPS37B	8.64872e-17	0.530345	0.139	0.056	2.18233e-12
SLBP	2.74306e-18	0.527772	0.18	0.084	6.92155e-14
YPEL5	2.54256e-33	0.527692	0.52	0.38	6.41565e-29
ATP1B3	8.82058e-20	0.526521	0.476	0.39	2.2257e-15
PTMA	4.4638e-125	0.525044	0.996	0.992	1.12635e-120
INSIG1	2.60417e-15	0.522324	0.143	0.063	6.57109e-11
TRAT1	3.26645e-11	0.518771	0.233	0.161	8.24224e-07
CXCR6	1.27911e-15	0.517334	0.148	0.066	3.22759e-11
OASL	2.59106e-18	0.51399	0.162	0.069	6.53802e-14
MRPL47	2.57309e-18	0.510846	0.173	0.078	6.49268e-14
TPI1	3.57279e-43	0.507667	0.551	0.368	9.01522e-39
TUBA1B	6.81971e-19	0.506019	0.478	0.394	1.72082e-14
KCNQ1OT1	2.93204e-10	0.499998	0.144	0.083	7.39842e-06
GCLM	7.15972e-15	0.498407	0.111	0.041	1.80661e-10
ILF2	9.41847e-17	0.497541	0.182	0.091	2.37656e-12
SNRPG	7.18423e-28	0.497291	0.397	0.25	1.8128e-23
ATP5F1B	1.11807e-24	0.494243	0.333	0.2	2.82123e-20
SLC7A5	6.33053e-15	0.489441	0.165	0.083	1.59738e-10
GPR65	3.52497e-15	0.489263	0.202	0.113	8.89456e-11
BZW1	1.2541e-20	0.485136	0.334	0.221	3.16447e-16
LINC02195	1.54259e-13	0.482426	0.137	0.062	3.89242e-09
ENTPD1	2.04765e-15	0.477504	0.091	0.025	5.16683e-11
LUC7L	8.54522e-15	0.474398	0.122	0.049	2.15622e-10
SAP18	4.86816e-31	0.472444	0.548	0.426	1.22838e-26
EIF3J	8.97155e-17	0.469567	0.255	0.151	2.26379e-12
NXT1	2.92992e-13	0.465459	0.152	0.078	7.39306e-09
HNRNPF	1.26151e-19	0.464912	0.339	0.23	3.18317e-15
SS18L2	1.49954e-14	0.463737	0.21	0.124	3.78379e-10
NIFK	5.84053e-14	0.463415	0.118	0.048	1.47374e-09
ITM2A	1.63619e-25	0.460122	0.506	0.385	4.1286e-21
MAT2A	7.15705e-15	0.459058	0.16	0.078	1.80594e-10
HNRNPA2B1	5.93035e-29	0.456439	0.596	0.478	1.49641e-24
NR3C1	3.93155e-12	0.456045	0.222	0.144	9.92049e-08
GTF2B	2.49784e-15	0.455246	0.147	0.066	6.30281e-11
CYCS	7.22894e-23	0.454465	0.476	0.37	1.82408e-18
PGK1	1.2954e-19	0.453413	0.426	0.321	3.26869e-15
DCTN6	1.1356e-13	0.45207	0.13	0.058	2.86545e-09
NPM1	1.41897e-41	0.450182	0.714	0.587	3.58049e-37
PTPN22	2.89869e-14	0.448866	0.229	0.143	7.31427e-10
CCND2	3.65395e-16	0.446374	0.226	0.128	9.22e-12
MANF	6.82354e-15	0.446123	0.199	0.112	1.72178e-10
GPR183	9.42263e-10	0.445118	0.289	0.223	2.37761e-05
COX7B	2.15711e-25	0.443901	0.487	0.371	5.44304e-21
BRAF	9.6592e-11	0.442668	0.119	0.06	2.43731e-06
FTH1	1.28177e-31	0.442523	0.973	0.979	3.23428e-27
SLC16A1	2.00405e-13	0.441466	0.082	0.024	5.05683e-09
PAF1	1.97961e-13	0.441112	0.093	0.032	4.99515e-09
ATP6V0D1	1.24342e-15	0.440247	0.163	0.077	3.13753e-11
RFX1	8.23818e-13	0.439902	0.091	0.032	2.07874e-08
SLC30A1	5.0684e-12	0.43761	0.09	0.033	1.27891e-07
CENPF	2.31992e-12	0.43615	0.064	0.015	5.85384e-08
RGCC	1.44392e-22	0.435017	0.53	0.407	3.64343e-18
CD7	1.99365e-17	0.432469	0.457	0.365	5.03057e-13
RANBP2	3.24049e-10	0.432337	0.14	0.079	8.17674e-06
TOP1	1.14236e-12	0.430243	0.223	0.143	2.88252e-08
SOD2	2.9376e-12	0.429482	0.174	0.101	7.41245e-08
SMARCA5	4.50886e-11	0.425543	0.182	0.112	1.13772e-06
PGAM1	3.31029e-14	0.423996	0.261	0.173	8.35286e-10
FAM118A	1.95188e-10	0.423262	0.122	0.062	4.92518e-06
PRF1	3.33173e-11	0.421172	0.215	0.14	8.40697e-07
RBM4	3.56169e-12	0.418861	0.24	0.165	8.98721e-08
SLU7	2.43659e-13	0.418721	0.126	0.055	6.14824e-09
SRRT	3.6524e-08	0.418312	0.147	0.094	0.000921611
SUPT4H1	3.29757e-16	0.41815	0.217	0.117	8.32075e-12
PLIN2	2.45304e-14	0.417857	0.194	0.106	6.18976e-10
LDLRAD4	3.97707e-10	0.417348	0.163	0.098	1.00354e-05
RBPJ	1.80219e-16	0.417333	0.293	0.186	4.54747e-12
NARF	1.46922e-12	0.414899	0.168	0.093	3.70728e-08
MORF4L2	3.05504e-11	0.414513	0.167	0.096	7.70878e-07
NINJ1	1.95768e-10	0.41384	0.125	0.065	4.93981e-06
PPP2CA	2.05061e-13	0.4138	0.227	0.143	5.17431e-09
SNU13	3.25022e-17	0.410543	0.361	0.257	8.20128e-13
AK6	3.65361e-13	0.41044	0.095	0.033	9.21915e-09
EIF5B	1.63145e-18	0.409804	0.357	0.239	4.11663e-14
MED31	4.69092e-12	0.409394	0.124	0.058	1.18366e-07
CCL4	1.5159e-19	0.408425	0.743	0.673	3.82506e-15
SARAF	1.22048e-29	0.408157	0.689	0.595	3.07963e-25
PIM3	8.3723e-11	0.407966	0.149	0.082	2.11258e-06
USP9Y	1.1375e-15	0.406588	0.049	0	2.87026e-11
HBP1	6.8206e-13	0.405818	0.094	0.033	1.72104e-08
DNTTIP2	5.87848e-09	0.405424	0.174	0.116	0.000148332
ERH	2.68978e-15	0.404616	0.302	0.204	6.78711e-11
UQCRFS1	8.13247e-12	0.404495	0.174	0.101	2.05207e-07
HAVCR2	6.92437e-12	0.401123	0.096	0.036	1.74723e-07
NMB	1.57267e-09	0.401041	0.068	0.024	3.96832e-05
SAFB2	7.14411e-11	0.400416	0.191	0.12	1.80267e-06
CCT5	3.14834e-12	0.400199	0.136	0.067	7.9442e-08
MGAT1	1.77669e-10	0.400061	0.116	0.058	4.48312e-06
CCR7	5.25654e-11	0.398106	0.088	0.034	1.32638e-06
VCAM1	4.08128e-10	0.397324	0.067	0.022	1.02983e-05
NASP	5.47653e-11	0.396745	0.278	0.205	1.38189e-06
TIGIT	2.61258e-13	0.396673	0.265	0.174	6.59232e-09
KDM5B	3.43354e-10	0.393739	0.105	0.049	8.66386e-06
RALGAPA1	6.12205e-09	0.393193	0.114	0.062	0.000154478
NOP16	9.72813e-13	0.39122	0.069	0.017	2.4547e-08
FAM177A1	1.81308e-10	0.391179	0.278	0.206	4.57494e-06
CCT2	6.67711e-11	0.388332	0.165	0.097	1.68484e-06
CCT3	9.44681e-11	0.388086	0.225	0.153	2.38371e-06
PAIP2	2.52701e-12	0.388074	0.272	0.189	6.3764e-08
LAG3	2.9025e-09	0.385274	0.235	0.17	7.32388e-05
UBE2D3	7.80294e-19	0.38524	0.483	0.395	1.96892e-14
SCAF11	4.14614e-10	0.384882	0.293	0.22	1.0462e-05
ISCA1	2.86519e-09	0.38352	0.124	0.068	7.22973e-05
TCP1	3.0667e-09	0.382419	0.163	0.101	7.73821e-05
LINC01943	1.25999e-06	0.381722	0.095	0.055	0.0317932
ABT1	1.88728e-12	0.381398	0.121	0.054	4.76218e-08
CDK2AP2	5.64704e-13	0.380551	0.178	0.097	1.42492e-08
RBM27	1.2265e-07	0.380169	0.134	0.086	0.00309483
TMEM70	1.51861e-09	0.379974	0.102	0.05	3.83192e-05
SELENOT	2.69262e-12	0.379844	0.288	0.208	6.79429e-08
TBC1D15	7.38567e-10	0.3796	0.098	0.045	1.86363e-05
LUC7L3	4.85607e-12	0.377845	0.18	0.103	1.22533e-07
G3BP2	8.37916e-11	0.377251	0.246	0.173	2.11431e-06
PPP1R10	2.24922e-10	0.377211	0.138	0.075	5.67545e-06
UAP1	1.92186e-10	0.373656	0.081	0.031	4.84942e-06
AC022126.1	4.6068e-11	0.372631	0.055	0.012	1.16243e-06
LBH	4.40502e-09	0.372603	0.229	0.164	0.000111152
JOSD1	8.55595e-09	0.372234	0.137	0.082	0.000215892
TRMO	2.60423e-10	0.36985	0.057	0.015	6.57125e-06
SDHAF2	2.10695e-10	0.36886	0.118	0.059	5.31646e-06
RAB7A	3.98906e-12	0.368652	0.244	0.162	1.00656e-07
ABCF1	2.2433e-09	0.368626	0.174	0.11	5.66053e-05
TES	2.26792e-08	0.368583	0.143	0.088	0.000572265
NGDN	2.45252e-10	0.367359	0.112	0.054	6.18843e-06
PPIA	1.50054e-31	0.367212	0.758	0.696	3.78632e-27
HNRNPA3	1.98166e-13	0.366932	0.373	0.288	5.00033e-09
PPP4R2	2.05446e-09	0.365557	0.108	0.055	5.18401e-05
ETF1	2.43514e-07	0.364877	0.13	0.082	0.0061446
ANKRD28	8.90627e-06	0.363077	0.139	0.097	0.224732
GOLGB1	3.43606e-09	0.362813	0.111	0.058	8.6702e-05
IGKV1-5	3.16196e-12	0.360672	0.048	0.006	7.97857e-08
PTGES3	7.13259e-14	0.360361	0.424	0.345	1.79977e-09
CCDC59	2.26591e-09	0.360035	0.251	0.187	5.71758e-05
SRSF2	1.39052e-18	0.359563	0.62	0.543	3.5087e-14
ANKRD37	8.31462e-09	0.358622	0.093	0.044	0.000209803
SERBP1	9.05482e-13	0.357834	0.392	0.315	2.2848e-08
RUNDC1	9.00675e-10	0.357708	0.065	0.021	2.27267e-05
DDX21	1.67034e-09	0.357588	0.266	0.198	4.21477e-05
NFE2L2	3.9984e-09	0.356951	0.153	0.092	0.000100892
LUC7L2	4.5237e-08	0.355544	0.155	0.1	0.00114147
PDE4D	7.40082e-08	0.355534	0.126	0.075	0.00186745
RALA	4.36593e-09	0.353594	0.108	0.055	0.000110166
YAF2	1.62602e-09	0.35353	0.169	0.105	4.10293e-05
DNAJC2	4.29051e-09	0.353196	0.111	0.058	0.000108262
B3GNT2	3.63415e-07	0.352132	0.138	0.09	0.00917006
HSPA9	5.27903e-09	0.352122	0.236	0.174	0.000133206
DUSP10	1.04871e-08	0.351757	0.137	0.08	0.000264622
NUSAP1	2.06156e-10	0.350839	0.051	0.011	5.20192e-06
POM121C	8.09706e-10	0.34978	0.062	0.019	2.04313e-05
GIMAP7	5.13092e-06	0.349633	0.238	0.191	0.129468
ELOF1	2.75923e-10	0.347059	0.143	0.078	6.96236e-06
SC5D	1.27816e-10	0.34703	0.075	0.026	3.22517e-06
ZNF267	5.69785e-10	0.345089	0.063	0.02	1.43774e-05
ARF1	2.63097e-12	0.344574	0.32	0.237	6.63873e-08
CHCHD2	3.34266e-26	0.344333	0.636	0.539	8.43453e-22
PSMA4	1.33065e-11	0.34386	0.281	0.198	3.35763e-07
VPS4B	3.62208e-08	0.343729	0.129	0.077	0.00091396
SUMO2	1.60976e-19	0.343666	0.547	0.453	4.0619e-15
AKIRIN1	1.59902e-07	0.342751	0.152	0.101	0.00403482
BAG1	7.29666e-08	0.341156	0.142	0.09	0.00184117
POMP	4.04359e-14	0.340483	0.375	0.281	1.02032e-09
CREBRF	3.6868e-07	0.340254	0.149	0.099	0.00930291
STIP1	5.27791e-11	0.339965	0.117	0.055	1.33178e-06
TDG	2.13997e-08	0.339531	0.116	0.064	0.00053998
SKP1	8.52359e-21	0.339344	0.63	0.555	2.15076e-16
DDX18	2.7415e-09	0.33931	0.329	0.26	6.91764e-05
MTHFD2	8.58225e-09	0.338922	0.114	0.06	0.000216556
PRPF40A	1.60419e-08	0.338341	0.175	0.114	0.000404786
NSD3	2.66559e-09	0.338056	0.229	0.161	6.72609e-05
MED4	5.6161e-09	0.337085	0.185	0.12	0.000141711
PELO	1.00646e-07	0.336807	0.104	0.058	0.00253959
SEC62	4.79326e-13	0.336258	0.386	0.299	1.20948e-08
CDC37	1.00804e-09	0.33574	0.24	0.17	2.54358e-05
PRDX6	5.79597e-09	0.335511	0.257	0.193	0.00014625
GRPEL1	4.01498e-08	0.334329	0.107	0.059	0.0010131
REXO2	9.6589e-08	0.333894	0.128	0.077	0.00243723
CNOT6L	2.13811e-07	0.333874	0.24	0.184	0.0053951
ADRM1	3.81592e-09	0.333837	0.201	0.134	9.62872e-05
PSMC4	2.75613e-08	0.332654	0.133	0.079	0.000695455
ZNF207	1.14426e-07	0.331726	0.202	0.146	0.00288732
RNF168	3.24103e-07	0.331477	0.113	0.067	0.00817808
SF3B4	8.40081e-09	0.33127	0.093	0.044	0.000211978
PKM	2.23004e-09	0.329329	0.34	0.27	5.62707e-05
ZBTB1	1.64463e-07	0.329069	0.157	0.105	0.00414988
H3F3B	3.98394e-43	0.327341	0.954	0.895	1.00527e-38
MFAP1	5.60591e-09	0.324905	0.077	0.032	0.000141454
CLEC2B	2.69637e-07	0.324313	0.37	0.326	0.00680376
SLC1A5	4.6337e-07	0.322902	0.096	0.053	0.0116922
DUSP4	1.74202e-10	0.322125	0.394	0.321	4.39565e-06
CCT6A	3.93415e-07	0.321854	0.133	0.085	0.00992705
RNMT	7.2565e-07	0.321847	0.166	0.116	0.0183103
SUB1	4.33548e-19	0.320883	0.603	0.521	1.09397e-14
HECA	1.27203e-05	0.320691	0.108	0.071	0.320971
DPM1	9.04138e-08	0.320535	0.124	0.074	0.00228141
GPBP1	6.68386e-10	0.319122	0.323	0.254	1.68654e-05
SNRPD1	7.775e-10	0.318689	0.239	0.165	1.96187e-05
PDE3B	7.76597e-07	0.318229	0.097	0.055	0.0195959
SF3B6	5.54851e-10	0.317503	0.263	0.187	1.40006e-05
CSNK1D	3.19512e-08	0.316616	0.153	0.097	0.000806224
HMGB2	7.03213e-08	0.315103	0.338	0.284	0.00177442
PDIA3	2.39777e-08	0.314765	0.29	0.232	0.000605029
SEC61B	4.57993e-12	0.314256	0.4	0.321	1.15565e-07
YY1	2.00004e-07	0.314079	0.193	0.137	0.00504671
CLDND1	8.90763e-06	0.313756	0.169	0.124	0.224766
PSMB7	8.13092e-09	0.31332	0.172	0.11	0.000205167
WBP11	6.20381e-07	0.312372	0.146	0.097	0.0156541
BUD31	8.15602e-08	0.312207	0.247	0.189	0.00205801
FBXO34	1.70703e-07	0.312112	0.07	0.032	0.00430736
HNRNPK	4.88248e-15	0.311643	0.467	0.376	1.232e-10
POLE3	8.98903e-07	0.311201	0.132	0.086	0.022682
TFAM	2.21471e-07	0.307867	0.086	0.044	0.00558837
ADI1	6.82208e-08	0.307856	0.1	0.052	0.00172142
SERP1	4.21326e-12	0.306298	0.422	0.345	1.06313e-07
DDX24	4.06904e-14	0.305917	0.531	0.46	1.02674e-09
HNRNPC	1.34586e-12	0.30547	0.491	0.426	3.396e-08
SAFB	1.12124e-06	0.305221	0.116	0.071	0.0282923
ST13	3.59119e-07	0.304803	0.305	0.254	0.00906166
JAK1	1.26829e-09	0.304707	0.338	0.268	3.20029e-05
IGHA1	0.022599	0.304166	0.418	0.49	1
ARL6IP5	4.54209e-09	0.303917	0.399	0.34	0.000114611
SPOCK2	4.99808e-06	0.303877	0.236	0.188	0.126116
CEBPZ	3.72627e-07	0.3031	0.211	0.157	0.00940249
HOMER1	1.18465e-08	0.301014	0.056	0.018	0.000298923
PHAX	4.96337e-06	0.299987	0.086	0.05	0.125241
WHRN	4.95585e-06	0.299845	0.058	0.028	0.125051
GTF3C6	3.23791e-06	0.29942	0.14	0.095	0.0817022
MOB4	2.81157e-07	0.298062	0.13	0.08	0.00709443
ARPP19	2.55448e-06	0.297651	0.168	0.12	0.0644571
PCMT1	3.59365e-08	0.296742	0.161	0.102	0.000906784
PDCD7	4.77505e-06	0.296673	0.098	0.059	0.120489
LARP7	5.18472e-06	0.296204	0.146	0.101	0.130826
MPHOSPH10	8.11968e-08	0.296203	0.092	0.047	0.00204884
PPP1R2	5.82871e-08	0.296089	0.299	0.236	0.00147076
NEU1	1.12456e-06	0.295841	0.164	0.113	0.0283761
LLPH	2.39028e-05	0.295339	0.112	0.075	0.60314
YTHDF2	2.83756e-05	0.295257	0.155	0.116	0.716002
CCDC47	8.25816e-07	0.295248	0.066	0.031	0.0208378
HSP90B1	6.27493e-07	0.295088	0.255	0.203	0.0158335
TUBA1A	2.71087e-07	0.294676	0.246	0.189	0.00684034
TRMT10C	5.5924e-07	0.293746	0.131	0.083	0.0141113
YIPF5	2.36943e-07	0.293459	0.111	0.063	0.00597878
MT1F	2.8649e-15	0.293126	0.203	0.115	7.229e-11
TANK	0.000143823	0.292342	0.165	0.128	1
CMSS1	0.000178308	0.292063	0.071	0.043	1
XRCC6	6.18044e-08	0.290983	0.234	0.173	0.00155951
TAX1BP1	1.2798e-06	0.290963	0.248	0.194	0.0322932
PRNP	2.40622e-05	0.290284	0.12	0.082	0.607161
TERF2IP	3.73305e-08	0.290263	0.301	0.239	0.00094196
EIF2S1	5.92278e-08	0.290262	0.072	0.031	0.0014945
PRCC	2.27556e-07	0.289163	0.075	0.036	0.00574192
RNF19A	2.32336e-06	0.288916	0.23	0.179	0.0586254
GHITM	8.07229e-07	0.288043	0.208	0.156	0.0203688
GNA15	2.41398e-07	0.286868	0.043	0.013	0.00609118
HSPA2	6.27298e-05	0.28657	0.084	0.052	1
BCAS2	7.0331e-05	0.286255	0.175	0.137	1
SSB	8.73796e-06	0.285054	0.19	0.144	0.220485
CLTB	3.63612e-07	0.284149	0.169	0.116	0.00917502
ATP6V0E1	8.45548e-12	0.283774	0.43	0.35	2.13357e-07
NAMPT	5.31405e-05	0.283373	0.137	0.098	1
DHX9	1.67398e-06	0.283207	0.104	0.062	0.0422397
WTAP	4.90531e-06	0.283105	0.251	0.205	0.123776
NUDC	1.84099e-05	0.282503	0.199	0.154	0.464538
ISY1	3.98691e-06	0.282055	0.094	0.055	0.100602
RBM8A	4.39833e-13	0.281678	0.428	0.337	1.10983e-08
NDUFV2	9.77761e-07	0.281303	0.183	0.129	0.0246718
HBA1	0.147408	0.279443	0.017	0.011	1
SPAG9	6.38285e-06	0.279284	0.098	0.059	0.161058
ZBTB43	5.61901e-06	0.278843	0.069	0.036	0.141784
BOLA2	0.0001689	0.278733	0.101	0.071	1
TMEM11	1.42009e-06	0.278021	0.078	0.04	0.0358332
TWISTNB	1.2481e-05	0.277554	0.075	0.041	0.314934
C16orf91	1.82091e-07	0.277488	0.065	0.028	0.0045947
ATP6V0B	7.55335e-08	0.276928	0.241	0.177	0.00190594
ZFAND6	1.15665e-05	0.275813	0.139	0.097	0.291858
CALM1	6.85058e-16	0.275027	0.771	0.74	1.72861e-11
RBM22	9.88383e-05	0.274421	0.11	0.077	1
MRPL32	4.73078e-06	0.274313	0.102	0.062	0.119372
TOPORS	0.000142388	0.274061	0.109	0.076	1
UTY	1.778e-10	0.273948	0.031	0	4.48643e-06
CD200R1	7.91684e-08	0.27363	0.04	0.01	0.00199766
G3BP1	2.19452e-05	0.272229	0.127	0.086	0.553743
ERCC5	3.73185e-05	0.271216	0.051	0.025	0.941657
DHX36	3.8377e-05	0.271173	0.222	0.182	0.968367
RSL1D1	5.08104e-06	0.270914	0.233	0.185	0.12821
MRFAP1	2.02888e-06	0.270545	0.2	0.149	0.0511947
ALOX5AP	0.000195238	0.270256	0.42	0.405	1
ZFY	2.36757e-10	0.270221	0.031	0	5.97409e-06
BCL3	2.60163e-07	0.269699	0.051	0.018	0.0065647
SF3B2	4.30763e-06	0.268845	0.26	0.212	0.108695
LAMTOR3	6.92352e-08	0.268033	0.071	0.031	0.00174701
BUB3	0.00010294	0.267436	0.195	0.157	1
TRAPPC4	1.0992e-07	0.267208	0.093	0.048	0.00277361
GABARAPL1	0.000342753	0.266367	0.161	0.128	1
CHMP2B	1.58138e-05	0.265523	0.097	0.06	0.399029
ZNRD1	2.95727e-05	0.264358	0.123	0.085	0.746209
NXF1	0.000199585	0.263993	0.122	0.088	1
HSPA4	5.61397e-06	0.263861	0.077	0.042	0.141657
MRPS12	1.99762e-06	0.263572	0.094	0.054	0.050406
SRP19	3.59775e-07	0.263469	0.21	0.151	0.0090782
PDCD1	3.75945e-05	0.262645	0.097	0.063	0.948622
CALR	4.94164e-09	0.262526	0.463	0.404	0.000124692
TNFRSF1B	8.72857e-05	0.262109	0.166	0.127	1
CTNNAL1	4.77902e-08	0.261948	0.034	0.006	0.00120589
ERVK3-1	2.98887e-05	0.260747	0.08	0.048	0.754183
CCDC174	1.06219e-06	0.26066	0.081	0.042	0.0268022
POU2F2	3.65355e-05	0.26057	0.072	0.041	0.921899
JMJD6	9.61802e-05	0.260454	0.22	0.182	1
SPTSSA	3.73128e-06	0.260234	0.07	0.036	0.0941513
C12orf65	7.18125e-06	0.259695	0.101	0.061	0.181204
SPSB1	1.5089e-08	0.259521	0.038	0.007	0.00038074
ALKBH5	0.000544078	0.258992	0.145	0.113	1
EIF3A	2.37493e-05	0.258037	0.202	0.157	0.599265
ITGA4	0.000989325	0.257501	0.143	0.113	1
PLEKHO1	4.44957e-06	0.257386	0.097	0.057	0.112276
DUSP16	3.52018e-06	0.2571	0.064	0.031	0.0888246
SYT11	3.77061e-06	0.257011	0.057	0.026	0.0951438
SLTM	7.86788e-06	0.256755	0.22	0.17	0.19853
RYBP	2.95553e-05	0.256592	0.078	0.046	0.745769
BLOC1S2	0.000166164	0.256458	0.13	0.096	1
KLRC2	0.000591994	0.255369	0.064	0.04	1
STRAP	0.0013335	0.254615	0.132	0.104	1
EMC7	5.41938e-06	0.253157	0.144	0.098	0.136747
STX11	7.86249e-05	0.253148	0.08	0.049	1
ATF1	9.89412e-05	0.252809	0.082	0.052	1
ISG20	8.78647e-07	0.252583	0.363	0.311	0.0221709
RABGEF1	2.03795e-05	0.251437	0.053	0.025	0.514235
ZMAT2	1.81965e-05	0.250497	0.142	0.1	0.459152
CHIC2	1.83393e-06	0.249047	0.118	0.072	0.0462756
EIF4E	2.67598e-06	0.248971	0.197	0.143	0.0675231
RNF149	2.49518e-05	0.248436	0.176	0.133	0.629608
EVI2B	0.00269805	0.248266	0.311	0.297	1
PHF5A	9.62378e-06	0.248122	0.091	0.054	0.242837
TRIAP1	2.36188e-06	0.248063	0.066	0.032	0.0595973
COPB1	0.000238274	0.247978	0.116	0.083	1
PAFAH1B1	5.13161e-05	0.247973	0.124	0.086	1
EWSR1	0.00206635	0.247804	0.156	0.13	1
RAB21	0.000779383	0.24735	0.086	0.059	1
ZNF165	1.24356e-08	0.247292	0.03	0.002	0.000313788
BIRC2	0.000521892	0.247092	0.14	0.107	1
CNBP	1.26015e-05	0.246615	0.322	0.284	0.317974
POR	1.1407e-05	0.24653	0.071	0.038	0.287832
SMIM12	6.54682e-05	0.246134	0.079	0.048	1
TMEM50A	2.74417e-05	0.245909	0.291	0.25	0.692438
SNW1	3.33904e-05	0.245074	0.135	0.094	0.84254
IGHV3-23	1.51047e-05	0.244907	0.051	0.024	0.381137
FAM210A	1.47516e-06	0.244178	0.047	0.017	0.0372226
ARID4B	5.1694e-05	0.244143	0.288	0.248	1
SUGT1	5.35278e-05	0.243379	0.11	0.074	1
BORCS7	0.000173065	0.243308	0.078	0.049	1
WDR83OS	1.85538e-06	0.242167	0.296	0.241	0.0468169
NKG7	0.000117383	0.241781	0.702	0.685	1
UTP11	1.15377e-06	0.241567	0.07	0.033	0.0291132
C14orf119	1.09687e-06	0.240734	0.081	0.041	0.0276772
TSSC4	0.00016777	0.24068	0.093	0.062	1
UQCRH	1.15321e-09	0.239934	0.473	0.412	2.90991e-05
CLN8	3.19669e-07	0.239425	0.034	0.007	0.0080662
CREBZF	3.5439e-05	0.238286	0.061	0.032	0.894232
EVI2A	0.000307992	0.237543	0.229	0.193	1
BTF3	2.09637e-14	0.237444	0.687	0.637	5.28978e-10
PIM1	0.00143559	0.236761	0.133	0.104	1
SCO2	0.000192278	0.236283	0.055	0.031	1
EIF6	1.11817e-05	0.236246	0.152	0.106	0.282147
CRTAM	0.00518483	0.235997	0.182	0.158	1
CDC5L	4.08144e-05	0.235817	0.095	0.06	1
AKAP5	3.43797e-06	0.235264	0.04	0.013	0.0867503
CDC123	7.15502e-05	0.235136	0.087	0.054	1
NAPA	0.00123942	0.234971	0.11	0.082	1
AHI1	6.53335e-06	0.234822	0.088	0.051	0.164856
ZNF622	0.000526812	0.234514	0.126	0.095	1
SRP54	8.06661e-05	0.232861	0.094	0.061	1
UBE2N	5.27372e-05	0.23219	0.216	0.173	1
RGS16	0.0334206	0.231578	0.114	0.095	1
XCL2	0.131877	0.231239	0.236	0.269	1
FUBP1	0.000624248	0.231099	0.108	0.078	1
RARA	1.67498e-05	0.230603	0.051	0.024	0.422648
NME2	0.00390175	0.22984	0.235	0.214	1
TGIF2	3.88339e-07	0.229485	0.04	0.011	0.00979895
PDRG1	1.67794e-05	0.22948	0.05	0.023	0.423395
PSMB1	0.000128582	0.228504	0.276	0.24	1
S1PR4	0.00129224	0.228275	0.107	0.079	1
GALNT2	9.18417e-06	0.227699	0.072	0.038	0.231744
UBE2V1	0.0153839	0.227685	0.141	0.123	1
GTF2H1	8.76566e-06	0.227606	0.045	0.018	0.221184
LUZP1	0.000322046	0.227361	0.103	0.071	1
SYNM	1.11129e-07	0.226471	0.024	0.001	0.00280412
MRPS24	0.0182785	0.225996	0.113	0.096	1
TNFRSF18	3.62183e-08	0.225194	0.108	0.055	0.000913895
MT2A	6.36736e-69	0.225009	0.754	0.605	1.60668e-64
C1QBP	0.000122527	0.224722	0.158	0.119	1
IRF4	1.02237e-05	0.224575	0.052	0.023	0.257974
SLC5A3	7.78966e-05	0.224559	0.086	0.054	1
MRFAP1L1	0.000122371	0.22442	0.081	0.051	1
FASLG	4.42186e-06	0.223769	0.061	0.029	0.111577
TMEM115	2.96702e-05	0.223767	0.044	0.019	0.748667
TSHZ2	2.12296e-05	0.223581	0.044	0.018	0.535688
TM2D3	0.000169765	0.223372	0.082	0.052	1
SLC25A4	3.419e-05	0.223174	0.044	0.019	0.862716
PSMB6	1.37313e-05	0.222847	0.201	0.152	0.346482
SURF4	0.00504057	0.222592	0.128	0.104	1
RAB10	3.73081e-05	0.22222	0.106	0.069	0.941396
PRKAR2A	0.00190312	0.222131	0.087	0.063	1
RCOR1	4.8835e-06	0.221495	0.035	0.011	0.123225
DUSP11	0.000170209	0.221083	0.073	0.044	1
SLC25A33	0.000107609	0.220761	0.053	0.028	1
IGHM	2.25876e-08	0.220151	0.106	0.166	0.000569952
KBTBD4	4.48883e-07	0.219876	0.034	0.008	0.0113267
GZMH	0.00102229	0.219859	0.37	0.341	1
UBALD1	7.49227e-06	0.219316	0.044	0.017	0.189052
AC009060.1	0.000121055	0.219145	0.038	0.017	1
RAB18	0.000931025	0.219137	0.106	0.077	1
FAM32A	0.000537998	0.218984	0.119	0.087	1
ASH1L	0.000798378	0.218179	0.108	0.079	1
USP1	0.000202413	0.218111	0.077	0.048	1
DNAJC9	0.00146532	0.217041	0.099	0.073	1
PSMA3	0.000913686	0.21686	0.166	0.133	1
TXN	2.32881e-06	0.216288	0.32	0.263	0.0587629
KIN	0.000260761	0.215591	0.06	0.035	1
RTN3	0.000488278	0.215173	0.09	0.062	1
UBE2D1	5.92028e-05	0.215029	0.103	0.067	1
NFKB1	0.00045264	0.215019	0.102	0.071	1
PNO1	0.000169918	0.214571	0.057	0.032	1
AUTS2	0.00662252	0.214489	0.081	0.06	1
BICDL1	0.00179026	0.214443	0.073	0.05	1
CLEC2D	0.00013913	0.213906	0.286	0.244	1
TXNL1	0.00230619	0.213776	0.126	0.099	1
CKAP2	7.02689e-05	0.211134	0.071	0.041	1
SERINC1	0.0016256	0.21085	0.118	0.09	1
KLF3	0.00758499	0.210761	0.071	0.052	1
CDC42EP3	0.00291738	0.210303	0.124	0.097	1
ZNF830	0.00225678	0.209717	0.082	0.058	1
EMC3	0.000647202	0.209655	0.121	0.09	1
NOC2L	0.000878067	0.20942	0.079	0.054	1
TOX4	0.000121223	0.209344	0.132	0.094	1
ARMCX3	3.69404e-05	0.209334	0.08	0.047	0.932116
MRPS22	0.000189014	0.209157	0.048	0.025	1
MRPL50	5.36233e-05	0.209101	0.057	0.029	1
ATG101	0.000889829	0.208619	0.081	0.055	1
EXOG	7.75327e-05	0.208587	0.059	0.032	1
MIR155HG	0.000106076	0.208416	0.073	0.043	1
PNPLA8	0.00148653	0.208356	0.076	0.052	1
DNAJB11	0.000311608	0.208344	0.103	0.072	1
DR1	0.0054267	0.20805	0.121	0.097	1
DKK3	0.000396858	0.207832	0.043	0.022	1
PSPC1	0.00186359	0.207577	0.083	0.059	1
RAB8B	0.00285531	0.207357	0.118	0.092	1
B3GAT2	0.00122678	0.207284	0.071	0.048	1
PKNOX1	0.000138005	0.207119	0.04	0.018	1
SLC25A3	0.00155921	0.207075	0.279	0.25	1
CDC26	0.000900501	0.207066	0.142	0.109	1
DNAJC8	3.05207e-05	0.206543	0.235	0.187	0.770129
GLUD1	0.00841619	0.206171	0.085	0.065	1
SARNP	0.0077845	0.205758	0.091	0.071	1
SUMO1	5.09437e-05	0.205742	0.286	0.241	1
PRPF4B	0.00209841	0.205427	0.168	0.137	1
REL	0.0083299	0.205368	0.251	0.228	1
SNX9	0.000318378	0.205337	0.056	0.032	1
SON	7.2246e-08	0.204848	0.592	0.561	0.00182298
EIF1B	0.00103375	0.204661	0.195	0.162	1
KIR2DL4	8.84666e-06	0.204312	0.026	0.006	0.223228
CSNK1G2	0.00207725	0.203499	0.053	0.033	1
PFDN2	0.000356666	0.203253	0.18	0.143	1
HIST1H2AC	2.66294e-05	0.202627	0.045	0.02	0.671939
DLEU2	2.1757e-05	0.202573	0.033	0.011	0.548994
CRNKL1	0.00023461	0.202366	0.05	0.027	1
PARD6G	5.49668e-06	0.201478	0.028	0.006	0.138698
POLR2K	0.00037461	0.201468	0.218	0.181	1
TUT7	0.00125815	0.201194	0.068	0.044	1
SRP14	1.13684e-13	0.201106	0.71	0.658	2.86858e-09
CFL1	8.15775e-17	0.200678	0.857	0.83	2.05844e-12
ARHGEF2	0.000546162	0.200653	0.056	0.032	1
TIMM22	0.000258153	0.199218	0.046	0.024	1
RHEB	0.00063243	0.199191	0.151	0.117	1
PHF23	8.62417e-05	0.199016	0.037	0.016	1
GNL2	0.000242604	0.197837	0.062	0.036	1
PSMC6	0.000808892	0.197382	0.111	0.08	1
HIVEP2	0.00430135	0.196776	0.05	0.032	1
SLC39A6	0.0001036	0.196726	0.036	0.015	1
BPTF	0.00513776	0.196659	0.143	0.118	1
MT1X	3.62618e-40	0.196494	0.463	0.284	9.14993e-36
DNAJB9	0.00173656	0.196074	0.199	0.166	1
CDK17	0.00233098	0.195853	0.073	0.051	1
CTLA4	0.00395654	0.195766	0.082	0.059	1
ZFP91	0.00354106	0.19574	0.066	0.045	1
ATP6V1D	0.00254387	0.194922	0.084	0.06	1
CWC15	0.00166348	0.194582	0.148	0.118	1
TFIP11	0.000333011	0.194562	0.055	0.031	1
GABPB1-AS1	0.0286076	0.19447	0.133	0.114	1
TMEM263	0.000733941	0.194285	0.052	0.03	1
SPTY2D1	0.0145315	0.194199	0.123	0.101	1
SLIRP	0.000283685	0.194159	0.187	0.147	1
TIMM10	0.000109918	0.193907	0.075	0.045	1
SRP68	0.000396317	0.193566	0.044	0.023	1
C17orf49	0.131886	0.193265	0.132	0.124	1
ZNRF1	0.000153579	0.193218	0.038	0.017	1
MRPS7	0.000930658	0.193091	0.125	0.094	1
ADNP	0.000738571	0.192888	0.058	0.035	1
STAG2	0.0162884	0.191986	0.126	0.105	1
ATG3	0.00147876	0.191879	0.092	0.065	1
RDH10	2.16539e-05	0.191747	0.037	0.013	0.546394
LRIF1	0.0144289	0.191655	0.058	0.042	1
RRBP1	0.000189564	0.191385	0.076	0.047	1
ELOA	0.00205642	0.191034	0.058	0.037	1
SNRPB2	0.000193335	0.191	0.31	0.269	1
MXI1	0.000277109	0.190981	0.046	0.024	1
IQCN	1.07168e-05	0.190819	0.032	0.01	0.270418
HIKESHI	0.0162596	0.190795	0.091	0.072	1
RNPS1	0.00036158	0.190789	0.246	0.209	1
BAIAP2	1.70817e-05	0.190756	0.03	0.009	0.431022
UNC50	0.000747325	0.190683	0.063	0.039	1
HBS1L	0.00258378	0.190559	0.058	0.038	1
LSM1	0.00274458	0.190275	0.114	0.087	1
LSM3	0.00211197	0.190263	0.172	0.14	1
AKAP8L	0.00126853	0.190098	0.065	0.042	1
HNRNPM	0.00118131	0.190077	0.283	0.254	1
RBM18	0.00251068	0.190053	0.054	0.034	1
MED10	0.00481927	0.189987	0.182	0.155	1
NFKBID	0.000315131	0.189915	0.053	0.029	1
RAB5A	0.0144882	0.189708	0.069	0.052	1
ABCB1	7.00225e-05	0.189102	0.037	0.015	1
SERPINB9	0.00590126	0.18878	0.109	0.085	1
RAB27A	0.0255631	0.188289	0.149	0.129	1
OSER1	0.00999195	0.188284	0.098	0.077	1
UPF3B	0.00332136	0.18818	0.068	0.047	1
PLEKHB2	0.00198687	0.188107	0.09	0.064	1
XCL1	0.12199	0.188035	0.102	0.089	1
METAP2	0.000546583	0.187816	0.229	0.191	1
CHD1	0.0225816	0.187613	0.165	0.144	1
TAF9	0.000803013	0.187511	0.076	0.05	1
SMARCD1	0.0036636	0.186782	0.077	0.055	1
KLRD1	0.0751659	0.186768	0.208	0.191	1
SNRNP35	0.000483868	0.186675	0.064	0.039	1
CKS1B	4.72232e-05	0.186647	0.052	0.025	1
PCBP1	0.000326972	0.186334	0.33	0.299	1
RRAGA	0.0188942	0.186239	0.08	0.063	1
SYF2	0.000638183	0.185738	0.291	0.254	1
MRPS18A	0.000154856	0.185673	0.041	0.019	1
RAD21	0.00537585	0.185641	0.136	0.111	1
RABIF	0.000744478	0.185596	0.076	0.05	1
MRPL44	0.000731309	0.185028	0.052	0.03	1
SRSF9	0.00429431	0.184579	0.214	0.189	1
DDIT3	0.00347115	0.183905	0.145	0.117	1
ASF1A	0.00443778	0.183738	0.073	0.052	1
CLTA	0.00026529	0.183593	0.159	0.12	1
MOB2	0.00118238	0.182878	0.07	0.046	1
KRR1	0.0264185	0.18255	0.108	0.09	1
TRAF4	0.000540706	0.182049	0.041	0.021	1
GLIPR1	0.0272725	0.181804	0.163	0.143	1
EMC6	0.00152209	0.181646	0.09	0.063	1
TFG	0.000782185	0.181634	0.053	0.031	1
ANKRD11	0.00374618	0.18134	0.243	0.216	1
HES4	1.02075e-05	0.180604	0.024	0.005	0.257566
FKBP1A	0.000433311	0.180189	0.248	0.208	1
NIP7	0.00128796	0.180123	0.071	0.047	1
CDV3	0.00317311	0.179391	0.207	0.177	1
PRR5L	4.5703e-05	0.178874	0.039	0.016	1
CCDC186	0.0172537	0.178788	0.088	0.07	1
C1orf21	0.00138448	0.178674	0.04	0.021	1
HLA-DQA2	5.49161e-05	0.178648	0.071	0.04	1
ARL8B	0.000612872	0.177955	0.058	0.034	1
CWC25	0.00636705	0.177749	0.109	0.085	1
BRIX1	0.00841796	0.177739	0.066	0.048	1
NOP14	0.000343508	0.17764	0.038	0.018	1
RELB	0.00062469	0.177141	0.056	0.033	1
GPR132	0.00035522	0.176568	0.032	0.013	1
UBAP2	0.00169404	0.176411	0.05	0.03	1
MSN	0.00423617	0.176231	0.264	0.237	1
PPP1R16B	0.0113779	0.176162	0.055	0.038	1
TMBIM6	0.000178331	0.175946	0.369	0.339	1
NKAP	0.00098829	0.175886	0.08	0.054	1
ZNHIT3	0.0146471	0.175839	0.131	0.109	1
MZB1	0.00147852	0.175226	0.048	0.029	1
KLRC1	0.140895	0.174738	0.107	0.094	1
NRBP1	0.00936122	0.174685	0.124	0.101	1
SUPT5H	0.0389987	0.174607	0.139	0.123	1
RNF7	0.0141619	0.174589	0.177	0.155	1
NUP50	0.00803839	0.174371	0.057	0.04	1
SRRM2	0.00427813	0.173952	0.317	0.292	1
POLR2B	0.00320718	0.173584	0.106	0.08	1
TNIP2	0.00780849	0.173519	0.078	0.058	1
SMC3	0.00526371	0.172993	0.109	0.085	1
ASXL2	0.01634	0.172842	0.057	0.041	1
TRIR	5.50401e-05	0.172794	0.441	0.41	1
ZC3H15	0.00360348	0.172566	0.204	0.174	1
CTU2	0.000348067	0.172492	0.037	0.017	1
ZPR1	0.015718	0.172273	0.075	0.057	1
PPIF	0.000644103	0.172164	0.035	0.017	1
SQLE	0.000214504	0.172116	0.05	0.026	1
TNS3	3.52595e-05	0.17166	0.025	0.006	0.889703
UBE2L3	0.00427573	0.170706	0.233	0.206	1
ANXA5	0.0746532	0.170691	0.224	0.213	1
PSMC2	0.00354242	0.170438	0.072	0.05	1
ERO1B	0.0545518	0.170354	0.07	0.057	1
EMC4	0.026823	0.17019	0.117	0.098	1
MSL3	0.0229991	0.170108	0.076	0.059	1
SYAP1	0.0556687	0.170062	0.175	0.16	1
CISD2	0.0138188	0.169598	0.122	0.1	1
CRK	0.000652202	0.169363	0.043	0.023	1
SLC16A3	0.000276651	0.16918	0.079	0.05	1
N4BP2L2	0.000834425	0.169054	0.317	0.286	1
SGF29	0.00338984	0.168729	0.05	0.032	1
E2F6	3.25058e-05	0.168597	0.026	0.007	0.82022
BID	0.0119481	0.168551	0.055	0.038	1
AC009950.1	8.75775e-06	0.168527	0.02	0.002	0.220984
MLEC	0.0308563	0.168416	0.066	0.051	1
CIR1	0.0132786	0.168173	0.148	0.125	1
LAMTOR5	0.000349706	0.168136	0.228	0.187	1
MED17	0.0394174	0.168121	0.079	0.064	1
KRAS	0.00712193	0.168075	0.101	0.078	1
POLE4	0.00622332	0.167967	0.151	0.125	1
LRRC61	4.74925e-05	0.167933	0.024	0.006	1
UBE2M	0.0101826	0.167622	0.053	0.036	1
SLA	0.0587862	0.167126	0.215	0.202	1
GABARAP	0.0489703	0.16712	0.277	0.273	1
NDUFS5	0.000240126	0.166643	0.502	0.483	1
ALDOC	0.000172338	0.166563	0.04	0.018	1
TUBB2A	0.161493	0.16654	0.079	0.07	1
PANK2	0.00268142	0.165798	0.056	0.036	1
SPEN	0.00580102	0.165655	0.056	0.037	1
MRPS36	0.01373	0.165625	0.102	0.081	1
COPA	0.00605629	0.165609	0.069	0.049	1
C1orf43	0.00715333	0.165405	0.108	0.084	1
EMC8	0.00334479	0.165034	0.049	0.031	1
CDKN1B	0.0200175	0.165021	0.118	0.098	1
UBE2K	0.0174733	0.164995	0.109	0.089	1
H2AFV	0.0023118	0.164573	0.261	0.231	1
GFOD1	0.00228702	0.163918	0.036	0.02	1
PSMD6	0.00825293	0.163751	0.078	0.058	1
GABPB1	0.00471637	0.163673	0.042	0.025	1
SATB1	0.00871248	0.163549	0.062	0.044	1
REEP5	0.038418	0.163431	0.206	0.191	1
RBM48	0.0177947	0.163213	0.042	0.029	1
DERL1	0.13111	0.163134	0.094	0.084	1
MKRN1	0.0199389	0.163099	0.112	0.092	1
YPEL2	0.000291887	0.162798	0.035	0.016	1
APOBEC3G	0.0203538	0.162694	0.297	0.281	1
GTPBP4	0.011001	0.162463	0.074	0.055	1
BAZ1A	0.0837517	0.162399	0.16	0.147	1
SLFN11	0.00105547	0.162073	0.034	0.017	1
SCNM1	0.00834783	0.161916	0.101	0.078	1
RBBP6	0.09047	0.161893	0.161	0.148	1
SH3GLB1	0.0709596	0.161852	0.128	0.113	1
PSMD2	0.0284426	0.161826	0.096	0.078	1
AKAP17A	0.0398644	0.161804	0.086	0.071	1
PTMS	0.0591569	0.161733	0.176	0.159	1
NGRN	0.0680198	0.1613	0.071	0.059	1
MRPL20	0.00335761	0.161232	0.165	0.135	1
NOP2	0.000164319	0.161052	0.034	0.014	1
ZNF639	0.00952045	0.160896	0.043	0.028	1
MED13	0.0110525	0.16064	0.062	0.044	1
AGO2	0.0610666	0.159574	0.103	0.088	1
PPP1R14B	0.00638649	0.159573	0.179	0.149	1
KLHL24	0.00373444	0.159334	0.063	0.042	1
ICOS	0.0527983	0.159258	0.129	0.112	1
SLC10A3	0.0438359	0.15918	0.058	0.045	1
ANKRD13C	0.00218813	0.159006	0.038	0.021	1
ZNF644	0.0319016	0.158619	0.088	0.071	1
CCDC137	0.00616257	0.158449	0.048	0.031	1
CCT8	0.00869074	0.158043	0.141	0.116	1
CLK4	0.0360824	0.157851	0.063	0.049	1
RAB35	0.00180759	0.157809	0.043	0.025	1
PIK3R1	0.901195	0.157574	0.191	0.204	1
FGD5-AS1	0.0117619	0.157494	0.058	0.041	1
HERC5	0.00341868	0.157438	0.038	0.021	1
ATP1A1	0.0845765	0.157242	0.193	0.182	1
UFC1	0.0150287	0.157082	0.239	0.216	1
TFPT	0.00779413	0.15693	0.069	0.049	1
DUSP5	0.0873793	0.156892	0.072	0.06	1
G6PD	0.00302226	0.156662	0.053	0.033	1
FNBP4	0.013631	0.156657	0.12	0.097	1
ENO1	7.33529e-05	0.156522	0.422	0.382	1
LMO4	0.00633809	0.156472	0.104	0.08	1
ISG20L2	0.0286779	0.15558	0.144	0.124	1
YWHAH	0.00397147	0.155553	0.153	0.122	1
PSMA2	0.000907304	0.155337	0.239	0.201	1
PNN	0.0179475	0.155267	0.169	0.147	1
DDX39B	0.143658	0.155053	0.096	0.086	1
IK	0.0344876	0.155017	0.221	0.205	1
RAC1	0.000168591	0.1548	0.354	0.312	1
DDX28	0.000206225	0.154767	0.027	0.01	1
CASP3	0.000738399	0.154555	0.044	0.024	1
GPR18	0.00521135	0.154529	0.049	0.031	1
NDUFAB1	0.0031532	0.154164	0.149	0.118	1
PTPN1	0.0249719	0.154129	0.09	0.072	1
HNRNPH1	0.0275037	0.154089	0.385	0.376	1
TP53RK	0.0023432	0.154073	0.043	0.025	1
NCBP3	0.00298442	0.153874	0.065	0.044	1
BLOC1S6	0.0152426	0.153298	0.068	0.051	1
MTF2	0.0035013	0.153278	0.094	0.069	1
GIMAP5	0.255598	0.153188	0.086	0.079	1
USP11	0.0148924	0.153139	0.057	0.04	1
POLR3K	0.00123835	0.15301	0.049	0.029	1
IGLC7	0.000137532	0.152868	0.013	0.001	1
ITPR1	0.0355707	0.152758	0.079	0.063	1
GPATCH8	0.0428776	0.152555	0.124	0.107	1
BCL7B	0.0967172	0.152545	0.104	0.092	1
BANP	0.00586734	0.152253	0.045	0.029	1
DEK	0.00213657	0.152205	0.265	0.232	1
RAB14	0.0322419	0.151992	0.105	0.087	1
DCUN1D5	0.00643964	0.151951	0.052	0.034	1
FEN1	2.46387e-05	0.151324	0.017	0.002	0.621708
PSMD11	0.0036515	0.151245	0.084	0.06	1
MRPL36	0.00329994	0.151198	0.08	0.056	1
SDF2	0.0516297	0.151149	0.092	0.077	1
CYB5B	0.00692979	0.150999	0.067	0.047	1
RBM12	0.0105264	0.150757	0.038	0.024	1
TIMM17A	0.00461371	0.150518	0.08	0.057	1
TCTN3	0.00298527	0.150352	0.041	0.024	1
FAS	0.050787	0.150132	0.053	0.04	1
AL627171.2	0.171019	0.150097	0.042	0.035	1
CHMP4B	0.00220044	0.150019	0.128	0.097	1
ENDOG	0.000808273	0.149852	0.026	0.01	1
ZNF410	0.00803054	0.149796	0.056	0.038	1
TNFRSF9	0.00026422	0.149641	0.073	0.044	1
TMEM102	0.00122136	0.149567	0.026	0.011	1
STK4	0.00488543	0.149497	0.34	0.321	1
CXCR3	0.423687	0.149455	0.176	0.176	1
DCAF13	0.0276384	0.149379	0.066	0.051	1
VDAC3	0.0221602	0.149111	0.09	0.071	1
ALAS1	0.00222912	0.149038	0.033	0.017	1
PHF20L1	0.0281139	0.148985	0.08	0.063	1
AURKA	9.74747e-05	0.148808	0.019	0.004	1
COMMD2	0.0173706	0.148524	0.08	0.062	1
SF3A3	0.00708146	0.148147	0.068	0.048	1
PLEKHA3	0.0696898	0.148074	0.106	0.092	1
CDC40	0.0304668	0.147675	0.093	0.075	1
SETD1B	0.000252584	0.147637	0.024	0.008	1
IL21R	0.00415587	0.147484	0.053	0.034	1
PLSCR1	0.0176442	0.147393	0.065	0.048	1
ATP6V1G1	0.00449899	0.14709	0.359	0.343	1
PDCL	0.00471168	0.147033	0.038	0.022	1
C8orf76	0.00218961	0.146909	0.029	0.014	1
NFIL3	0.00222164	0.146823	0.023	0.01	1
LAPTM4A	0.0302514	0.146538	0.187	0.166	1
MAPKAPK2	0.030902	0.146379	0.063	0.048	1
CAPZA2	0.0308086	0.146148	0.182	0.162	1
HMCES	0.0044307	0.146109	0.054	0.035	1
BAZ1B	0.0298943	0.146065	0.086	0.069	1
UFD1	0.144033	0.146034	0.086	0.076	1
GID8	0.0342757	0.14582	0.065	0.05	1
MPZL3	0.00214669	0.1457	0.054	0.033	1
DPH3	0.0280179	0.145652	0.053	0.039	1
PPP1R8	0.00158016	0.145492	0.041	0.022	1
TRIM8	0.0137475	0.145477	0.075	0.055	1
MYL6	3.28453e-09	0.144938	0.805	0.804	8.28786e-05
SMC4	0.0830645	0.144819	0.098	0.084	1
DEGS1	0.0239324	0.144664	0.094	0.076	1
PNISR	0.000880541	0.144506	0.275	0.235	1
TXLNG	0.0452833	0.144437	0.07	0.055	1
CFAP20	0.0218565	0.144312	0.066	0.05	1
C1D	0.0275125	0.144266	0.105	0.086	1
CFAP298	0.0363635	0.143932	0.07	0.055	1
TUBA4A	0.178216	0.143912	0.424	0.433	1
DHX15	0.010254	0.143789	0.068	0.049	1
TSN	0.0263229	0.143615	0.081	0.063	1
CD63	0.0205135	0.143542	0.404	0.393	1
TRBC2	0.00025327	0.143413	0.62	0.597	1
HAT1	0.0297168	0.143403	0.079	0.063	1
CHD2	0.171502	0.142976	0.14	0.131	1
NKAPD1	0.00063911	0.14297	0.031	0.013	1
PGAP1	0.00467218	0.142882	0.034	0.019	1
ZNF706	0.0630516	0.142605	0.155	0.139	1
MGME1	0.00755412	0.142574	0.031	0.017	1
VDAC1	0.0314566	0.142529	0.159	0.139	1
UTP23	0.0328914	0.142403	0.045	0.032	1
BATF	0.277317	0.142139	0.132	0.124	1
ZFAS1	0.136161	0.142057	0.567	0.589	1
CLP1	0.00307979	0.141707	0.026	0.013	1
GBP2	0.138597	0.141632	0.145	0.133	1
ZNF408	0.000825546	0.141553	0.022	0.008	1
USP14	0.0146314	0.141381	0.063	0.046	1
LINC01116	0.00195602	0.141121	0.033	0.017	1
ESF1	0.0477011	0.14082	0.085	0.07	1
RPP21	0.165441	0.14064	0.108	0.097	1
HLA-B	1.90111e-15	0.140599	0.99	0.987	4.79707e-11
KLRB1	0.019776	0.140185	0.166	0.139	1
PCNX4	0.00881817	0.140045	0.034	0.02	1
TTC9C	0.0032655	0.140041	0.031	0.016	1
RBM42	0.0149208	0.140034	0.078	0.059	1
NDUFB11	0.0344615	0.139881	0.337	0.33	1
RSBN1L	0.0590993	0.139741	0.137	0.12	1
KDM5A	0.102764	0.139662	0.117	0.104	1
CXorf56	0.00449771	0.139571	0.028	0.014	1
MRPL1	0.00785547	0.13951	0.082	0.061	1
DUSP14	0.000271343	0.139406	0.024	0.008	1
MSC	0.0747842	0.139243	0.041	0.031	1
NUTM2B-AS1	0.052188	0.139238	0.078	0.063	1
NCOA4	0.0463411	0.139116	0.064	0.051	1
TTC14	0.0796903	0.139111	0.088	0.074	1
BCL2L11	0.0668418	0.139084	0.052	0.04	1
AC004148.1	2.27512e-05	0.139025	0.017	0.002	0.574081
RAB8A	0.0255554	0.138967	0.099	0.08	1
NAB1	0.0381729	0.138915	0.056	0.042	1
C11orf58	0.0642696	0.138782	0.308	0.301	1
SPCS2	0.00640338	0.138638	0.301	0.273	1
MED6	0.0209963	0.138548	0.09	0.071	1
USP39	0.0274069	0.138233	0.031	0.02	1
KPNA1	0.0318818	0.138028	0.058	0.044	1
STAT5A	0.0562184	0.138015	0.048	0.036	1
SLC25A44	0.0059813	0.13794	0.028	0.015	1
PA2G4	0.0337	0.137572	0.262	0.244	1
FDX1	0.124527	0.137535	0.105	0.093	1
DERL2	0.0174458	0.137496	0.074	0.056	1
SLC25A32	0.00832354	0.13721	0.036	0.021	1
SIRT2	0.0863023	0.137139	0.092	0.078	1
CD38	0.00172887	0.137093	0.031	0.015	1
CYTIP	0.249009	0.13702	0.309	0.314	1
ACOT2	0.000664896	0.137009	0.026	0.01	1
POLR2D	0.00202395	0.136361	0.03	0.014	1
TMCO1	0.066643	0.136025	0.196	0.181	1
ZBTB44	0.00472202	0.135963	0.056	0.036	1
BUD23	0.0914263	0.135769	0.136	0.122	1
UBE2I	0.0527018	0.135686	0.175	0.158	1
ZNF24	0.0372854	0.135678	0.062	0.048	1
HDGF	0.0639031	0.13535	0.068	0.055	1
TMEM59	0.0237279	0.13521	0.311	0.297	1
RNF103	0.000675775	0.134971	0.025	0.01	1
SART3	0.0094188	0.134869	0.04	0.025	1
TM9SF3	0.0927811	0.134805	0.073	0.061	1
LMBR1L	0.0376283	0.134725	0.045	0.032	1
TXNRD1	0.00978878	0.134623	0.047	0.031	1
COX6A1	0.000790976	0.134329	0.466	0.446	1
TEX10	0.00520733	0.134057	0.022	0.01	1
CYSTM1	0.0320995	0.133879	0.068	0.052	1
DDX46	0.0960369	0.133847	0.203	0.189	1
ENY2	0.0231086	0.1336	0.209	0.184	1
CDK13	0.229208	0.13357	0.116	0.108	1
SCAF4	0.0326698	0.133555	0.052	0.038	1
CD59	0.0780006	0.133305	0.073	0.06	1
VDAC2	0.293758	0.133171	0.156	0.152	1
PPIL4	0.00865314	0.133103	0.062	0.043	1
SMNDC1	0.043981	0.132963	0.078	0.063	1
CALCOCO1	0.0203695	0.13287	0.038	0.025	1
LAYN	0.0019008	0.132445	0.03	0.014	1
TNFRSF12A	0.00102271	0.132431	0.036	0.018	1
AL096865.1	0.000599495	0.131984	0.018	0.005	1
CTR9	0.0849976	0.131897	0.073	0.06	1
RIT1	0.0236718	0.13187	0.048	0.034	1
ADORA2A	0.00645501	0.131633	0.025	0.013	1
NAP1L4	0.127646	0.131577	0.145	0.133	1
IMPDH2	0.0618229	0.131429	0.061	0.048	1
LPXN	0.0520838	0.131326	0.138	0.12	1
RAB5C	0.0809252	0.13126	0.169	0.155	1
DHX8	0.0239444	0.131142	0.048	0.034	1
LRRC41	0.0175577	0.130834	0.041	0.027	1
MORF4L1	0.0591125	0.130781	0.414	0.421	1
SYNCRIP	0.0768326	0.13068	0.096	0.082	1
SBNO1	0.0978734	0.130536	0.083	0.071	1
GCH1	0.0110238	0.130463	0.053	0.036	1
JARID2	0.115293	0.130456	0.07	0.059	1
ELOVL4	0.000113395	0.13033	0.013	0.001	1
CARHSP1	0.0594288	0.130174	0.13	0.113	1
PPA1	0.260202	0.130059	0.123	0.116	1
LRRC59	0.0464145	0.129861	0.071	0.056	1
RNF5	0.00601043	0.129821	0.078	0.056	1
SF3A1	0.212395	0.12962	0.067	0.059	1
TRAF3	0.0218928	0.129318	0.034	0.022	1
PPP3R1	0.061251	0.129128	0.057	0.044	1
COPS3	0.0634767	0.12901	0.065	0.052	1
GZF1	0.00524216	0.128967	0.026	0.013	1
SZRD1	0.135126	0.128967	0.075	0.064	1
MACO1	0.0350923	0.128932	0.047	0.034	1
PPIB	0.0644734	0.128894	0.33	0.326	1
NUP98	0.0689762	0.128781	0.053	0.041	1
ELOC	0.00621866	0.128764	0.211	0.18	1
BRMS1	0.235286	0.128667	0.081	0.073	1
BACH1	0.00687404	0.128328	0.038	0.023	1
CDK12	0.142592	0.128204	0.088	0.077	1
MOB1A	0.32317	0.128013	0.165	0.161	1
ACSS1	0.0238157	0.127963	0.035	0.023	1
N4BP1	0.0487584	0.127945	0.054	0.041	1
CCDC32	0.0373483	0.127828	0.05	0.036	1
DTHD1	0.0841031	0.127788	0.048	0.037	1
ZMYM5	0.0191264	0.127713	0.035	0.022	1
FAU	1.35598e-12	0.127542	0.977	0.969	3.42155e-08
PITHD1	0.140545	0.127359	0.094	0.083	1
PBDC1	0.0445054	0.127309	0.076	0.061	1
ALOX12-AS1	0.019023	0.127296	0.034	0.021	1
STAU1	0.0994663	0.127293	0.106	0.094	1
NDUFA6	0.0533702	0.127091	0.186	0.168	1
HSBP1	0.00239313	0.126593	0.109	0.08	1
TMSB10	5.39169e-11	0.126551	0.989	0.995	1.36049e-06
SRRM1	0.0130057	0.126497	0.427	0.418	1
SIRT7	0.083903	0.126417	0.091	0.077	1
CDKN1C	0.00955534	0.126079	0.021	0.01	1
TPRA1	0.00372287	0.125972	0.026	0.013	1
CDK11A	0.0829517	0.12573	0.082	0.069	1
POLR2C	0.234159	0.125345	0.1	0.092	1
FDFT1	0.00229474	0.125325	0.066	0.044	1
TGFB1	0.115652	0.12506	0.23	0.22	1
KANSL2	0.0632372	0.124873	0.044	0.033	1
ILF3	0.204554	0.124452	0.128	0.12	1
GARS	0.0385138	0.124296	0.04	0.029	1
ZNF576	0.00313556	0.124186	0.022	0.01	1
DNAJA2	0.089051	0.123848	0.129	0.115	1
RRP8	0.00664441	0.123684	0.037	0.022	1
RNF145	0.11149	0.123144	0.173	0.16	1
LRRN3	0.00283935	0.123068	0.018	0.006	1
IST1	0.0528453	0.123054	0.092	0.076	1
SKI	0.159401	0.123006	0.073	0.063	1
SPATA2L	0.00346465	0.122476	0.027	0.013	1
CBWD1	0.0598775	0.122424	0.044	0.032	1
AL121944.1	0.195787	0.122261	0.071	0.062	1
SNHG12	0.510316	0.122165	0.111	0.107	1
MECP2	0.10215	0.121869	0.153	0.139	1
MMADHC	0.031053	0.121866	0.099	0.081	1
TPR	0.338282	0.12166	0.142	0.136	1
STK19	0.0110655	0.121621	0.027	0.015	1
NDUFB6	0.0886648	0.121312	0.115	0.101	1
BTG3	0.0649803	0.121156	0.131	0.114	1
RAB9A	0.043475	0.121133	0.058	0.044	1
HNRNPLL	0.0226934	0.121111	0.111	0.09	1
GRWD1	0.0136513	0.121092	0.031	0.018	1
PDCD10	0.033808	0.120925	0.126	0.105	1
RTF1	0.0486665	0.120914	0.239	0.219	1
ZSWIM6	0.0162396	0.120825	0.028	0.017	1
ZNF281	0.114671	0.120751	0.073	0.062	1
RORA	0.38261	0.120731	0.125	0.12	1
CCDC86	0.00099727	0.120641	0.021	0.007	1
BDP1	0.0623622	0.12063	0.107	0.092	1
MRPL22	0.0150463	0.120577	0.111	0.088	1
LIMS1	0.032042	0.120296	0.094	0.076	1
RNF11	0.360132	0.120239	0.082	0.077	1
PRPF38B	0.0686401	0.119993	0.319	0.311	1
SMAP1	0.243499	0.119704	0.093	0.085	1
TM9SF1	0.0774813	0.119672	0.036	0.027	1
SLC2A1	0.0926418	0.119484	0.037	0.028	1
RHBDF2	0.0663257	0.119389	0.062	0.049	1
SRSF10	0.143056	0.119191	0.159	0.147	1
POLR2F	0.00820834	0.118851	0.178	0.151	1
ARID3A	0.00343831	0.118831	0.024	0.011	1
PGD	0.0448681	0.118574	0.039	0.028	1
RP9	0.034064	0.118339	0.032	0.021	1
ELF1	0.149775	0.118201	0.38	0.385	1
SF3B1	0.281526	0.118137	0.254	0.254	1
TRAPPC6B	0.00548107	0.118075	0.03	0.016	1
TIMM13	0.0194346	0.117708	0.109	0.087	1
GOT1	0.00649785	0.11769	0.031	0.017	1
MTRF1L	0.0347969	0.117605	0.033	0.022	1
GDF11	0.0718123	0.117451	0.036	0.026	1
SETD2	0.120038	0.117073	0.071	0.06	1
NECTIN3	0.00078521	0.116863	0.024	0.009	1
FASTKD5	0.000316528	0.116706	0.019	0.005	1
TMEM165	0.11947	0.116554	0.127	0.113	1
JMY	0.231809	0.116395	0.07	0.062	1
TSFM	0.0095441	0.115727	0.039	0.024	1
KDM5D	9.73399e-05	0.11567	0.012	0	1
COMMD5	0.0126324	0.115664	0.041	0.026	1
POM121	0.010116	0.115592	0.035	0.021	1
YME1L1	0.345476	0.115509	0.175	0.172	1
DOHH	0.00386772	0.114956	0.029	0.015	1
AFTPH	0.0298831	0.114726	0.052	0.038	1
RBBP8	0.00181628	0.114709	0.019	0.006	1
EIF4G2	0.177387	0.114692	0.371	0.38	1
LAGE3	0.012391	0.114509	0.093	0.071	1
THUMPD3-AS1	0.0724697	0.114476	0.117	0.101	1
PTBP1	0.129484	0.114428	0.145	0.133	1
TXNDC9	0.0351419	0.114365	0.064	0.049	1
REXO4	0.0272433	0.114307	0.08	0.063	1
PSMA6	0.640679	0.114288	0.164	0.166	1
EI24	0.0629055	0.114205	0.052	0.04	1
THAP11	0.193133	0.114194	0.055	0.047	1
RRAGC	0.130819	0.114103	0.044	0.035	1
SRPK1	0.0662851	0.114028	0.049	0.037	1
QPCT	0.00223425	0.113784	0.023	0.01	1
DCAF7	0.0878565	0.113765	0.063	0.052	1
GTPBP8	0.0805899	0.113751	0.031	0.022	1
ACOT7	0.00366437	0.113651	0.031	0.016	1
POLR1C	0.00233139	0.113545	0.029	0.014	1
TIMM8B	0.0190181	0.113487	0.115	0.094	1
DYRK2	0.101563	0.113093	0.038	0.029	1
NIPA2	0.0976879	0.11303	0.06	0.049	1
AC012360.3	0.046297	0.11284	0.034	0.024	1
FAM89B	0.14003	0.112405	0.066	0.055	1
HMGCS1	0.0984012	0.112352	0.045	0.035	1
SRSF1	0.232697	0.111784	0.072	0.064	1
IP6K2	0.0576903	0.11164	0.082	0.067	1
CEP350	0.317149	0.111626	0.07	0.064	1
GNAI3	0.292245	0.11161	0.121	0.113	1
SERPINB8	0.000334956	0.111517	0.015	0.002	1
PSMC3	0.0647205	0.111506	0.108	0.092	1
USP12	0.0354316	0.111489	0.041	0.029	1
NCOA5	0.00158798	0.11143	0.016	0.005	1
ARFGAP3	0.1479	0.111106	0.041	0.033	1
MAFG	0.0017558	0.111081	0.023	0.01	1
ZBTB2	0.0530233	0.111018	0.035	0.025	1
SNAP47	0.0669944	0.111018	0.049	0.037	1
NCR3	0.0633993	0.110835	0.028	0.019	1
P2RY10	0.318955	0.11073	0.096	0.09	1
CENPC	0.114035	0.110629	0.06	0.049	1
FAM102B	0.0128242	0.11051	0.025	0.013	1
RMND5A	0.140333	0.110367	0.062	0.052	1
SNRPD3	0.198075	0.110349	0.158	0.147	1
UBAC1	0.0754371	0.110321	0.027	0.019	1
CCT4	0.125601	0.110315	0.175	0.162	1
SIRPG	0.0942921	0.110227	0.071	0.059	1
VBP1	0.394902	0.110223	0.092	0.086	1
ALG2	0.0147812	0.110069	0.025	0.013	1
ZCCHC10	0.0202964	0.109988	0.078	0.059	1
EED	0.0543273	0.109878	0.045	0.033	1
COPRS	0.0189563	0.109767	0.031	0.019	1
PMF1	0.0900329	0.109749	0.124	0.109	1
PSMD8	0.0288949	0.109583	0.193	0.17	1
PAGR1	0.0944778	0.109565	0.051	0.04	1
ADIPOR2	0.0251867	0.109557	0.032	0.021	1
GTF2A1	0.0341329	0.109453	0.024	0.014	1
USP36	0.174954	0.109413	0.076	0.067	1
CHKA	0.00440116	0.109311	0.022	0.01	1
ARG2	0.00587946	0.109217	0.018	0.007	1
HAPLN3	0.00967824	0.109124	0.034	0.02	1
COX14	0.133549	0.1091	0.172	0.16	1
PMM2	0.00968012	0.109076	0.021	0.01	1
TDP2	0.152398	0.109023	0.042	0.034	1
RPF2	0.0177594	0.109012	0.038	0.025	1
JAML	0.0661087	0.10882	0.174	0.156	1
NBL1	0.407071	0.108794	0.08	0.075	1
GLS	0.256818	0.108679	0.13	0.121	1
COA6	0.0176625	0.10864	0.062	0.045	1
LACTB	0.0416702	0.108525	0.035	0.024	1
MLF1	0.0439046	0.108331	0.021	0.013	1
ZNF10	0.00750535	0.108194	0.017	0.007	1
PGM2L1	0.179523	0.108055	0.047	0.039	1
CREB3	0.0633686	0.108045	0.042	0.031	1
GOSR1	0.0512355	0.107875	0.05	0.037	1
REV3L	0.260523	0.107811	0.047	0.04	1
SLC35D1	0.00735837	0.107606	0.021	0.01	1
MED19	0.0975629	0.107572	0.066	0.054	1
C9orf78	0.511869	0.107558	0.254	0.262	1
DCP1A	0.0765765	0.107295	0.072	0.059	1
TRIM13	0.10621	0.107235	0.039	0.03	1
OTUB1	0.428688	0.107196	0.094	0.09	1
MIA3	0.280018	0.106865	0.063	0.056	1
ERP44	0.248996	0.106668	0.096	0.088	1
UTP18	0.0723659	0.106492	0.04	0.029	1
KMT2E	0.17097	0.106459	0.312	0.308	1
CAMLG	0.439229	0.106367	0.182	0.182	1
GPN1	0.0984796	0.106364	0.039	0.029	1
POLR3H	0.0105993	0.106353	0.025	0.013	1
ENSA	0.147846	0.106215	0.209	0.198	1
STK40	0.113223	0.106148	0.023	0.016	1
SUPT16H	0.12866	0.106052	0.076	0.065	1
MAD2L1BP	0.00677039	0.105891	0.023	0.011	1
SYTL3	0.238393	0.105864	0.133	0.125	1
OSBPL11	0.0847972	0.105681	0.029	0.021	1
ARCN1	0.0307156	0.105594	0.048	0.034	1
DDX52	0.0757742	0.105453	0.055	0.044	1
NOLC1	0.348805	0.105297	0.053	0.048	1
WAPL	0.302469	0.105254	0.083	0.076	1
PPHLN1	0.355881	0.105222	0.122	0.116	1
B3GALT6	0.0105997	0.105101	0.021	0.01	1
ARHGDIB	0.0102362	0.104927	0.633	0.64	1
CMC2	0.19575	0.104904	0.154	0.143	1
FUNDC2	0.48384	0.104737	0.092	0.088	1
IP6K1	0.0387678	0.104664	0.039	0.027	1
PDE4C	0.002048	0.104057	0.013	0.003	1
KLHL28	0.0500001	0.10401	0.029	0.019	1
USP53	0.152407	0.10387	0.039	0.031	1
BPGM	0.0718595	0.103854	0.052	0.04	1
ADAMTS6	0.00813622	0.103839	0.027	0.014	1
WIPI2	0.10943	0.103693	0.072	0.06	1
CHCHD1	0.0317909	0.103643	0.07	0.054	1
PTTG1IP	0.0340482	0.103511	0.048	0.035	1
U2AF1L5	0.000253672	0.103498	0.011	0	1
LINC00539	0.0412371	0.103495	0.022	0.013	1
RNF24	0.133725	0.103468	0.041	0.032	1
SNAPC1	0.0490828	0.10346	0.025	0.016	1
ANP32E	0.26189	0.103414	0.128	0.12	1
MEA1	0.128338	0.103197	0.081	0.07	1
WDR47	0.0410206	0.103023	0.022	0.013	1
CBR1	0.101313	0.102981	0.051	0.04	1
POLR3E	0.0938003	0.102979	0.041	0.031	1
UPP1	0.185719	0.102959	0.093	0.082	1
MAML1	0.0141282	0.102888	0.023	0.012	1
EIF1AD	0.0774115	0.102874	0.033	0.024	1
SDHC	0.428236	0.102631	0.093	0.089	1
RCE1	0.134191	0.1025	0.033	0.025	1
FBXL3	0.0196253	0.102483	0.057	0.041	1
RIOK3	0.191943	0.102433	0.065	0.056	1
ZNF749	0.00243979	0.102418	0.013	0.003	1
CHMP1B	0.224855	0.102386	0.274	0.271	1
VEZT	0.182957	0.102325	0.037	0.03	1
SIK2	0.00193258	0.102099	0.012	0.002	1
PCNA	0.180019	0.101993	0.079	0.07	1
ZC3H18	0.0762092	0.101902	0.083	0.069	1
MYB	0.000915619	0.10181	0.015	0.003	1
UBFD1	0.0245581	0.101607	0.019	0.01	1
EIF2B4	0.251484	0.101553	0.047	0.04	1
AKR1B1	0.233718	0.101507	0.094	0.086	1
PPP6C	0.502387	0.101499	0.097	0.094	1
CD2BP2	0.0274812	0.101423	0.083	0.065	1
CCP110	0.0590305	0.101062	0.023	0.015	1
UTP3	0.0350495	0.100953	0.037	0.025	1
C8orf33	0.089712	0.10089	0.053	0.042	1
KCTD5	0.168315	0.100862	0.032	0.025	1
TMEM199	0.0257635	0.100663	0.03	0.019	1
RAB2A	0.241689	0.100628	0.168	0.158	1
AURKAIP1	0.303943	0.100579	0.189	0.184	1
OXSR1	0.0700461	0.100467	0.027	0.018	1
H3F3A	2.39494e-05	0.100452	0.741	0.729	0.604316
HLA-A	5.26705e-08	0.100393	0.976	0.981	0.00132903
GPATCH11	0.118454	0.100335	0.027	0.02	1
SNIP1	0.0836217	0.100111	0.025	0.017	1
VMP1	0.424913	0.100065	0.157	0.153	1
HIC1	0.00254007	0.100052	0.014	0.004	1
RLF	0.314709	0.100044	0.065	0.059	1
AGPAT5	0.0175582	0.100025	0.02	0.01	1
RBM7	0.432571	0.0999265	0.08	0.075	1
EHD4	0.230004	0.0999026	0.048	0.04	1
RAB1A	0.236119	0.0998984	0.124	0.114	1
KLRC3	0.181154	0.0998877	0.03	0.023	1
CBX6	0.326895	0.0998743	0.062	0.055	1
SDE2	0.0226616	0.0996137	0.025	0.014	1
WDR20	0.0154308	0.0995485	0.035	0.022	1
ENDOV	0.100942	0.0992573	0.03	0.022	1
TPM4	0.285905	0.0991563	0.138	0.129	1
RNF2	0.114156	0.0991167	0.038	0.029	1
IL2	0.0152052	0.0991028	0.02	0.01	1
ANKS1B	0.00123213	0.0990791	0.022	0.008	1
UBAP1	0.0703388	0.098908	0.041	0.031	1
CYTH3	0.0925842	0.0988847	0.023	0.016	1
GNB1L	0.0217382	0.0988001	0.023	0.013	1
LIMA1	0.0416161	0.0986977	0.05	0.036	1
ETNK1	0.204016	0.0986799	0.065	0.056	1
ZMYM2	0.532188	0.0986731	0.075	0.071	1
RBBP7	0.555856	0.0984598	0.089	0.086	1
MRPL49	0.043219	0.0984113	0.034	0.023	1
UBE2J2	0.138239	0.0983423	0.074	0.063	1
ZNF224	0.196359	0.0980143	0.039	0.032	1
NKIRAS2	0.0647683	0.097945	0.025	0.017	1
KPNA4	0.280038	0.0979164	0.079	0.071	1
ATXN1L	0.0857971	0.0978659	0.031	0.022	1
TMUB1	0.0978106	0.097636	0.078	0.066	1
PNPLA2	0.35529	0.097591	0.068	0.062	1
PPP2R5C	0.120945	0.0975228	0.415	0.412	1
TRIM28	0.159127	0.097321	0.063	0.053	1
SIAH1	0.0142319	0.0973002	0.02	0.01	1
HIVEP1	0.0153279	0.0972237	0.02	0.01	1
ZNF430	0.0716115	0.0971417	0.065	0.052	1
ARL5B	0.00130185	0.0969396	0.019	0.006	1
SEMA7A	0.0105154	0.0968492	0.017	0.007	1
ABCF2	0.0989024	0.0967977	0.03	0.022	1
BNIP2	0.530637	0.0967919	0.092	0.089	1
EXOSC3	0.0552922	0.0965617	0.032	0.022	1
ATF2	0.135171	0.0963518	0.035	0.027	1
WDR45	0.112881	0.096246	0.051	0.041	1
YBX3	0.760111	0.0961545	0.073	0.072	1
BNIP3	0.239919	0.0961049	0.037	0.031	1
UBN1	0.197097	0.0958248	0.061	0.052	1
AGPAT4	0.0142955	0.0958233	0.015	0.006	1
IFITM10	0.00602917	0.0958153	0.013	0.004	1
MXD4	0.309607	0.0957602	0.091	0.084	1
ZNF800	0.239002	0.0957434	0.08	0.072	1
ZW10	0.00460283	0.0954954	0.015	0.005	1
BRMS1L	0.223064	0.0954865	0.027	0.021	1
SARDH	0.0025053	0.095402	0.022	0.009	1
TTF1	0.161394	0.0953987	0.07	0.059	1
IREB2	0.295181	0.0951047	0.051	0.044	1
SOCS4	0.0769164	0.0949817	0.031	0.022	1
TNFRSF1A	0.174295	0.0949241	0.04	0.032	1
WDR46	0.115176	0.0948897	0.056	0.045	1
ZNF16	0.00177973	0.0948805	0.011	0.002	1
ATXN2	0.15821	0.0946494	0.048	0.04	1
PSMD1	0.0860667	0.0945124	0.046	0.036	1
AQP3	0.327906	0.0944763	0.068	0.061	1
IGFLR1	0.451377	0.094194	0.088	0.082	1
SARS	0.0636372	0.0941577	0.111	0.094	1
MFSD14A	0.620002	0.0940621	0.061	0.059	1
SNRNP70	0.521565	0.0939881	0.156	0.155	1
MTCH2	0.0746874	0.0938558	0.048	0.036	1
MESD	0.114007	0.0937551	0.105	0.09	1
ARAP2	0.721957	0.0936977	0.09	0.09	1
HAUS3	0.389214	0.0936025	0.052	0.048	1
SAC3D1	0.0166718	0.0935504	0.014	0.006	1
COIL	0.279877	0.0932958	0.045	0.039	1
COQ10B	0.384969	0.0932144	0.103	0.097	1
LEMD3	0.0355566	0.0930261	0.024	0.014	1
DIS3	0.10757	0.0929967	0.048	0.038	1
STARD7	0.163066	0.0927993	0.089	0.078	1
EPAS1	0.0328371	0.0927863	0.019	0.01	1
CPSF7	0.0531816	0.0926809	0.036	0.025	1
UBE2O	0.0422051	0.0926792	0.022	0.013	1
SLMAP	0.35577	0.0925016	0.043	0.038	1
FAM136A	0.236194	0.0924522	0.052	0.044	1
RSRC2	0.341915	0.092452	0.287	0.292	1
OTULIN	0.324448	0.0924108	0.08	0.073	1
AKAP1	0.089977	0.0922093	0.022	0.015	1
CREBBP	0.44961	0.0921588	0.064	0.059	1
PRPF38A	0.101383	0.0920667	0.072	0.06	1
KCMF1	0.266275	0.0919851	0.036	0.03	1
SNRNP25	0.220355	0.0919691	0.052	0.044	1
NUMA1	0.173716	0.0919432	0.047	0.039	1
TRMT112	0.10737	0.0918768	0.401	0.399	1
MRPL4	0.26372	0.0917636	0.066	0.059	1
COQ10A	0.187809	0.0915987	0.042	0.035	1
S100B	0.0430088	0.0914991	0.013	0.006	1
BANF1	0.0776048	0.0914826	0.161	0.143	1
BBC3	0.549338	0.0913287	0.066	0.063	1
DCAF12	0.0177953	0.091291	0.02	0.01	1
ZNF770	0.168287	0.091254	0.034	0.027	1
CCNYL1	0.0289303	0.0912501	0.017	0.009	1
FAM126B	0.252469	0.0911964	0.061	0.053	1
NOSIP	0.246898	0.0911552	0.117	0.108	1
ATP6V1H	0.571136	0.0911368	0.098	0.096	1
TPGS1	0.214704	0.0911122	0.083	0.074	1
ZFR	0.0963303	0.0910305	0.063	0.052	1
GON7	0.139478	0.091015	0.031	0.024	1
NEK1	0.0771958	0.0909891	0.028	0.02	1
YWHAE	0.232067	0.0908336	0.162	0.151	1
BRAP	0.113274	0.0907704	0.016	0.01	1
TRIM26	0.174231	0.0907419	0.037	0.029	1
RRP36	0.0561446	0.0906913	0.026	0.017	1
CSTF1	0.0214537	0.0904481	0.024	0.013	1
RCC1	0.0759307	0.0904079	0.031	0.022	1
MAPRE2	0.444421	0.0899213	0.068	0.063	1
WDR43	0.164285	0.0897227	0.061	0.052	1
OTUD6B-AS1	0.348121	0.0896334	0.102	0.095	1
BTBD7	0.166174	0.0895846	0.041	0.033	1
TMEM208	0.0553137	0.0895844	0.083	0.067	1
CHMP7	0.0965299	0.0895289	0.032	0.023	1
EBP	0.63697	0.0895023	0.088	0.086	1
RPN2	0.348668	0.0894695	0.105	0.098	1
PTPRJ	0.12647	0.0894375	0.031	0.023	1
SAMD8	0.181216	0.0893232	0.023	0.017	1
MRPL14	0.132911	0.0892167	0.098	0.086	1
COX19	0.169852	0.0892096	0.074	0.063	1
FAM168B	0.0895959	0.0891823	0.022	0.015	1
CDKN2A	0.094481	0.0888672	0.037	0.028	1
RBM14	0.259231	0.088863	0.053	0.046	1
DRG1	0.533702	0.0888504	0.044	0.04	1
C3orf38	0.334333	0.088719	0.045	0.04	1
C12orf49	0.265184	0.0885471	0.039	0.033	1
PDZD8	0.394608	0.0884292	0.033	0.029	1
PERP	0.557181	0.0883799	0.085	0.082	1
COPS2	0.486718	0.0882687	0.083	0.078	1
SRPRA	0.425068	0.0881519	0.063	0.059	1
COX5A	0.0839153	0.0880811	0.212	0.195	1
GAR1	0.135882	0.0880786	0.052	0.043	1
2022-03-05	0.349884	0.0879932	0.044	0.039	1
UBE2H	0.0932748	0.0879105	0.053	0.042	1
TIAM1	0.0173326	0.087746	0.019	0.01	1
DBI	0.205695	0.0877306	0.332	0.33	1
IRF7	0.286689	0.0877181	0.086	0.078	1
INSIG2	0.0116733	0.0877118	0.033	0.02	1
AL021707.6	0.00464121	0.0875314	0.012	0.003	1
CD79A	0.0551262	0.0875238	0.028	0.019	1
PPP2R2A	0.426767	0.0871957	0.079	0.074	1
CAND1	0.378749	0.0871879	0.081	0.075	1
CLCN3	0.0848536	0.0871529	0.023	0.015	1
PARL	0.322001	0.0869681	0.049	0.044	1
CLPTM1	0.220984	0.0868054	0.042	0.035	1
GOLGA4	0.449412	0.0866831	0.1	0.095	1
AP005482.1	0.0229035	0.0865773	0.019	0.01	1
AAMP	0.0974777	0.0864117	0.067	0.055	1
CXXC1	0.34097	0.0863379	0.049	0.044	1
MRPS2	0.128926	0.0861463	0.028	0.021	1
MAPKAPK5-AS1	0.649787	0.0861423	0.058	0.055	1
ZNF326	0.0308919	0.086042	0.04	0.027	1
POLN	0.0168041	0.0860294	0.015	0.006	1
RNF10	0.447126	0.0859478	0.088	0.083	1
POP1	0.00469271	0.0858983	0.012	0.003	1
SMAD7	0.698964	0.0857766	0.115	0.115	1
GTF2F2	0.182955	0.0856818	0.041	0.033	1
DESI2	0.0868435	0.0856519	0.038	0.029	1
FYN	0.299424	0.0853471	0.29	0.292	1
SCAMP4	0.556042	0.0852662	0.045	0.042	1
GSKIP	0.0738709	0.0851847	0.042	0.032	1
PSMD14	0.184561	0.085168	0.091	0.08	1
SLC25A38	0.285202	0.0850968	0.048	0.041	1
BRD7	0.419528	0.0850914	0.082	0.077	1
SLC25A19	0.110562	0.0847601	0.027	0.02	1
EMD	0.440561	0.0847485	0.076	0.071	1
RNF25	0.0258265	0.0847	0.016	0.008	1
GPR137B	0.209083	0.0846834	0.039	0.032	1
THAP9-AS1	0.24363	0.0846488	0.029	0.023	1
PRPF4	0.0750138	0.0845871	0.024	0.016	1
ZNF567	0.0946291	0.0845719	0.023	0.016	1
CSPP1	0.0298338	0.084525	0.024	0.014	1
USP16	0.253092	0.084506	0.164	0.155	1
TBC1D25	0.0786438	0.0844863	0.019	0.012	1
SPATS2L	0.0848935	0.0843736	0.076	0.063	1
RPN1	0.0910141	0.084297	0.071	0.058	1
RIOK1	0.013936	0.0842843	0.028	0.016	1
PTPRC	0.113326	0.0841164	0.651	0.668	1
BSDC1	0.0629145	0.0840724	0.049	0.037	1
PSMB5	0.0437241	0.0840526	0.073	0.057	1
LINC00158	0.00135825	0.0839669	0.011	0.002	1
RPUSD2	0.0157289	0.083918	0.014	0.006	1
CLK3	0.318174	0.0837038	0.07	0.063	1
OSBP	0.0831824	0.0836389	0.02	0.013	1
HINFP	0.047909	0.0836054	0.016	0.009	1
ZDBF2	0.029378	0.0835906	0.013	0.006	1
GPATCH3	0.0901441	0.0835859	0.022	0.015	1
SPAG1	0.0176338	0.0835813	0.018	0.009	1
CSNK1G3	0.357774	0.0835446	0.048	0.043	1
ITGA1	0.451551	0.0835095	0.088	0.082	1
BOD1	0.122028	0.083474	0.029	0.021	1
UBE2J1	0.242184	0.0832858	0.057	0.05	1
RAE1	0.143596	0.0831407	0.037	0.029	1
CHD8	0.413362	0.0830417	0.047	0.042	1
KAT5	0.239433	0.0829596	0.035	0.029	1
PHB	0.499674	0.0829576	0.101	0.097	1
MTDH	0.350375	0.082865	0.31	0.311	1
ERV3-1	0.311203	0.0828469	0.057	0.051	1
GCC2	0.418472	0.0827667	0.144	0.139	1
DMAC2	0.330353	0.0827127	0.043	0.037	1
SEC11C	0.639424	0.0825062	0.13	0.128	1
FTSJ3	0.119786	0.0824941	0.035	0.027	1
NDEL1	0.158074	0.0824749	0.029	0.022	1
SLC27A2	0.0380243	0.0822796	0.023	0.013	1
CARD19	0.654117	0.0822581	0.091	0.089	1
HSPBP1	0.0770394	0.0821954	0.037	0.027	1
MARS	0.24656	0.0821456	0.035	0.029	1
ZNF654	0.10303	0.0821276	0.024	0.017	1
ILKAP	0.302856	0.0821209	0.048	0.042	1
ATP5MC3	0.496488	0.0820821	0.253	0.254	1
MAST4	0.0437025	0.0820122	0.039	0.027	1
ARID4A	0.551903	0.0820008	0.079	0.075	1
NFKBIB	0.65698	0.0819038	0.075	0.073	1
MYNN	0.0283641	0.0817725	0.024	0.014	1
TRBC1	0.359171	0.0817394	0.386	0.422	1
FAM104A	0.265381	0.0816226	0.054	0.047	1
CNOT4	0.28728	0.0815888	0.087	0.079	1
MRPL12	0.132515	0.0813436	0.059	0.048	1
CDIP1	0.0193851	0.081315	0.034	0.021	1
KCNK6	0.141894	0.0810919	0.035	0.027	1
PTPN11	0.228388	0.0809448	0.033	0.027	1
ZCCHC17	0.153379	0.0808947	0.068	0.058	1
RRM1	0.225742	0.0807983	0.025	0.02	1
TMEM126A	0.187048	0.0807941	0.069	0.059	1
OTULINL	0.501881	0.0806933	0.051	0.048	1
SLCO4A1	0.00672622	0.0806642	0.011	0.003	1
TAP1	0.837752	0.0805134	0.169	0.174	1
PPP4R3B	0.718906	0.0803731	0.069	0.067	1
C1orf109	0.121989	0.0803465	0.017	0.011	1
NAA20	0.0515857	0.0803351	0.055	0.042	1
TOE1	0.461832	0.0803231	0.025	0.021	1
GON4L	0.484054	0.0803193	0.062	0.058	1
FAM98A	0.0142738	0.0802613	0.019	0.01	1
CBLL1	0.142084	0.0800853	0.029	0.021	1
MDH1	0.105102	0.08004	0.103	0.09	1
KLF16	0.0144143	0.0799383	0.014	0.006	1
PTCD3	0.13228	0.0799344	0.04	0.031	1
ZNHIT2	0.036528	0.0798656	0.02	0.011	1
SYNJ2	0.348732	0.0797067	0.034	0.029	1
CDC73	0.220742	0.0797018	0.065	0.057	1
FAM214A	0.204978	0.079559	0.043	0.036	1
IL27RA	0.412632	0.0794696	0.082	0.076	1
IVNS1ABP	0.674064	0.0790015	0.093	0.091	1
SLC9A3R1	0.584686	0.0789428	0.136	0.133	1
PSMA7	0.00277575	0.0788661	0.539	0.523	1
HMOX1	0.16911	0.078666	0.036	0.029	1
LMAN1	0.730723	0.0786513	0.066	0.065	1
SEZ6	0.0252774	0.0786223	0.014	0.006	1
C2orf49	0.249689	0.0783375	0.041	0.034	1
SRSF11	0.748057	0.0782959	0.238	0.246	1
NUB1	0.699981	0.078132	0.093	0.092	1
BCOR	0.214932	0.0780788	0.028	0.022	1
TRAPPC3	0.30738	0.0779802	0.083	0.075	1
TOMM40	0.315504	0.0778998	0.056	0.049	1
LMCD1	0.0186931	0.077876	0.016	0.007	1
PMAIP1	0.965585	0.0777749	0.22	0.227	1
ALG13	0.466844	0.0777625	0.092	0.087	1
ACBD3	0.046362	0.077747	0.048	0.035	1
CD55	0.159552	0.0776866	0.088	0.077	1
CAPRIN1	0.533504	0.0775846	0.047	0.044	1
PPP2R2D	0.168231	0.0775382	0.03	0.023	1
TMIGD2	0.0281018	0.0774532	0.022	0.013	1
CRY1	0.0766356	0.0773976	0.024	0.016	1
ZNF689	0.246743	0.0773561	0.025	0.02	1
MAN1A1	0.126235	0.0773376	0.026	0.019	1
KIF5B	0.38553	0.0771258	0.133	0.127	1
GCNA	0.00624718	0.0770105	0.013	0.004	1
SLC16A4	0.0737738	0.0769673	0.016	0.01	1
TXNDC15	0.195933	0.0769111	0.043	0.036	1
UTP4	0.172179	0.0767095	0.023	0.017	1
SNRPC	0.106981	0.0766785	0.123	0.109	1
VCPKMT	0.155509	0.0766756	0.033	0.025	1
FGFR1OP2	0.90409	0.0765931	0.161	0.17	1
TM4SF1	0.0488824	0.0765317	0.016	0.009	1
GTF2I	0.397536	0.0764519	0.088	0.082	1
DDX17	0.162621	0.0763602	0.198	0.185	1
CAAP1	0.0363103	0.0762394	0.032	0.021	1
ATP6V1A	0.124025	0.0761704	0.031	0.023	1
S1PR1	0.560586	0.076156	0.039	0.036	1
EPB41L2	0.0393026	0.076122	0.014	0.007	1
TGS1	0.0977182	0.0760344	0.058	0.047	1
EAPP	0.508577	0.0758534	0.105	0.101	1
FBXO8	0.0377626	0.075784	0.021	0.012	1
TXNDC16	0.0126061	0.0757352	0.011	0.003	1
LRWD1	0.278263	0.0756319	0.019	0.014	1
TUFT1	0.010467	0.0756191	0.012	0.004	1
SGMS1-AS1	0.043112	0.07548	0.013	0.006	1
IGF2R	0.174846	0.0753839	0.034	0.027	1
NDUFS3	0.439813	0.0753499	0.092	0.086	1
ZNF131	0.432288	0.0753336	0.09	0.085	1
SECISBP2L	0.166503	0.0753241	0.026	0.02	1
YARS	0.362682	0.0753082	0.047	0.042	1
KAT6A	0.869956	0.0750568	0.09	0.091	1
APPBP2	0.496477	0.07492	0.028	0.025	1
AMD1	0.864802	0.0749098	0.281	0.303	1
AKAP8	0.579554	0.0748732	0.049	0.046	1
TMEM204	0.0316277	0.0748305	0.019	0.01	1
U2AF2	0.781183	0.074744	0.062	0.061	1
EID2B	0.167737	0.0746369	0.014	0.01	1
ZNF184	0.124807	0.0746336	0.02	0.013	1
ZHX2	0.347406	0.0745012	0.026	0.022	1
STK24	0.963563	0.0744646	0.057	0.058	1
GRB2	0.936157	0.0744009	0.134	0.139	1
ORAI1	0.446346	0.0742876	0.096	0.091	1
MALAT1	2.10668e-08	0.0742458	1	1	0.000531579
SUPT6H	0.45586	0.0742036	0.055	0.051	1
CLSPN	0.0413807	0.0742004	0.011	0.005	1
RHEBL1	0.0410938	0.07415	0.011	0.005	1
ZNF511	0.516905	0.07409	0.053	0.049	1
PPM1K	0.517061	0.0740438	0.104	0.1	1
LINC00662	0.127273	0.0740207	0.032	0.024	1
MED1	0.12532	0.0739171	0.027	0.02	1
ARL14EP	0.0758513	0.0738958	0.026	0.017	1
POLH	0.0226976	0.0738641	0.011	0.004	1
ALKBH4	0.0547522	0.0738353	0.018	0.01	1
CYTH2	0.575762	0.0738084	0.054	0.051	1
DNAJA4	0.00600908	0.0736944	0.047	0.029	1
ABRACL	0.527547	0.0735542	0.227	0.227	1
VEZF1	0.429995	0.0732157	0.034	0.03	1
KLHL21	0.22594	0.0732076	0.023	0.017	1
RAD50	0.667131	0.0732036	0.034	0.032	1
EEF1E1	0.253766	0.0730482	0.043	0.036	1
SELENOS	0.552268	0.0729421	0.171	0.168	1
FADD	0.0702155	0.0728452	0.021	0.013	1
SMAD5	0.130889	0.0728159	0.016	0.01	1
ELL2	0.38897	0.0727559	0.043	0.038	1
YTHDF3	0.318714	0.0726698	0.037	0.032	1
IPO7	0.554882	0.0725838	0.038	0.035	1
MYDGF	0.534658	0.072521	0.115	0.111	1
ICE1	0.117283	0.0723903	0.028	0.021	1
MRPS17	0.0560197	0.0723836	0.029	0.02	1
AQR	0.233176	0.0723822	0.043	0.036	1
AL445524.1	0.0238664	0.0723655	0.014	0.006	1
NUFIP1	0.30054	0.0722833	0.023	0.018	1
DDHD1	0.496605	0.0722619	0.049	0.045	1
PCGF6	0.0398982	0.0722473	0.013	0.006	1
SHLD3	0.0307597	0.0722166	0.016	0.008	1
USP38	0.6916	0.0720475	0.037	0.036	1
CDIPT	0.529661	0.0720408	0.049	0.045	1
KIAA0232	0.0992884	0.0720224	0.028	0.02	1
FBL	0.290135	0.0720141	0.159	0.151	1
CWC22	0.200905	0.0719965	0.043	0.036	1
TOPBP1	0.114978	0.0719516	0.027	0.02	1
DDX47	0.0807651	0.0719501	0.013	0.007	1
FBRS	0.795037	0.071942	0.039	0.038	1
TENT4B	0.623321	0.0719229	0.048	0.046	1
POU3F1	0.364886	0.0718762	0.02	0.017	1
SMIM15	0.466171	0.0718428	0.066	0.062	1
RFK	0.242122	0.0718262	0.027	0.021	1
MYO7A	0.0169463	0.0717029	0.021	0.011	1
TMEM245	0.424406	0.0716665	0.037	0.032	1
ARL13B	0.0700937	0.0716446	0.013	0.007	1
SESN3	0.0764051	0.0715972	0.031	0.022	1
PTRH2	0.0330299	0.0715185	0.02	0.011	1
GABARAPL2	0.905155	0.0714812	0.229	0.242	1
CHST12	0.439588	0.0713829	0.154	0.148	1
THG1L	0.183194	0.0712989	0.019	0.013	1
RAB2B	0.100602	0.0712014	0.027	0.019	1
CCDC93	0.223609	0.0711713	0.022	0.017	1
LARP1B	0.288861	0.0711669	0.026	0.021	1
CSNK2A1	0.156048	0.0711472	0.069	0.059	1
TOLLIP	0.166572	0.0711184	0.037	0.029	1
TOR1A	0.347605	0.0711092	0.048	0.042	1
REST	0.42801	0.0709482	0.095	0.09	1
SEC23B	0.369276	0.0707994	0.028	0.024	1
CYP51A1	0.787654	0.0707269	0.03	0.029	1
MED8	0.0808952	0.0706957	0.04	0.029	1
ASTE1	0.0930827	0.070674	0.022	0.015	1
GNL1	0.758796	0.0706332	0.078	0.077	1
YWHAG	0.0810185	0.0706252	0.053	0.041	1
PLEKHA2	0.708974	0.0703728	0.098	0.097	1
ANKLE2	0.436076	0.0703501	0.045	0.04	1
NRIP1	0.084834	0.0702922	0.012	0.006	1
RARS	0.0914045	0.0702519	0.034	0.025	1
ZNF593	0.0669729	0.0702259	0.054	0.041	1
PSMG2	0.635396	0.0702001	0.1	0.098	1
CCR6	0.0175068	0.0700427	0.017	0.008	1
PTTG1	0.155603	0.0699355	0.137	0.122	1
TARDBP	0.421268	0.0698942	0.063	0.058	1
SMIM13	0.176484	0.0698351	0.024	0.018	1
CCDC91	0.933391	0.0698148	0.053	0.053	1
AC007384.1	0.0520392	0.0698142	0.012	0.006	1
REXO1	0.175466	0.0698004	0.021	0.015	1
PSMA5	0.409836	0.0697459	0.116	0.109	1
TIMM23	0.117228	0.0696119	0.024	0.017	1
TFB2M	0.389279	0.0694663	0.018	0.014	1
GPANK1	0.250834	0.0694093	0.05	0.043	1
ERI1	0.0443525	0.0693969	0.015	0.008	1
BAG5	0.789884	0.0693673	0.037	0.036	1
FURIN	0.0811153	0.0691418	0.019	0.012	1
RNASEK	0.765568	0.0691353	0.334	0.369	1
EPC2	0.690021	0.0690722	0.037	0.035	1
PHF3	0.496543	0.0690587	0.082	0.078	1
HAUS2	0.0756958	0.0690217	0.019	0.012	1
GGA2	0.818376	0.0689201	0.077	0.082	1
PAFAH1B2	0.455423	0.0686334	0.075	0.07	1
LYSMD2	0.612231	0.068622	0.076	0.074	1
RSPRY1	0.129736	0.0685822	0.03	0.022	1
SNRPE	0.114602	0.0685753	0.195	0.177	1
IRF2BP1	0.0646295	0.068469	0.015	0.009	1
TM9SF2	0.625124	0.0684256	0.06	0.057	1
CLN3	0.879343	0.0683862	0.036	0.036	1
NUP214	0.279443	0.0683384	0.027	0.022	1
ORAI2	0.128186	0.0683186	0.042	0.033	1
ACSL1	0.116502	0.0680789	0.017	0.011	1
FBXO5	0.0515923	0.0680626	0.016	0.009	1
MRPL10	0.962906	0.0679278	0.079	0.082	1
AC084018.2	0.029798	0.067922	0.011	0.005	1
CD2AP	0.24641	0.0679193	0.03	0.025	1
TAF2	0.348839	0.0678383	0.025	0.021	1
EBNA1BP2	0.153187	0.0677908	0.034	0.026	1
TRAPPC10	0.739121	0.0677459	0.048	0.047	1
TMED5	0.581145	0.0676406	0.058	0.055	1
BORCS5	0.418712	0.0676047	0.056	0.051	1
ZNF141	0.0605136	0.0675273	0.011	0.006	1
RBM34	0.188609	0.0674886	0.04	0.032	1
CNOT6	0.381841	0.0674696	0.02	0.017	1
HAX1	0.510035	0.0674545	0.128	0.124	1
SMU1	0.711897	0.0674148	0.057	0.055	1
PEF1	0.198279	0.0673496	0.037	0.03	1
SEC24A	0.17959	0.0673017	0.023	0.017	1
ZNF394	0.862756	0.067244	0.072	0.072	1
TBC1D4	0.0620878	0.0672123	0.049	0.036	1
KIAA1191	0.590248	0.0670431	0.043	0.04	1
MCFD2	0.458318	0.0669928	0.029	0.025	1
RHOG	0.475531	0.0669919	0.172	0.167	1
COPB2	0.240738	0.0669894	0.039	0.032	1
NUP160	0.117594	0.0669419	0.036	0.027	1
TAPT1	0.0426671	0.0669228	0.014	0.007	1
LDB1	0.0352152	0.0669011	0.011	0.005	1
TEN1	0.310943	0.0668899	0.039	0.033	1
NDUFB8	0.608274	0.066859	0.266	0.272	1
CCNK	0.96935	0.0667477	0.069	0.071	1
TOMM5	0.898683	0.0667231	0.172	0.182	1
LYRM2	0.786101	0.0666326	0.058	0.057	1
CD53	0.636712	0.0665658	0.343	0.357	1
NME7	0.115172	0.0664535	0.027	0.02	1
RPP14	0.0269288	0.0664346	0.011	0.004	1
SLC1A4	0.394338	0.0663488	0.025	0.021	1
IMMT	0.207767	0.06628	0.06	0.052	1
ZC3H13	0.95235	0.0662027	0.111	0.113	1
LYSMD3	0.108501	0.0662026	0.019	0.013	1
BTD	0.142311	0.0661424	0.021	0.015	1
TNFSF4	0.11497	0.0661182	0.02	0.013	1
TRIP6	0.0415196	0.0660947	0.015	0.008	1
WHAMM	0.467172	0.0660802	0.034	0.03	1
HIBCH	0.302083	0.0660129	0.026	0.021	1
RNASEH1	0.236535	0.0660128	0.031	0.025	1
PIP4P1	0.0848574	0.0659113	0.038	0.028	1
KIF2A	0.855553	0.0658162	0.068	0.071	1
C19orf53	0.179329	0.0657692	0.335	0.328	1
MAP2K4	0.189478	0.0657569	0.02	0.014	1
LSM12	0.599759	0.0656673	0.061	0.058	1
NAALADL1	0.131101	0.06559	0.017	0.011	1
HSPA13	0.21341	0.0655651	0.028	0.022	1
DAAM1	0.0589686	0.0654838	0.026	0.017	1
IPO9	0.15781	0.0653646	0.026	0.019	1
ZNF420	0.0575766	0.0653463	0.017	0.01	1
ING3	0.744413	0.0652333	0.056	0.055	1
SHPRH	0.28464	0.0651988	0.032	0.026	1
GCLC	0.296286	0.0651632	0.025	0.021	1
PSMD12	0.306846	0.0651285	0.068	0.061	1
STX5	0.699189	0.065121	0.049	0.048	1
NOB1	0.758887	0.0650947	0.049	0.048	1
TMEM167B	0.296882	0.0646341	0.048	0.041	1
CXCR5	0.102516	0.0646105	0.013	0.008	1
YWHAB	0.238111	0.0645771	0.367	0.368	1
MTF1	0.0446928	0.064577	0.018	0.01	1
TNIP3	0.941321	0.0645697	0.054	0.055	1
ITGA5	0.366193	0.064522	0.026	0.021	1
FYTTD1	0.881466	0.0644128	0.083	0.083	1
MIAT	0.857594	0.0644014	0.077	0.078	1
PSMA1	0.783822	0.0640254	0.214	0.218	1
BDH2	0.342804	0.0639009	0.022	0.018	1
TPP2	0.752718	0.0637909	0.043	0.042	1
CHCHD3	0.824365	0.0637113	0.04	0.039	1
GIT1	0.175324	0.063585	0.019	0.013	1
TOMM34	0.158919	0.0635663	0.019	0.013	1
LARP4	0.160895	0.0633014	0.028	0.021	1
NUP58	0.380389	0.0632723	0.045	0.04	1
GTF3C4	0.161976	0.0632699	0.013	0.009	1
CUL1	0.595461	0.0631401	0.037	0.034	1
RALGDS	0.472531	0.0630531	0.074	0.069	1
PTAR1	0.259129	0.0628986	0.035	0.029	1
TTC33	0.0972274	0.0627601	0.018	0.011	1
CCAR1	0.574209	0.0626262	0.065	0.062	1
CBWD2	0.0409875	0.0626135	0.015	0.008	1
SCAMP3	0.373744	0.0626054	0.043	0.038	1
ISG15	0.947726	0.0625555	0.241	0.245	1
ZEB2	0.920904	0.0625328	0.15	0.154	1
COPS5	0.376746	0.0624379	0.054	0.048	1
PCGF1	0.0775537	0.0622984	0.019	0.012	1
USP10	0.643569	0.062197	0.035	0.033	1
PRMT5	0.156449	0.0621407	0.016	0.011	1
DEDD2	0.70758	0.0620889	0.107	0.105	1
FBXW11	0.434326	0.0620455	0.043	0.039	1
SSR4	0.863177	0.0619608	0.464	0.501	1
GPATCH4	0.320762	0.0619563	0.043	0.037	1
F11R	0.0463797	0.0618563	0.019	0.011	1
ASNSD1	0.154405	0.0618094	0.047	0.038	1
TINF2	0.355701	0.0618066	0.051	0.045	1
INTS12	0.212803	0.061631	0.015	0.01	1
NDUFA8	0.0795585	0.0615719	0.057	0.045	1
IFI27L1	0.220193	0.0615451	0.026	0.02	1
TSR1	0.528477	0.0615187	0.027	0.025	1
MRPL21	0.554489	0.0614428	0.077	0.074	1
PRKD3	0.173375	0.0613679	0.041	0.033	1
PNRC2	0.831912	0.0613613	0.119	0.125	1
SLC9B2	0.0998725	0.0612852	0.011	0.006	1
LINC00299	0.237563	0.0612194	0.013	0.009	1
NAF1	0.977619	0.0612178	0.033	0.033	1
MRPL13	0.298452	0.0610725	0.055	0.048	1
ATG4D	0.40698	0.0610546	0.03	0.026	1
SP3	0.940468	0.0609982	0.072	0.074	1
LSM14A	0.956671	0.0609346	0.143	0.149	1
SLC37A3	0.339238	0.0608491	0.017	0.013	1
IGHV4-59	0.131516	0.0608316	0.011	0.006	1
RRS1	0.571308	0.060649	0.021	0.019	1
ZDHHC5	0.268866	0.060544	0.02	0.016	1
P4HA1	0.395636	0.060517	0.038	0.033	1
SMC5	0.564627	0.060451	0.055	0.052	1
CDC34	0.178892	0.0604203	0.034	0.027	1
ZNF266	0.232112	0.0603153	0.021	0.016	1
IFI16	0.44685	0.0602477	0.234	0.256	1
UBE2G1	0.944402	0.0599584	0.08	0.081	1
VIRMA	0.738922	0.0599302	0.039	0.037	1
FAM193A	0.411975	0.0599224	0.023	0.02	1
MOB3A	0.657057	0.059858	0.042	0.04	1
MAEA	0.769963	0.0597964	0.037	0.036	1
ZNF286A	0.171378	0.0597807	0.014	0.01	1
GBE1	0.0923189	0.0596024	0.012	0.006	1
THAP12	0.595481	0.0595743	0.045	0.042	1
GOLT1B	0.345276	0.0594799	0.055	0.049	1
RFC2	0.152676	0.0594286	0.018	0.013	1
AGO3	0.524622	0.0592018	0.053	0.049	1
SEMA4A	0.425125	0.0591387	0.022	0.018	1
MS4A1	0.660022	0.0590063	0.024	0.022	1
LRIG1	0.381073	0.0589889	0.019	0.015	1
PTPN7	0.409335	0.0589814	0.238	0.232	1
TMEM39A	0.838964	0.0589547	0.032	0.032	1
VCPIP1	0.53012	0.0585263	0.037	0.033	1
ZNF385A	0.172237	0.0584296	0.013	0.009	1
KDM6B	0.968864	0.0583137	0.121	0.125	1
BRD4	0.793622	0.0580964	0.131	0.131	1
RAB6A	0.47979	0.0580249	0.07	0.065	1
GDE1	0.702852	0.0580074	0.046	0.044	1
EGLN2	0.835118	0.0578382	0.046	0.048	1
STAM	0.193064	0.0577571	0.021	0.016	1
CCDC142	0.173593	0.0577238	0.013	0.009	1
KPNA3	0.840273	0.057618	0.049	0.051	1
NKD1	0.126605	0.057432	0.014	0.009	1
SLC4A2	0.296362	0.0573353	0.024	0.019	1
SURF2	0.945879	0.0572757	0.059	0.06	1
AP3S1	0.638683	0.0571109	0.153	0.165	1
MTPN	0.316157	0.0569591	0.127	0.119	1
HIF1A	0.873045	0.0568805	0.098	0.098	1
CSRNP2	0.317466	0.0567978	0.016	0.013	1
SMURF2	0.945865	0.0567302	0.059	0.06	1
JAGN1	0.564129	0.0566841	0.046	0.043	1
PGAM5	0.0716946	0.056544	0.011	0.006	1
NAA60	0.786296	0.0565416	0.044	0.043	1
MIEF1	0.131366	0.0565385	0.018	0.012	1
HMGXB4	0.612152	0.0564994	0.055	0.052	1
KRT86	0.00583317	0.0564913	0.068	0.047	1
SUCLA2	0.368693	0.0564522	0.025	0.021	1
GTF3C1	0.583387	0.0563945	0.027	0.025	1
TOP3A	0.149824	0.0560657	0.017	0.011	1
PSMD3	0.328034	0.0560513	0.056	0.049	1
LETM2	0.126931	0.0560174	0.021	0.014	1
NEK7	0.988671	0.0560081	0.055	0.055	1
ZNF296	0.637793	0.0559503	0.025	0.023	1
PDHX	0.274412	0.0558582	0.013	0.01	1
PUM3	0.181883	0.0557337	0.039	0.031	1
ZNF26	0.407938	0.0557143	0.03	0.026	1
THOC1	0.42521	0.0556818	0.021	0.017	1
UBE2Z	0.810327	0.0554575	0.035	0.034	1
ALYREF	0.17363	0.0551812	0.029	0.022	1
SMG6	0.338643	0.0551034	0.023	0.019	1
PAXBP1	0.576091	0.0550753	0.03	0.028	1
ATP5PB	0.832197	0.0550234	0.136	0.137	1
PSMB3	0.631983	0.0549939	0.25	0.253	1
BRF2	0.153877	0.0549744	0.014	0.009	1
ARL3	0.329312	0.0549261	0.04	0.034	1
PATL1	0.434561	0.054917	0.028	0.025	1
ZNF227	0.289218	0.0549135	0.011	0.008	1
INPP5F	0.135245	0.0548597	0.016	0.01	1
DIDO1	0.447778	0.0548333	0.037	0.032	1
COPE	0.850658	0.0548243	0.245	0.254	1
PSMC1	0.78608	0.054758	0.117	0.116	1
MRPS11	0.551807	0.0547254	0.058	0.054	1
FAM107B	0.704337	0.0546886	0.182	0.181	1
DPH2	0.274784	0.0546089	0.013	0.01	1
FSCN1	0.141617	0.0544414	0.017	0.011	1
UTP25	0.163219	0.0544362	0.014	0.01	1
SAR1B	0.23544	0.0543628	0.064	0.055	1
RANGAP1	0.219655	0.0543581	0.035	0.029	1
RCHY1	0.589935	0.0543348	0.055	0.052	1
DGKE	0.105767	0.0543135	0.018	0.012	1
KDM2B	0.539824	0.0543003	0.046	0.043	1
NAA30	0.259779	0.0542866	0.023	0.018	1
INO80B	0.238201	0.0542581	0.022	0.017	1
NDUFAF4	0.40573	0.054215	0.045	0.04	1
EID2	0.127402	0.054111	0.013	0.008	1
UMPS	0.0744211	0.0540972	0.014	0.008	1
ELOVL5	0.730879	0.0540429	0.109	0.116	1
FAM83D	0.762777	0.0538833	0.037	0.036	1
NTMT1	0.396642	0.0537873	0.047	0.042	1
RRAS2	0.268629	0.0537438	0.026	0.021	1
SNRPF	0.69745	0.0537033	0.226	0.229	1
SRFBP1	0.2804	0.053688	0.022	0.017	1
ARL16	0.475934	0.0536561	0.035	0.032	1
RBM25	0.580597	0.0535632	0.31	0.319	1
FAM160B1	0.666055	0.0535601	0.036	0.034	1
C18orf21	0.591637	0.053536	0.025	0.022	1
SF1	0.738131	0.0535087	0.313	0.34	1
SPATA33	0.144882	0.0533407	0.029	0.021	1
ZNF787	0.0805857	0.0531383	0.015	0.009	1
DNAJC21	0.346815	0.0531351	0.06	0.053	1
SNX2	0.525201	0.0531079	0.062	0.058	1
TIPRL	0.806853	0.0530176	0.052	0.051	1
INO80	0.546897	0.0530036	0.029	0.026	1
TRIM59	0.39401	0.0529001	0.03	0.025	1
TSC22D2	0.972516	0.0528842	0.062	0.063	1
PPP1R15B	0.709706	0.0528305	0.055	0.059	1
EXOSC10	0.345426	0.0527721	0.021	0.017	1
NETO2	0.0627515	0.0527016	0.013	0.007	1
ZBED2	0.0391365	0.0526598	0.021	0.012	1
VDR	0.0222088	0.0526572	0.012	0.005	1
CGRRF1	0.996363	0.0526417	0.05	0.051	1
C6orf136	0.0648972	0.0526046	0.019	0.012	1
PES1	0.216207	0.0525521	0.024	0.018	1
SLC12A2	0.517819	0.0525506	0.033	0.03	1
PLEKHF2	0.575722	0.0525146	0.038	0.035	1
ZHX1	0.450907	0.0523972	0.016	0.013	1
PRPF8	0.712636	0.0523393	0.071	0.069	1
MAP7D1	0.96747	0.0523166	0.078	0.08	1
HNRNPH3	0.211506	0.052256	0.164	0.189	1
ZNF322	0.0243343	0.0522315	0.013	0.006	1
GADD45GIP1	0.773647	0.0521792	0.186	0.189	1
KBTBD2	0.770866	0.052172	0.022	0.021	1
CCRL2	0.302462	0.0521378	0.014	0.01	1
EFTUD2	0.321193	0.0521309	0.022	0.017	1
BAZ2A	0.770596	0.0521073	0.062	0.061	1
ITM2C	0.793654	0.0520015	0.202	0.215	1
CEP95	0.269175	0.0520007	0.025	0.02	1
TMEM67	0.107766	0.0519926	0.011	0.006	1
DYNLT1	0.678584	0.0519826	0.091	0.089	1
ARMC5	0.396658	0.0518807	0.014	0.011	1
TRMT11	0.345326	0.0517072	0.018	0.014	1
EIF2B2	0.324259	0.0516479	0.025	0.021	1
IL18RAP	0.384332	0.0516218	0.012	0.01	1
PSMB2	0.491273	0.0512437	0.142	0.137	1
FASTKD1	0.0891269	0.0511683	0.013	0.007	1
AKIRIN2	0.861289	0.0511329	0.15	0.153	1
TOMM70	0.482188	0.0511309	0.023	0.02	1
SRPRB	0.797923	0.0511207	0.049	0.048	1
NOL11	0.65461	0.051038	0.044	0.042	1
TRAC	0.830689	0.0510339	0.668	0.697	1
NHEJ1	0.17629	0.050792	0.011	0.007	1
AP5M1	0.638512	0.0507728	0.037	0.035	1
MAPRE1	0.999516	0.0507052	0.113	0.116	1
TUBA1C	0.945697	0.05064	0.11	0.113	1
PMVK	0.672777	0.0504804	0.068	0.065	1
UBN2	0.139042	0.050353	0.02	0.013	1
MCAT	0.212954	0.0503275	0.012	0.008	1
TMEM41B	0.582964	0.0502907	0.029	0.026	1
CRCP	0.453907	0.0502866	0.03	0.026	1
MPC1	0.823882	0.0502597	0.086	0.09	1
MAP1LC3A	0.51404	0.0501925	0.048	0.044	1
LYRM4	0.871807	0.0501787	0.041	0.04	1
RASSF5	0.521361	0.0501653	0.125	0.136	1
METTL8	0.34896	0.0501573	0.037	0.032	1
CCDC28A	0.318659	0.0501043	0.039	0.033	1
KCTD10	0.0728092	0.050036	0.013	0.007	1
RITA1	0.394016	0.0500109	0.017	0.013	1
CGAS	0.434474	0.0500081	0.032	0.028	1
MIS12	0.520446	0.0499639	0.02	0.017	1
GNG2	0.455773	0.0499406	0.157	0.173	1
RRP7A	0.98695	0.0498739	0.059	0.06	1
AL158152.1	0.471748	0.0498583	0.012	0.01	1
CPSF6	0.155572	0.0498348	0.053	0.044	1
RPUSD1	0.247379	0.0498108	0.025	0.02	1
CDC42SE2	0.675571	0.049778	0.283	0.291	1
LEO1	0.290249	0.049705	0.027	0.022	1
CEP44	0.0671698	0.0497006	0.011	0.006	1
TRIP11	0.788495	0.0496145	0.033	0.032	1
NRBF2	0.608817	0.0496035	0.063	0.059	1
NOL8	0.385785	0.049588	0.031	0.026	1
AP2B1	0.339525	0.0495785	0.154	0.146	1
TTC1	0.431011	0.0495662	0.11	0.104	1
MSI2	0.942235	0.0495329	0.065	0.066	1
TMED9	0.594313	0.0495204	0.155	0.153	1
SINHCAF	0.889775	0.0494807	0.045	0.044	1
TICAM1	0.294645	0.0494367	0.019	0.015	1
ASB6	0.192432	0.0493948	0.018	0.013	1
GCNT1	0.144311	0.0493549	0.012	0.007	1
BICD1	0.240871	0.0492816	0.014	0.01	1
PITPNB	0.569183	0.0492635	0.057	0.054	1
PRDM2	0.749332	0.0491635	0.098	0.104	1
C1orf131	0.707245	0.0491415	0.058	0.056	1
TBC1D23	0.370865	0.0490426	0.024	0.02	1
MAP2K1	0.614779	0.0490086	0.093	0.09	1
MRM3	0.12792	0.0489943	0.026	0.019	1
AC243829.1	0.526683	0.0489764	0.043	0.04	1
PLAGL2	0.0458912	0.0488643	0.012	0.006	1
HSCB	0.289425	0.0487902	0.019	0.014	1
TXLNA	0.229911	0.0487179	0.02	0.015	1
2022-03-03	0.0459998	0.0487142	0.011	0.005	1
IMP3	0.83507	0.0487035	0.129	0.135	1
ANAPC13	0.791222	0.0486874	0.049	0.048	1
MPHOSPH6	0.96749	0.0486868	0.041	0.041	1
MOSPD1	0.682704	0.048665	0.021	0.019	1
MTHFS	0.593516	0.0485901	0.038	0.035	1
POLG2	0.363377	0.0485071	0.018	0.014	1
INO80C	0.964395	0.0484691	0.04	0.04	1
RFXAP	0.208325	0.0484682	0.014	0.01	1
SLC4A1AP	0.688447	0.0483822	0.03	0.029	1
SLAMF1	0.287221	0.0482708	0.033	0.027	1
AL035071.1	0.213934	0.0482363	0.018	0.013	1
SMARCAD1	0.618042	0.0481413	0.023	0.021	1
FAM222B	0.241536	0.0481346	0.012	0.008	1
TRIM33	0.693678	0.0481248	0.067	0.065	1
EIF4EBP1	0.555082	0.0481224	0.064	0.06	1
RANBP6	0.316626	0.0480843	0.014	0.01	1
TRPM7	0.47988	0.0480725	0.037	0.033	1
SLC36A4	0.184107	0.0480428	0.02	0.014	1
CHTOP	0.63748	0.048009	0.067	0.064	1
NOL12	0.802676	0.0479355	0.03	0.032	1
TRAFD1	0.147533	0.0478919	0.019	0.013	1
ORMDL1	0.659383	0.0478389	0.134	0.143	1
MTERF4	0.94109	0.0477379	0.067	0.067	1
GTF2F1	0.583422	0.0477096	0.077	0.084	1
PIK3C3	0.375201	0.0476929	0.025	0.021	1
CCSER2	0.357053	0.0476468	0.118	0.132	1
MLLT11	0.28458	0.047474	0.012	0.009	1
CCL20	0.406795	0.0473792	0.039	0.034	1
BCCIP	0.941246	0.0473371	0.047	0.047	1
DYRK1B	0.493135	0.0473214	0.016	0.013	1
MTMR9	0.545699	0.0472899	0.032	0.029	1
SH3GL1	0.768493	0.0472259	0.022	0.021	1
ISCU	0.954538	0.0470351	0.243	0.255	1
TAF11	0.804447	0.0470331	0.077	0.075	1
DBF4	0.662852	0.0470275	0.069	0.074	1
CHCHD4	0.224402	0.0469054	0.013	0.009	1
METTL4	0.591825	0.0467937	0.025	0.023	1
CDC27	0.694312	0.0467461	0.032	0.03	1
SEC61A1	0.633739	0.0467144	0.037	0.035	1
TMEM127	0.499624	0.0467077	0.022	0.019	1
PARD6A	0.277926	0.04666	0.021	0.017	1
RNF121	0.0653593	0.0465459	0.014	0.008	1
EIF4H	0.929725	0.0465338	0.134	0.137	1
POLDIP2	0.456009	0.0464686	0.035	0.031	1
ZNF230	0.0627293	0.0463904	0.011	0.006	1
METTL18	0.278849	0.0463709	0.015	0.011	1
PRCP	0.876723	0.0463545	0.027	0.026	1
TBC1D20	0.439039	0.0462367	0.033	0.029	1
MTCH1	0.86361	0.0462247	0.08	0.083	1
HPSE	0.242964	0.0461638	0.012	0.008	1
MRPL46	0.73148	0.0461546	0.028	0.027	1
DNTTIP1	0.241954	0.046111	0.032	0.025	1
NR1H2	0.702075	0.0459766	0.077	0.075	1
PRKAR1A	0.714045	0.045973	0.117	0.116	1
C6orf62	0.861344	0.0459609	0.155	0.158	1
AL355075.4	0.311804	0.0459594	0.015	0.011	1
NELL2	0.417336	0.0457969	0.067	0.075	1
KPNA5	0.413197	0.0457848	0.027	0.023	1
TMEM161B	0.413399	0.0457728	0.017	0.013	1
AGL	0.775412	0.0457265	0.018	0.017	1
RC3H1	0.781839	0.0455999	0.067	0.066	1
CDK11B	0.773045	0.0455937	0.089	0.087	1
GPALPP1	0.703041	0.0455715	0.017	0.016	1
ARIH2	0.494273	0.0455359	0.082	0.077	1
NSDHL	0.116694	0.0454885	0.011	0.006	1
EBLN2	0.224432	0.0454171	0.016	0.011	1
CTDSP2	0.664461	0.0452031	0.044	0.042	1
SEC14L2	0.32715	0.0451106	0.011	0.008	1
MED30	0.90107	0.0449233	0.075	0.078	1
GSTM4	0.116944	0.0448763	0.011	0.006	1
COMMD3	0.47964	0.0448499	0.054	0.049	1
CPNE1	0.753198	0.0447437	0.094	0.093	1
NDUFAF5	0.330207	0.0447374	0.017	0.013	1
SAV1	0.247883	0.0447252	0.013	0.01	1
TMX1	0.850977	0.0446866	0.085	0.085	1
TSPAN5	0.682763	0.0446757	0.04	0.038	1
AK1	0.648516	0.0446662	0.025	0.023	1
FBXL12	0.50198	0.0446631	0.019	0.017	1
NACC1	0.302076	0.0446019	0.014	0.01	1
GATC	0.334479	0.0444793	0.018	0.014	1
MRTO4	0.271833	0.0444641	0.032	0.026	1
PABPN1	0.783813	0.0444588	0.08	0.083	1
FAM122C	0.166449	0.0443512	0.013	0.009	1
BSCL2	0.958893	0.0443414	0.023	0.023	1
OSBPL8	0.755001	0.0443084	0.129	0.135	1
PRR7	0.831596	0.0441884	0.035	0.034	1
PSMB4	0.750892	0.0441432	0.098	0.104	1
BCL2L12	0.319914	0.0441392	0.024	0.02	1
MCMBP	0.834328	0.0440416	0.04	0.042	1
HOPX	0.245302	0.0439954	0.164	0.181	1
MBD4	0.906858	0.0439462	0.064	0.066	1
UBALD2	0.912499	0.0439199	0.115	0.119	1
ZNF146	0.654573	0.0438812	0.034	0.032	1
FBXO2	0.327052	0.0438656	0.015	0.011	1
[truncated: 682 more rows]

## Sheet: 2.GSVA-KEGG
2. Differentially enriched KEGG pathways between CD8+ T cells from solid and acinar samples.
logFC	AveExpr	t	P.Value	adj.P.Val	Group	pathway
0.0789787	-0.187193	19.9569	1.73952e-86	6.471e-85	Solid	GLYCOLYSIS GLUCONEOGENESIS
0.0254207	0.466866	14.8674	2.4916e-49	3.08958e-48	Solid	OLFACTORY TRANSDUCTION
0.0205582	-0.0305975	12.9474	5.91758e-38	5.00304e-37	Solid	CYTOKINE CYTOKINE RECEPTOR INTERACTION
0.0115867	0.479954	11.7169	1.90229e-31	1.26366e-30	Solid	MATURITY ONSET DIABETES OF THE YOUNG
0.0320917	-0.443438	9.95344	3.33795e-23	1.59194e-22	Solid	SPLICEOSOME
0.0385885	-0.308901	8.92247	5.59566e-19	2.12407e-18	Solid	CYSTEINE AND METHIONINE METABOLISM
0.0115321	0.33059	7.49937	7.11069e-14	2.36176e-13	Solid	TAURINE AND HYPOTAURINE METABOLISM
0.0292685	-0.151645	7.16105	8.72762e-13	2.66121e-12	Solid	PORPHYRIN AND CHLOROPHYLL METABOLISM
0.0210845	-0.24374	6.86845	6.98357e-12	1.93872e-11	Solid	AMYOTROPHIC LATERAL SCLEROSIS ALS
0.00806572	0.402044	5.79181	7.23046e-09	1.79315e-08	Solid	STEROID HORMONE BIOSYNTHESIS
0.0249868	0.0261315	5.33862	9.62676e-08	2.26655e-07	Solid	PROXIMAL TUBULE BICARBONATE RECLAMATION
0.0102768	0.160934	5.03916	4.77973e-07	1.09757e-06	Solid	HEDGEHOG SIGNALING PATHWAY
0.010466	0.140702	5.02364	5.18145e-07	1.1753e-06	Solid	HISTIDINE METABOLISM
0.028138	-0.442005	4.69439	2.71917e-06	5.43833e-06	Solid	PROTEIN EXPORT
0.0282971	-0.314158	4.53245	5.91638e-06	1.15837e-05	Solid	CIRCADIAN RHYTHM MAMMAL
0.0115823	-0.242331	4.49842	6.94399e-06	1.3454e-05	Solid	SPHINGOLIPID METABOLISM
0.0240894	-0.369403	4.40661	1.06389e-05	2.01922e-05	Solid	REGULATION OF AUTOPHAGY
0.0151757	-0.301423	4.34654	1.4004e-05	2.63105e-05	Solid	PYRUVATE METABOLISM
0.0110254	-0.333823	4.25574	2.10774e-05	3.9204e-05	Solid	GLIOMA
0.0605857	-0.134788	4.05786	5.00033e-05	8.94289e-05	Solid	RIBOSOME
0.00749951	0.228041	3.9933	6.57513e-05	0.000115375	Solid	ALPHA LINOLENIC ACID METABOLISM
0.0126418	-0.267494	3.95904	7.59139e-05	0.000131962	Solid	EPITHELIAL CELL SIGNALING IN HELICOBACTER PYLORI INFECTION
0.0127445	-0.363017	3.92511	8.74262e-05	0.000150567	Solid	STEROID BIOSYNTHESIS
0.00930539	-0.214561	3.71735	0.000202718	0.000336657	Solid	OOCYTE MEIOSIS
0.00439108	0.412985	3.69717	0.000219498	0.000358129	Solid	LINOLEIC ACID METABOLISM
0.0181392	-0.505571	3.61582	0.000301266	0.000483065	Solid	PROTEASOME
0.0139791	-0.27087	3.49019	0.000485313	0.000764986	Solid	SELENOAMINO ACID METABOLISM
0.00790805	-0.413917	3.44241	0.000579554	0.000905858	Solid	UBIQUITIN MEDIATED PROTEOLYSIS
0.00941079	-0.0320433	3.41519	0.000640596	0.000992923	Solid	PPAR SIGNALING PATHWAY
0.011154	-0.318642	3.24709	0.00117077	0.00178495	Solid	VASOPRESSIN REGULATED WATER REABSORPTION
0.0119641	-0.0378298	2.98716	0.00282448	0.00416948	Solid	FOLATE BIOSYNTHESIS
0.00837282	0.0796511	2.882	0.00396226	0.005803	Solid	GLYCOSPHINGOLIPID BIOSYNTHESIS LACTO AND NEOLACTO SERIES
0.00793651	-0.16819	2.76021	0.00578979	0.00828385	Solid	ETHER LIPID METABOLISM
0.0109926	-0.315721	2.70843	0.00677481	0.00954632	Solid	PROPANOATE METABOLISM
0.00980591	-0.251793	2.7052	0.00684091	0.00956698	Solid	FRUCTOSE AND MANNOSE METABOLISM
0.0111392	-0.32109	2.68457	0.00727748	0.0101016	Solid	CYTOSOLIC DNA SENSING PATHWAY
0.00326773	0.301754	2.48892	0.0128336	0.0176818	Solid	ABC TRANSPORTERS
0.0045269	-0.119113	2.40904	0.0160174	0.0215886	Solid	GLYCEROLIPID METABOLISM
0.00830463	-0.24698	2.18909	0.0286198	0.0379839	Solid	GLYCOSPHINGOLIPID BIOSYNTHESIS GLOBO SERIES
0.00506792	-0.149576	2.18669	0.0287943	0.0379839	Solid	GNRH SIGNALING PATHWAY
0.00560701	0.307703	2.08027	0.037533	0.0491629	Solid	NITROGEN METABOLISM
-0.0056655	-0.328509	-2.36659	0.0179769	0.0240554	Acinar	NEUROTROPHIN SIGNALING PATHWAY
-0.00539598	-0.228727	-2.43232	0.0150247	0.0203985	Acinar	PROGESTERONE MEDIATED OOCYTE MATURATION
-0.00667258	-0.177005	-2.43599	0.014873	0.020341	Acinar	TGF BETA SIGNALING PATHWAY
-0.00660129	-0.257748	-2.73882	0.00617985	0.00877444	Acinar	PHOSPHATIDYLINOSITOL SIGNALING SYSTEM
-0.0157358	-0.381211	-2.76671	0.00567569	0.00818355	Acinar	VALINE LEUCINE AND ISOLEUCINE BIOSYNTHESIS
-0.00680475	-0.24609	-2.81044	0.00495957	0.00720687	Acinar	INOSITOL PHOSPHATE METABOLISM
-0.0207374	-0.208127	-3.01332	0.00259226	0.00385729	Acinar	TYPE I DIABETES MELLITUS
-0.00945901	-0.319288	-3.06582	0.00217812	0.00326718	Acinar	LYSINE DEGRADATION
-0.0113321	-0.303215	-3.16248	0.00157024	0.00237452	Acinar	GLYCOSPHINGOLIPID BIOSYNTHESIS GANGLIO SERIES
-0.00860741	-0.331414	-3.30255	0.000962376	0.00147935	Acinar	TOLL LIKE RECEPTOR SIGNALING PATHWAY
-0.0189015	-0.403113	-3.58547	0.000338508	0.00053814	Acinar	GLYCOSAMINOGLYCAN BIOSYNTHESIS KERATAN SULFATE
-0.00989057	-0.160289	-3.6694	0.000244724	0.000395815	Acinar	BUTANOATE METABOLISM
-0.0104455	-0.435278	-3.70868	0.000209774	0.000345291	Acinar	NON SMALL CELL LUNG CANCER
-0.0145955	-0.383061	-3.74848	0.000179179	0.000300246	Acinar	TERPENOID BACKBONE BIOSYNTHESIS
-0.0048126	-0.183216	-3.79841	0.000146723	0.000248096	Acinar	GLYCEROPHOSPHOLIPID METABOLISM
-0.0155156	-0.0434354	-3.87847	0.00010597	0.000180829	Acinar	PENTOSE AND GLUCURONATE INTERCONVERSIONS
-0.0116147	-0.356153	-4.01889	5.90174e-05	0.000104545	Acinar	PANCREATIC CANCER
-0.0158348	-0.279105	-4.15662	3.26404e-05	5.89429e-05	Acinar	DORSO VENTRAL AXIS FORMATION
-0.00979219	-0.155351	-4.20985	2.58379e-05	4.71162e-05	Acinar	AMINOACYL TRNA BIOSYNTHESIS
-0.0150331	-0.41707	-4.21703	2.50312e-05	4.6097e-05	Acinar	THYROID CANCER
-0.0101792	-0.348816	-4.44229	9.02196e-06	1.72998e-05	Acinar	CELL CYCLE
-0.0166666	-0.367816	-4.60445	4.20041e-06	8.31145e-06	Acinar	DNA REPLICATION
-0.0252879	-0.445762	-4.74422	2.12996e-06	4.30622e-06	Acinar	GLYOXYLATE AND DICARBOXYLATE METABOLISM
-0.014178	-0.291992	-4.79761	1.63517e-06	3.34222e-06	Acinar	NOD LIKE RECEPTOR SIGNALING PATHWAY
-0.00768445	-0.278321	-4.80615	1.56712e-06	3.23872e-06	Acinar	MAPK SIGNALING PATHWAY
-0.0156694	0.154726	-4.81398	1.50711e-06	3.14968e-06	Acinar	TASTE TRANSDUCTION
-0.0147584	-0.362749	-4.8285	1.40159e-06	2.96245e-06	Acinar	RENAL CELL CARCINOMA
-0.0152163	-0.133729	-4.8362	1.34856e-06	2.88313e-06	Acinar	TYPE II DIABETES MELLITUS
-0.00886862	0.273246	-4.8521	1.24505e-06	2.69278e-06	Acinar	ARACHIDONIC ACID METABOLISM
-0.0378978	-0.259403	-4.99182	6.10948e-07	1.3369e-06	Acinar	GRAFT VERSUS HOST DISEASE
-0.0142482	-0.0840937	-4.99518	6.00429e-07	1.32952e-06	Acinar	STARCH AND SUCROSE METABOLISM
-0.0101989	-0.347385	-5.01034	5.55163e-07	1.2441e-06	Acinar	ERBB SIGNALING PATHWAY
-0.00996846	-0.305526	-5.16028	2.5259e-07	5.87272e-07	Acinar	ADIPOCYTOKINE SIGNALING PATHWAY
-0.0151599	-0.365091	-5.49471	4.03572e-08	9.62363e-08	Acinar	P53 SIGNALING PATHWAY
-0.0134243	-0.399535	-5.63487	1.81227e-08	4.37768e-08	Acinar	APOPTOSIS
-0.0157959	-0.427593	-5.70168	1.22913e-08	3.00813e-08	Acinar	ACUTE MYELOID LEUKEMIA
-0.011319	-0.229737	-5.86813	4.58555e-09	1.15258e-08	Acinar	WNT SIGNALING PATHWAY
-0.0188937	-0.423754	-6.02692	1.74625e-09	4.44934e-09	Acinar	N GLYCAN BIOSYNTHESIS
-0.046594	-0.235275	-6.04201	1.59117e-09	4.11053e-09	Acinar	ALLOGRAFT REJECTION
-0.00870647	-0.242858	-6.09034	1.17957e-09	3.09015e-09	Acinar	PATHWAYS IN CANCER
-0.0125684	-0.261577	-6.3145	2.85717e-10	7.59191e-10	Acinar	PURINE METABOLISM
-0.0195291	-0.450293	-6.46913	1.04449e-10	2.81557e-10	Acinar	RIG I LIKE RECEPTOR SIGNALING PATHWAY
-0.0338136	-0.21637	-6.49054	9.06993e-11	2.48089e-10	Acinar	SYSTEMIC LUPUS ERYTHEMATOSUS
-0.0189366	-0.250589	-6.90707	5.33252e-12	1.5028e-11	Acinar	FATTY ACID METABOLISM
-0.0312054	-0.420225	-6.93927	4.25368e-12	1.21721e-11	Acinar	RNA POLYMERASE
-0.0523722	-0.223757	-6.95528	3.80017e-12	1.10442e-11	Acinar	AUTOIMMUNE THYROID DISEASE
-0.0377024	-0.279529	-6.95746	3.74205e-12	1.10442e-11	Acinar	LIMONENE AND PINENE DEGRADATION
-0.0136581	-0.225253	-7.01134	2.55554e-12	7.66661e-12	Acinar	JAK STAT SIGNALING PATHWAY
-0.0199654	-0.18868	-7.22278	5.56888e-13	1.72635e-12	Acinar	BETA ALANINE METABOLISM
-0.0251224	-0.459848	-7.28232	3.59802e-13	1.13429e-12	Acinar	PENTOSE PHOSPHATE PATHWAY
-0.0273337	-0.201501	-7.32259	2.67245e-13	8.57027e-13	Acinar	HOMOLOGOUS RECOMBINATION
-0.0177704	-0.374902	-7.43349	1.16873e-13	3.81375e-13	Acinar	PROSTATE CANCER
-0.0187053	-0.329298	-7.50282	6.9273e-14	2.34269e-13	Acinar	VALINE LEUCINE AND ISOLEUCINE DEGRADATION
-0.0453954	-0.289019	-7.87045	4.00391e-15	1.37913e-14	Acinar	GLYCOSAMINOGLYCAN DEGRADATION
-0.0227193	-0.448609	-8.12197	5.28354e-16	1.85422e-15	Acinar	ENDOMETRIAL CANCER
-0.0296477	0.157821	-8.41494	4.62474e-17	1.65423e-16	Acinar	PRIMARY BILE ACID BIOSYNTHESIS
-0.0259055	-0.345336	-8.4244	4.26891e-17	1.5569e-16	Acinar	COLORECTAL CANCER
-0.0207163	-0.030476	-8.70117	3.95399e-18	1.47088e-17	Acinar	HYPERTROPHIC CARDIOMYOPATHY HCM
-0.0379772	-0.353152	-9.18888	4.99502e-20	1.93557e-19	Acinar	MISMATCH REPAIR
-0.0302073	-0.461448	-9.20975	4.12178e-20	1.63117e-19	Acinar	CITRATE CYCLE TCA CYCLE
-0.0228022	-0.294198	-9.26523	2.46816e-20	9.97995e-20	Acinar	FC EPSILON RI SIGNALING PATHWAY
-0.023328	-0.412291	-9.3104	1.62229e-20	6.70548e-20	Acinar	AMINO SUGAR AND NUCLEOTIDE SUGAR METABOLISM
-0.0252159	-0.39006	-9.35555	1.06431e-20	4.49913e-20	Acinar	PYRIMIDINE METABOLISM
-0.0283678	-0.424906	-9.40694	6.5724e-21	2.84295e-20	Acinar	SNARE INTERACTIONS IN VESICULAR TRANSPORT
-0.0418297	-0.384516	-9.74951	2.47785e-22	1.09734e-21	Acinar	PARKINSONS DISEASE
-0.0310671	-0.421119	-9.75108	2.44025e-22	1.09734e-21	Acinar	NUCLEOTIDE EXCISION REPAIR
-0.0295228	0.150671	-9.78589	1.73788e-22	8.08113e-22	Acinar	METABOLISM OF XENOBIOTICS BY CYTOCHROME P450
-0.0269805	0.201339	-10.1191	6.36267e-24	3.11436e-23	Acinar	DRUG METABOLISM CYTOCHROME P450
-0.0232494	-0.00100761	-10.2084	2.57569e-24	1.2948e-23	Acinar	DILATED CARDIOMYOPATHY
-0.0192797	0.11951	-10.2672	1.4142e-24	7.3067e-24	Acinar	COMPLEMENT AND COAGULATION CASCADES
-0.0512278	-0.149308	-10.5936	4.77307e-26	2.53654e-25	Acinar	CARDIAC MUSCLE CONTRACTION
-0.0638881	-0.226587	-10.8773	2.31346e-27	1.2656e-26	Acinar	INTESTINAL IMMUNE NETWORK FOR IGA PRODUCTION
-0.0506171	-0.259177	-10.9399	1.17349e-27	6.6142e-27	Acinar	PATHOGENIC ESCHERICHIA COLI INFECTION
-0.0387525	-0.266241	-11.0083	5.57123e-28	3.23828e-27	Acinar	GLUTATHIONE METABOLISM
-0.0379018	-0.366356	-11.1913	7.41914e-29	4.45148e-28	Acinar	HUNTINGTONS DISEASE
-0.0213953	0.198109	-11.3138	1.88943e-29	1.17145e-28	Acinar	BASAL CELL CARCINOMA
-0.0232984	-0.119416	-11.3559	1.17784e-29	7.55445e-29	Acinar	AXON GUIDANCE
-0.039471	-0.394952	-11.8627	3.47218e-32	2.39195e-31	Acinar	MTOR SIGNALING PATHWAY
-0.0524571	-0.370297	-11.9549	1.17083e-32	8.37594e-32	Acinar	OXIDATIVE PHOSPHORYLATION
-0.0420303	-0.325647	-12.6291	3.26557e-36	2.42959e-35	Acinar	ALZHEIMERS DISEASE
-0.0544146	-0.300631	-12.7973	3.97078e-37	3.07735e-36	Acinar	LEISHMANIA INFECTION
-0.0314125	-0.320108	-12.8048	3.61235e-37	2.92129e-36	Acinar	VEGF SIGNALING PATHWAY
-0.0769714	-0.26531	-13.2168	1.84263e-39	1.63204e-38	Acinar	ANTIGEN PROCESSING AND PRESENTATION
-0.0948492	-0.25651	-13.2193	1.78228e-39	1.63204e-38	Acinar	ASTHMA
-0.0339782	-0.443511	-13.316	5.04776e-40	4.94149e-39	Acinar	B CELL RECEPTOR SIGNALING PATHWAY
-0.0380349	-0.364914	-14.2004	3.27781e-45	3.38707e-44	Acinar	LYSOSOME
-0.0444688	-0.326585	-14.8024	6.39089e-49	6.99239e-48	Acinar	NATURAL KILLER CELL MEDIATED CYTOTOXICITY
-0.0295724	0.11937	-14.8506	3.17634e-49	3.6925e-48	Acinar	ECM RECEPTOR INTERACTION
-0.0299849	-0.291116	-15.1465	4.16954e-51	5.53954e-50	Acinar	ENDOCYTOSIS
-0.0515874	-0.101837	-15.2465	9.462e-52	1.35379e-50	Acinar	CELL ADHESION MOLECULES CAMS
-0.082319	-0.204302	-15.4638	3.65418e-53	5.66397e-52	Acinar	VIRAL MYOCARDITIS
-0.087192	-0.210823	-15.4869	2.58022e-53	4.36291e-52	Acinar	PRIMARY IMMUNODEFICIENCY
-0.0362236	0.0439548	-16.0184	7.45169e-57	1.38602e-55	Acinar	ARRHYTHMOGENIC RIGHT VENTRICULAR CARDIOMYOPATHY ARVC
-0.0490617	-0.227582	-16.088	2.51807e-57	5.20402e-56	Acinar	FC GAMMA R MEDIATED PHAGOCYTOSIS
-0.0482501	-0.399504	-17.489	3.19527e-67	7.42899e-66	Acinar	T CELL RECEPTOR SIGNALING PATHWAY
-0.0385523	-0.14625	-17.7972	1.68138e-69	4.46767e-68	Acinar	TIGHT JUNCTION
-0.0631269	-0.0794574	-17.9343	1.58343e-70	4.90863e-69	Acinar	HEMATOPOIETIC CELL LINEAGE
-0.0654229	-0.23951	-20.2802	3.52115e-89	1.63733e-87	Acinar	ADHERENS JUNCTION
-0.0390744	-0.150061	-20.3845	4.67633e-90	2.89933e-88	Acinar	FOCAL ADHESION
-0.0564764	-0.193105	-21.6324	7.30751e-101	6.79598e-99	Acinar	REGULATION OF ACTIN CYTOSKELETON
-0.0694317	-0.13666	-24.0098	5.27855e-123	9.8181e-121	Acinar	LEUKOCYTE TRANSENDOTHELIAL MIGRATION

## Sheet: 3.T_NK signatures
3. Gene list of signatures for T/NK cells
Signature name	Reference	genes
Cytotoxity	None	GZMA	GZMB	GZMK	GNLY	IFNG	PRF1	NKG7
Exhaustion	None	LAG3	TIGIT	PDCD1	HAVCR2	CTLA4	LAYN	ENTPD1
Hypoxia	Buffa, F. M., et al. (2010). "Large meta-analysis of multiple cancers reveals a common, compact and highly prognostic hypoxia metagene." Br J Cancer 102(2): 428-435.	VEGFA	SLC2A1	PGAM1	ENO1	LDHA	TPI1	P4HA1	MRPS17	CDKN3	ADM	NDRG1	TUBB6	ALDOA	MIF	ACOT7
