# Supplementary material for: Comparative profiling of single-cell transcriptome reveals heterogeneity of tumor microenvironment between solid and acinar lung adenocarcinoma
Source: J Transl Med. 2022 Sep 23;20:423. doi: 10.1186/s12967-022-03620-3 (PMC9502652; doi:10.1186/s12967-022-03620-3)
Supplement: Supplementary file 5 — Additional file 5: Table S5. Data of myeloid cells analysis. (1) Gene list of signatures for macrophages; (2) Differentially expressed genes between macrophages from solid and acinar samples; (3) Gene list of signatures for DCs; (4) Differentially expressed genes between mregDCs from solid and acinar samples. [file 12967_2022_3620_MOESM5_ESM.xlsx]

## Sheet: 1.Macrophage_signatures
1. Gene list of signatures for macrophages
M1	ACHE	ADAMDEC1	APOBEC3A	APOL3	APOL6	AQP9	ARRB1	CCL19	CCL5	CCL8	CCR7	CD38	CD40	CHI3L1	CLIC2	CXCL10	CXCL11	CXCL13	CXCL9	CYP27B1	DHX58	EBI3	GGT5	HESX1	IDO1	IFI44L	IL2RA	KIAA0754	KYNU	LAG3	LAMP3	LILRA3	LILRB2	NOD2	PLA1A	PTGIR	RASSF4	RSAD2	SIGLEC1	SLAMF1	SLC15A3	SLC2A6	SOCS1	TLR7	TLR8	TNFAIP6	TNIP3	TRPM4
M2	ADAMDEC1	AIF1	ALOX15	CCL13	CCL14	CCL18	CCL23	CCL8	CD209	CD4	CD68	CFP	CHI3L1	CLEC10A	CLEC4A	CLIC2	CRYBB1	EBI3	FAM198B	FES	FRMD4A	FZD2	GGT5	GSTT1	HRH1	HTR2B	MS4A6A	NME8	NPL	P2RY13	PDCD1LG2	RENBP	SIGLEC1	SLC15A3	TLR8	TREM2	WNT5B
Reference	Newman AM, Liu CL, Green MR, Gentles AJ, et al. Robust enumeration of cell subsets from tissue expression profiles. Nat Methods. 2015;12(5):453-7. doi: 10.1038/nmeth.3337. Epub 2015 Mar 30. PMID: 25822800; PMCID: PMC4739640.

## Sheet: 2.DEGs_Macrophages
2. Differentially expressed genes between macrophages from solid and acinar samples.
Up-regulated genes in solid samples
genes	p_val	avg_logFC	pct.solid	pct.acinar	p_val_adj
IGKC	0	1.3456	0.968	0.54	0
S100B	0	1.03153	0.41	0.054	0
IGHG1	0	1.00375	0.422	0.075	0
IGHG4	2.296e-167	0.923708	0.439	0.18	5.7935e-163
CXCL9	0	0.895846	0.32	0.057	0
IGLC2	5.97632e-207	0.759672	0.618	0.263	1.50801e-202
TMEM176B	0	0.749777	0.792	0.387	0
CXCL10	1.27457e-119	0.735659	0.293	0.119	3.21613e-115
VAMP5	0	0.723711	0.729	0.369	0
EEF1G	9.92714e-64	0.710054	0.156	0.065	2.50492e-59
FOLR2	0	0.707264	0.488	0.14	0
CLEC10A	0	0.630943	0.383	0.055	0
CTSC	1.19159e-252	0.607831	0.908	0.71	3.00674e-248
NME2	5.85002e-105	0.599941	0.222	0.084	1.47614e-100
TPT1	0	0.599004	0.997	0.963	0
IGHM	3.71613e-37	0.593232	0.128	0.059	9.3769e-33
HMGB2	3.3851e-153	0.593029	0.52	0.247	8.54162e-149
ATP6V0C	2.59985e-111	0.580782	0.129	0.028	6.56019e-107
PLA2G7	0	0.559347	0.447	0.126	0
HLA-DQA1	0	0.552193	0.923	0.662	0
H2AFZ	2.48458e-111	0.550679	0.847	0.57	6.26935e-107
TMEM176A	0	0.548223	0.692	0.278	0
RNASEK	1.27811e-129	0.532032	0.232	0.077	3.22506e-125
CTSZ	4.63312e-286	0.529424	0.935	0.84	1.16908e-281
MS4A6A	3.43746e-245	0.525426	0.854	0.606	8.67374e-241
BRI3	0	0.525348	0.932	0.778	0
AC007952.4	0	0.520915	0.535	0.137	0
EIF1AY	0	0.515601	0.339	0	0
LYZ	2.00291e-176	0.508208	0.945	0.859	5.05394e-172
PPA1	1.51737e-233	0.488295	0.554	0.235	3.82879e-229
BASP1	0	0.486711	0.494	0.145	0
RARRES1	8.23453e-306	0.48561	0.282	0.048	2.07782e-301
MS4A4A	5.55991e-166	0.457144	0.766	0.496	1.40293e-161
PSME2	2.1514e-177	0.456359	0.888	0.663	5.42862e-173
LIMD2	0	0.446083	0.428	0.103	0
TNFSF13B	9.90029e-247	0.444804	0.719	0.354	2.49814e-242
IGHA1	0.000263022	0.444028	0.46	0.346	1
COX5A	3.241e-258	0.439184	0.857	0.518	8.17802e-254
F13A1	1.28636e-228	0.435425	0.275	0.062	3.24587e-224
HLA-DPB1	4.62125e-294	0.434731	0.977	0.944	1.16608e-289
CCL18	4.72314e-45	0.432863	0.774	0.514	1.19179e-40
IGHG3	2.865e-103	0.43152	0.332	0.147	7.22925e-99
HIST1H4C	1.25182e-57	0.430163	0.468	0.28	3.15871e-53
C1QA	4.73427e-188	0.429692	0.927	0.941	1.1946e-183
CCL13	6.02115e-121	0.424891	0.245	0.085	1.51932e-116
PSMB9	6.41445e-187	0.42137	0.796	0.496	1.61856e-182
HLA-B	0	0.413996	0.987	0.985	0
ATP5MC3	3.09036e-213	0.413352	0.914	0.653	7.7979e-209
DDX3Y	0	0.404079	0.239	0	0
EFHD2	1.75648e-214	0.403508	0.795	0.453	4.43213e-210
IGSF6	3.20603e-183	0.403007	0.838	0.573	8.08978e-179
IGHG2	7.64972e-198	0.400806	0.126	0.008	1.93025e-193
SMCO4	6.28163e-225	0.398725	0.677	0.323	1.58504e-220
BTF3	1.20503e-238	0.395782	0.942	0.701	3.04066e-234
UBE2S	9.1751e-182	0.394107	0.353	0.122	2.31515e-177
DNMT1	9.69093e-257	0.394022	0.485	0.168	2.44531e-252
EEF1B2	1.09822e-210	0.391932	0.931	0.679	2.77113e-206
CPVL	1.63336e-253	0.389743	0.568	0.222	4.12147e-249
UBE2C	8.61949e-77	0.387412	0.166	0.061	2.17496e-72
IL2RA	2.37323e-307	0.383472	0.23	0.025	5.98838e-303
TPSAB1	5.581e-68	0.38268	0.072	0.013	1.40825e-63
HLA-DMB	2.83181e-188	0.382317	0.859	0.607	7.1455e-184
GBP1	3.03947e-152	0.382161	0.413	0.178	7.6695e-148
NACA	3.80518e-280	0.382034	0.976	0.841	9.60162e-276
PLAC8	4.87511e-72	0.381041	0.171	0.066	1.23014e-67
MNDA	2.69466e-175	0.380397	0.778	0.469	6.79943e-171
ITGB2	1.67269e-205	0.377289	0.891	0.641	4.2207e-201
PSMB8	3.52845e-192	0.376229	0.734	0.406	8.90334e-188
HLA-DPA1	1.37128e-247	0.371934	0.976	0.939	3.46016e-243
CLEC2B	8.37444e-268	0.369388	0.754	0.353	2.11312e-263
HLA-DQB1	3.58724e-179	0.368125	0.949	0.832	9.05168e-175
TPSB2	3.52731e-24	0.364756	0.104	0.052	8.90047e-20
IFI30	1.09957e-08	0.364689	0.594	0.445	0.000277454
H2AFV	1.4362e-179	0.363997	0.74	0.396	3.62396e-175
LGMN	4.94717e-79	0.362792	0.676	0.474	1.24832e-74
SELENOP	4.18183e-103	0.361791	0.356	0.17	1.0552e-98
COTL1	2.29811e-120	0.361358	0.867	0.627	5.79881e-116
C1QB	4.56593e-143	0.359556	0.934	0.933	1.15212e-138
PLEKHO1	7.03301e-272	0.357481	0.509	0.17	1.77464e-267
RAN	4.64786e-132	0.357109	0.834	0.534	1.1728e-127
PCLAF	4.73886e-80	0.356737	0.199	0.079	1.19576e-75
SUB1	3.76064e-165	0.353663	0.881	0.578	9.48923e-161
PLTP	1.08207e-167	0.351935	0.612	0.298	2.7304e-163
CREM	6.55585e-173	0.350793	0.432	0.167	1.65424e-168
CD63	8.6313e-167	0.348455	0.948	0.952	2.17793e-162
GIMAP4	3.62931e-274	0.347542	0.562	0.205	9.15784e-270
SRSF9	2.66916e-209	0.343988	0.736	0.376	6.7351e-205
GTF3C6	1.75313e-252	0.343407	0.625	0.256	4.42366e-248
CORO1A	1.0892e-107	0.34065	0.56	0.308	2.74838e-103
ARHGDIB	5.5439e-136	0.339578	0.915	0.698	1.39889e-131
PRDX1	3.60109e-140	0.333451	0.958	0.849	9.08663e-136
SLC25A5	2.3717e-147	0.332718	0.863	0.594	5.9845e-143
TUBB	2.41557e-62	0.332194	0.809	0.576	6.0952e-58
CALM1	1.89602e-111	0.331344	0.946	0.765	4.78422e-107
CD14	4.6068e-82	0.330369	0.8	0.575	1.16243e-77
TYMS	2.79752e-105	0.326682	0.152	0.041	7.05898e-101
RASSF4	4.44139e-243	0.325877	0.648	0.276	1.1207e-238
RRP7A	9.19072e-282	0.325738	0.431	0.125	2.3191e-277
TIMP1	7.18561e-53	0.324361	0.705	0.493	1.81315e-48
LILRB4	1.9221e-203	0.322257	0.706	0.347	4.85004e-199
S100A9	1.04409e-43	0.319342	0.856	0.701	2.63455e-39
MMP12	6.58199e-79	0.319107	0.125	0.036	1.66083e-74
TAP1	1.22121e-267	0.318266	0.461	0.145	3.08147e-263
CLEC11A	3.86528e-269	0.317765	0.303	0.063	9.75327e-265
NPM1	9.02435e-112	0.317547	0.893	0.624	2.27711e-107
NDUFV2	1.13844e-170	0.315613	0.767	0.429	2.87263e-166
ATP2B1-AS1	7.0714e-233	0.315011	0.459	0.158	1.78433e-228
LIPA	2.25514e-77	0.314485	0.721	0.506	5.69038e-73
TUBA1B	2.21959e-46	0.312793	0.92	0.761	5.6007e-42
ATP1B3	1.14305e-165	0.310528	0.732	0.39	2.88427e-161
PSMB3	8.60484e-156	0.310475	0.847	0.537	2.17126e-151
BCL2A1	1.76655e-119	0.310355	0.72	0.425	4.45754e-115
RAB32	2.58884e-248	0.309148	0.664	0.283	6.53243e-244
LAP3	3.40971e-179	0.308698	0.675	0.345	8.60373e-175
ATG3	1.21541e-241	0.30831	0.571	0.223	3.06684e-237
EIF4A1	6.23975e-79	0.307464	0.603	0.351	1.57448e-74
SRGN	5.7107e-115	0.306258	0.964	0.87	1.44098e-110
PTTG1	1.16898e-83	0.304417	0.242	0.104	2.9497e-79
PSMA5	2.87847e-199	0.301478	0.573	0.251	7.26326e-195
TK1	4.18954e-109	0.301086	0.189	0.059	1.05715e-104
CHCHD6	6.69038e-166	0.299952	0.287	0.09	1.68818e-161
CHI3L1	1.73346e-133	0.299719	0.216	0.063	4.37403e-129
IFI16	2.21427e-224	0.299533	0.667	0.296	5.58726e-220
HMGA1	1.51425e-155	0.297357	0.452	0.192	3.82092e-151
H3F3A	3.38883e-153	0.296196	0.983	0.914	8.55104e-149
UBXN4	2.5777e-203	0.295797	0.684	0.322	6.50431e-199
HNRNPA2B1	3.21706e-98	0.295246	0.844	0.556	8.11762e-94
IQGAP2	8.78954e-256	0.294302	0.467	0.153	2.21786e-251
SCPEP1	5.66495e-197	0.293807	0.667	0.319	1.42944e-192
RGS10	7.23099e-176	0.292453	0.857	0.528	1.8246e-171
LSM3	8.32876e-179	0.292082	0.691	0.347	2.1016e-174
IGLC3	7.97415e-126	0.291311	0.312	0.119	2.01212e-121
NDUFB5	1.81594e-216	0.290441	0.665	0.301	4.58215e-212
ARL6IP5	4.58212e-167	0.290385	0.788	0.449	1.15621e-162
NDUFA12	2.63324e-205	0.288399	0.668	0.308	6.64445e-201
SOD2	6.98577e-137	0.286338	0.769	0.421	1.76272e-132
NDUFC2	4.33341e-161	0.284482	0.789	0.453	1.09345e-156
RALA	9.72666e-224	0.284089	0.56	0.22	2.45433e-219
DUT	1.8173e-105	0.283973	0.495	0.256	4.5856e-101
ARPC3	8.86411e-179	0.283567	0.967	0.855	2.23668e-174
GBP5	2.64112e-213	0.283516	0.239	0.049	6.66433e-209
DNPH1	2.97094e-239	0.283101	0.61	0.245	7.49657e-235
TMEM70	8.40363e-227	0.282437	0.521	0.196	2.12049e-222
ATP5PB	8.514e-173	0.282281	0.707	0.363	2.14834e-168
GTF2A2	3.87434e-208	0.282231	0.583	0.249	9.77611e-204
ATP5PO	8.11564e-141	0.28184	0.856	0.552	2.04782e-136
CHCHD2	6.63561e-113	0.279598	0.939	0.759	1.67436e-108
PARP1	1.54299e-175	0.278796	0.479	0.196	3.89342e-171
SLC25A3	5.99183e-139	0.278587	0.805	0.491	1.51192e-134
PCNA	2.06733e-104	0.278494	0.275	0.113	5.21649e-100
BAZ1A	5.47248e-213	0.278225	0.484	0.18	1.38087e-208
JCHAIN	2.73038e-21	0.277682	0.132	0.076	6.88956e-17
SMC4	2.87031e-161	0.276748	0.264	0.078	7.24264e-157
UBE2D1	5.80708e-228	0.276744	0.563	0.221	1.4653e-223
RTRAF	1.82381e-204	0.276693	0.689	0.32	4.60203e-200
HINT1	4.81895e-129	0.27626	0.921	0.702	1.21597e-124
IDH2	4.1814e-191	0.274423	0.502	0.204	1.05509e-186
PGAM1	1.56039e-129	0.272494	0.669	0.378	3.93732e-125
LCP1	6.88418e-135	0.272088	0.685	0.366	1.73709e-130
RANBP1	7.05438e-105	0.271623	0.615	0.345	1.78003e-100
BST2	1.78153e-141	0.271458	0.822	0.52	4.49533e-137
HNRNPA1	6.42163e-76	0.270652	0.857	0.602	1.62037e-71
CD81	5.90824e-114	0.26898	0.897	0.703	1.49083e-109
HMGB1	5.16826e-26	0.267885	0.903	0.728	1.30411e-21
POMP	1.77511e-119	0.266108	0.932	0.754	4.47915e-115
NPC2	2.76671e-179	0.265539	0.954	0.971	6.98123e-175
DNAJC5B	2.11092e-178	0.265277	0.278	0.081	5.32648e-174
JPT1	1.0084e-110	0.265011	0.821	0.523	2.5445e-106
FDX1	1.63362e-146	0.26501	0.533	0.25	4.12213e-142
RNF7	1.10329e-179	0.264448	0.652	0.311	2.78392e-175
ANP32B	2.32725e-135	0.263478	0.682	0.368	5.87234e-131
CD48	1.1285e-213	0.262584	0.463	0.164	2.84754e-209
ITGB1BP1	1.41696e-222	0.26185	0.408	0.132	3.57542e-218
GIMAP7	1.66031e-232	0.261788	0.288	0.066	4.18946e-228
FAM89B	2.86615e-238	0.261563	0.376	0.109	7.23216e-234
PIM1	1.55971e-185	0.260742	0.317	0.097	3.93563e-181
FYB1	1.15729e-170	0.259259	0.726	0.374	2.92019e-166
TXNL1	1.147e-229	0.257682	0.504	0.183	2.89423e-225
AKR1B1	1.87871e-101	0.257288	0.708	0.439	4.74054e-97
FABP5	1.56847e-42	0.256081	0.866	0.686	3.95772e-38
SEC61B	2.43681e-113	0.255015	0.874	0.584	6.1488e-109
PSMA4	5.48707e-105	0.254832	0.759	0.467	1.38455e-100
HLA-DRA	2.93175e-108	0.253479	0.99	0.991	7.3977e-104
MANF	2.60384e-121	0.251187	0.51	0.259	6.57027e-117
PLGRKT	3.70575e-237	0.250346	0.417	0.132	9.35072e-233
STMN1	1.762e-40	0.250246	0.548	0.377	4.44605e-36
DYNLL1	3.19116e-105	0.24999	0.947	0.777	8.05226e-101
NASP	1.05433e-140	0.249198	0.342	0.132	2.6604e-136
CLTA	3.97262e-114	0.2477	0.858	0.583	1.00241e-109
NPL	4.30353e-173	0.24616	0.514	0.223	1.08591e-168
SLC40A1	2.45834e-143	0.245876	0.342	0.13	6.20313e-139
CFD	2.88827e-07	0.244903	0.615	0.546	0.00728797
CAMK1	2.48098e-169	0.244715	0.349	0.121	6.26026e-165
YBX3	1.20205e-179	0.244698	0.607	0.276	3.03312e-175
FKBP5	4.77027e-224	0.242306	0.327	0.087	1.20368e-219
IDO1	2.58242e-111	0.241276	0.082	0.008	6.51621e-107
TYMP	1.17096e-58	0.240697	0.924	0.837	2.95469e-54
CDKN3	9.8199e-97	0.24058	0.133	0.034	2.47786e-92
ANKRD22	4.16742e-214	0.240172	0.228	0.043	1.05157e-209
CD36	1.40657e-138	0.240053	0.248	0.079	3.54919e-134
MAP2K2	6.55726e-259	0.239721	0.445	0.136	1.65459e-254
TMIGD3	2.79571e-119	0.239171	0.27	0.1	7.05443e-115
FGL2	7.80828e-196	0.238448	0.511	0.199	1.97026e-191
UQCRB	3.36163e-126	0.238308	0.952	0.755	8.48241e-122
AP2S1	2.24008e-107	0.236062	0.923	0.756	5.6524e-103
UBE2L3	1.09531e-124	0.234771	0.76	0.437	2.76379e-120
NAP1L1	2.61985e-109	0.234668	0.852	0.56	6.61067e-105
C1QBP	5.24748e-140	0.233888	0.538	0.256	1.3241e-135
CAPZB	3.69558e-115	0.233716	0.834	0.556	9.32507e-111
CD59	4.13212e-112	0.233019	0.593	0.325	1.04266e-107
ALDH1A1	8.38101e-87	0.232819	0.388	0.204	2.11478e-82
CYCS	3.59536e-105	0.232758	0.761	0.474	9.07218e-101
IL7R	3.40276e-84	0.231024	0.345	0.17	8.58619e-80
CKS2	1.45719e-135	0.230808	0.421	0.18	3.67694e-131
GIMAP1	4.71435e-229	0.230684	0.292	0.069	1.18957e-224
PSMB1	1.06793e-105	0.230537	0.806	0.507	2.6947e-101
NME1	1.52591e-126	0.229918	0.502	0.246	3.85033e-122
DEK	8.21389e-100	0.229559	0.703	0.417	2.07261e-95
VPS29	2.8077e-115	0.229161	0.765	0.458	7.08468e-111
CD163	7.03093e-104	0.228115	0.576	0.317	1.77412e-99
PARK7	4.56307e-105	0.227895	0.831	0.536	1.1514e-100
CKS1B	1.97321e-63	0.227824	0.343	0.19	4.97899e-59
VIM	5.45476e-67	0.227558	0.976	0.94	1.3764e-62
GNAI2	2.91871e-103	0.226868	0.802	0.517	7.36479e-99
C3AR1	1.25514e-222	0.226721	0.495	0.176	3.16709e-218
SLC25A6	3.06956e-91	0.226663	0.908	0.711	7.74543e-87
ATP5F1B	8.13061e-105	0.225844	0.762	0.463	2.0516e-100
MTDH	2.36537e-106	0.225658	0.814	0.53	5.96854e-102
TNFAIP8	3.62215e-188	0.225613	0.318	0.095	9.13976e-184
EID1	2.00418e-169	0.225528	0.667	0.321	5.05714e-165
H2AFY	1.012e-111	0.225199	0.842	0.554	2.55358e-107
SERP1	2.31979e-107	0.224434	0.878	0.593	5.85352e-103
CFL1	8.8105e-87	0.224192	0.981	0.92	2.22315e-82
SUMO2	2.81388e-92	0.223646	0.91	0.697	7.10026e-88
CYC1	1.09032e-133	0.222692	0.592	0.302	2.7512e-129
SSB	1.81463e-140	0.22203	0.68	0.355	4.57886e-136
HAPLN3	6.31001e-223	0.221549	0.198	0.029	1.5922e-218
DHRS9	8.67743e-182	0.221204	0.22	0.049	2.18958e-177
SNRPB	1.03776e-99	0.220831	0.65	0.376	2.61857e-95
PRDX6	2.08997e-127	0.220631	0.711	0.387	5.27362e-123
CD38	8.50305e-197	0.220049	0.179	0.028	2.14558e-192
AC245014.3	2.54262e-169	0.220035	0.472	0.194	6.41579e-165
PPIB	1.32934e-92	0.219923	0.849	0.579	3.35432e-88
NUSAP1	2.41693e-64	0.219619	0.149	0.056	6.09864e-60
LY96	1.94383e-82	0.219248	0.822	0.587	4.90488e-78
SMAP2	1.17133e-181	0.219048	0.437	0.163	2.95562e-177
OMG	2.12751e-92	0.218844	0.077	0.01	5.36836e-88
GNG10	8.55451e-56	0.218413	0.129	0.05	2.15856e-51
ZNF706	6.10726e-114	0.218031	0.775	0.454	1.54105e-109
SMC3	3.59583e-190	0.216937	0.323	0.097	9.07336e-186
TOMM20	3.22793e-159	0.216588	0.622	0.293	8.14504e-155
SLAMF8	1.68536e-208	0.21628	0.418	0.142	4.25266e-204
MRC1	5.00801e-68	0.216125	0.597	0.369	1.26367e-63
APOC2	7.01434e-181	0.215331	0.4	0.142	1.76993e-176
ASGR1	8.72946e-184	0.214939	0.323	0.1	2.20271e-179
LDHB	2.94916e-92	0.214782	0.697	0.411	7.44162e-88
MAP3K8	9.81764e-173	0.21465	0.406	0.151	2.47729e-168
LSM1	7.54535e-211	0.214603	0.403	0.132	1.90392e-206
PRDX4	9.76636e-166	0.213777	0.551	0.246	2.46435e-161
KPNA2	1.26036e-116	0.213525	0.268	0.098	3.18027e-112
MARCKSL1	1.22479e-19	0.212912	0.145	0.089	3.09052e-15
EPHX1	4.35999e-116	0.212728	0.346	0.151	1.10016e-111
SF3B6	2.54633e-134	0.211254	0.703	0.374	6.42516e-130
CACYBP	2.28805e-162	0.209688	0.55	0.246	5.77342e-158
MKI67	4.09033e-81	0.209637	0.128	0.037	1.03211e-76
CTSH	4.44975e-71	0.209011	0.816	0.575	1.12281e-66
BLVRB	4.68271e-79	0.208898	0.727	0.486	1.18159e-74
LDHA	1.46061e-30	0.208523	0.808	0.631	3.68556e-26
CPM	9.65929e-113	0.20848	0.512	0.264	2.43733e-108
GSN	9.44929e-51	0.207751	0.773	0.582	2.38434e-46
BIRC5	2.04748e-78	0.207506	0.138	0.043	5.1664e-74
ACE	1.32936e-178	0.206999	0.282	0.08	3.35437e-174
CYBA	4.88741e-131	0.205601	0.972	0.967	1.23324e-126
CALHM6	3.05208e-167	0.205465	0.432	0.167	7.70131e-163
NQO2	7.52912e-196	0.204524	0.461	0.172	1.89982e-191
HIGD2A	1.41635e-106	0.204327	0.824	0.519	3.57387e-102
C1QC	7.56401e-43	0.20422	0.897	0.873	1.90863e-38
ZDHHC12	2.28771e-170	0.203843	0.49	0.203	5.77259e-166
NAAA	4.81367e-199	0.203834	0.337	0.101	1.21463e-194
LYSMD2	5.01035e-160	0.203428	0.414	0.163	1.26426e-155
UCP2	5.11452e-115	0.203383	0.741	0.424	1.29055e-110
DBI	4.051e-79	0.201869	0.926	0.753	1.02219e-74
SMAP1	1.01749e-207	0.20108	0.472	0.169	2.56743e-203
DNAJC15	5.84895e-138	0.200609	0.703	0.369	1.47586e-133
TNFSF13	1.29968e-41	0.200457	0.074	0.024	3.27948e-37
H3F3B	1.95986e-72	0.199047	0.976	0.905	4.94533e-68
CD300A	3.80898e-234	0.198795	0.425	0.131	9.61119e-230
CENPF	2.55815e-59	0.198774	0.125	0.045	6.45497e-55
UCHL3	7.51791e-186	0.198746	0.377	0.128	1.897e-181
RNASE2	1.1816e-135	0.198608	0.171	0.039	2.98154e-131
JAML	7.747e-96	0.19744	0.469	0.243	1.9548e-91
ATP5F1A	3.72642e-125	0.197334	0.668	0.355	9.40288e-121
LACTB	1.42583e-161	0.196731	0.543	0.241	3.5978e-157
CD40	4.32542e-135	0.196509	0.402	0.17	1.09143e-130
LTB	1.29457e-31	0.196244	0.254	0.153	3.26659e-27
CEACAM4	3.56215e-197	0.196124	0.138	0.012	8.98838e-193
MYL6	4.34681e-81	0.196035	0.986	0.965	1.09683e-76
FCN1	1.4449e-45	0.195936	0.091	0.032	3.64593e-41
CD53	2.32358e-99	0.195841	0.79	0.491	5.86308e-95
GLRX3	1.22634e-171	0.195367	0.372	0.132	3.09443e-167
RAB13	1.10085e-118	0.1951	0.603	0.317	2.77776e-114
MOB1A	2.06665e-129	0.194696	0.714	0.385	5.21477e-125
CCL2	2.61515e-19	0.19428	0.332	0.238	6.59882e-15
PSIP1	6.94629e-129	0.193815	0.237	0.075	1.75276e-124
IL32	1.42195e-82	0.193776	0.451	0.238	3.588e-78
PPIA	1.75272e-63	0.193635	0.973	0.871	4.42264e-59
NUDT1	2.66165e-145	0.193628	0.404	0.164	6.71615e-141
CREG1	2.75614e-91	0.193366	0.739	0.462	6.95457e-87
FCGR3A	1.40674e-62	0.193249	0.799	0.57	3.54963e-58
REEP5	1.13741e-99	0.1931	0.77	0.463	2.87003e-95
CXCL13	6.47164e-57	0.19261	0.051	0.008	1.63299e-52
ARHGAP18	2.51847e-117	0.192437	0.7	0.391	6.35487e-113
PLEK	1.13774e-114	0.192339	0.65	0.351	2.87086e-110
HSPB11	4.1143e-155	0.191958	0.471	0.199	1.03816e-150
IL4I1	1.90627e-130	0.191157	0.4	0.171	4.81009e-126
FUCA1	1.15524e-117	0.190717	0.403	0.183	2.91502e-113
MZB1	2.85207e-37	0.190685	0.052	0.014	7.19664e-33
PRKCB	3.12208e-168	0.190115	0.204	0.045	7.87793e-164
NDUFAB1	4.84792e-114	0.189062	0.69	0.383	1.22328e-109
GSTK1	4.95943e-96	0.18872	0.772	0.482	1.25141e-91
EEF1A1	1.1688e-89	0.188598	0.999	0.991	2.94924e-85
ADI1	1.44282e-202	0.18855	0.436	0.153	3.64066e-198
EIF3K	3.44648e-74	0.187916	0.895	0.671	8.6965e-70
PSMA6	1.95289e-15	0.187794	0.174	0.119	4.92772e-11
NME4	8.82428e-209	0.187394	0.443	0.153	2.22663e-204
HSP90B1	4.33953e-75	0.18733	0.812	0.537	1.09499e-70
C1orf122	1.16323e-148	0.187005	0.494	0.218	2.93519e-144
NBDY	2.8818e-158	0.186499	0.587	0.272	7.27163e-154
CCL4L2	1.80878e-115	0.186142	0.651	0.358	4.5641e-111
CMC1	4.15884e-179	0.186035	0.468	0.182	1.0494e-174
C1orf162	8.87938e-68	0.185664	0.845	0.591	2.24053e-63
C1orf54	9.37098e-180	0.185274	0.624	0.276	2.36458e-175
ATP6V0E1	4.74461e-81	0.18507	0.917	0.734	1.19721e-76
MRPS6	8.00725e-158	0.185003	0.472	0.197	2.02047e-153
XRCC5	4.65977e-142	0.184868	0.553	0.258	1.1758e-137
MYL12B	4.28773e-76	0.184867	0.897	0.639	1.08192e-71
SNX6	3.58899e-141	0.184779	0.625	0.308	9.0561e-137
HS3ST2	9.47461e-100	0.184756	0.131	0.032	2.39073e-95
CENPM	1.19205e-75	0.184076	0.138	0.045	3.00791e-71
SMIM20	1.9174e-197	0.183534	0.391	0.13	4.83818e-193
APOE	2.50813e-12	0.183243	0.927	0.972	6.32875e-08
RAP1A	2.88518e-149	0.183081	0.679	0.337	7.28017e-145
NUCB2	6.69705e-141	0.182846	0.303	0.107	1.68987e-136
FUOM	4.68681e-131	0.182797	0.624	0.319	1.18262e-126
VDAC2	1.77812e-117	0.182647	0.657	0.354	4.48674e-113
MRPL13	3.68726e-153	0.182485	0.435	0.177	9.30406e-149
VSIG4	4.79447e-57	0.182318	0.693	0.46	1.20979e-52
SEC11C	3.7958e-121	0.181506	0.526	0.252	9.57793e-117
PEBP1	1.16962e-78	0.181016	0.808	0.524	2.95129e-74
XRN2	1.29297e-160	0.180757	0.462	0.188	3.26256e-156
CDC20	1.1569e-60	0.180675	0.094	0.027	2.91921e-56
MRPS7	9.26586e-168	0.180502	0.481	0.197	2.33805e-163
FOLR3	2.4352e-80	0.180436	0.127	0.037	6.14473e-76
AOAH	1.51495e-182	0.17969	0.243	0.059	3.82267e-178
TUBA1A	2.57399e-90	0.179521	0.545	0.304	6.49495e-86
CNBP	2.19051e-113	0.17945	0.685	0.371	5.52731e-109
GHITM	1.7447e-133	0.178869	0.648	0.329	4.4024e-129
RAB5IF	4.85577e-111	0.178451	0.589	0.307	1.22526e-106
H1FX	1.35951e-144	0.178337	0.416	0.172	3.43044e-140
BIRC7	1.46927e-174	0.178144	0.151	0.021	3.7074e-170
APEX1	1.74717e-135	0.177799	0.551	0.266	4.40865e-131
EIF1B	3.62255e-147	0.177766	0.513	0.229	9.14077e-143
PPP1R14B	3.8275e-124	0.177525	0.447	0.205	9.65794e-120
UQCRC2	4.37683e-156	0.177133	0.542	0.24	1.1044e-151
MRPS16	1.79542e-132	0.175273	0.494	0.228	4.53038e-128
NMI	2.59041e-159	0.174579	0.391	0.149	6.53639e-155
NUDT2	4.03861e-216	0.174321	0.321	0.085	1.01906e-211
VDAC3	8.10505e-173	0.173856	0.447	0.173	2.04515e-168
SPCS1	2.98944e-103	0.173478	0.764	0.452	7.54325e-99
UBE2L6	3.80379e-117	0.173417	0.621	0.326	9.59809e-113
AURKB	6.75206e-71	0.173321	0.104	0.028	1.70375e-66
CLEC4A	1.18425e-150	0.173089	0.404	0.161	2.98821e-146
CCL23	1.7777e-68	0.173012	0.214	0.095	4.48566e-64
CHCHD1	3.86582e-152	0.172734	0.519	0.229	9.75463e-148
ARPC2	6.37043e-44	0.172717	0.952	0.826	1.60745e-39
ARF1	8.17164e-113	0.172267	0.722	0.406	2.06195e-108
CMKLR1	1.01875e-196	0.172036	0.237	0.052	2.57062e-192
TPRKB	7.52803e-152	0.171639	0.414	0.166	1.89955e-147
GAPDH	2.55846e-19	0.171561	0.981	0.974	6.45575e-15
CCT6A	2.36836e-137	0.171431	0.464	0.205	5.97609e-133
HRH2	7.23693e-175	0.171004	0.136	0.015	1.82609e-170
CCNB2	4.15783e-73	0.170944	0.107	0.028	1.04915e-68
GLIPR1	5.2002e-133	0.170476	0.586	0.289	1.31217e-128
KIF5B	1.08115e-140	0.170417	0.514	0.23	2.72808e-136
MSRB2	2.08292e-145	0.170274	0.538	0.248	5.25584e-141
COX4I1	2.05937e-85	0.169898	0.96	0.892	5.19641e-81
HNRNPF	8.46877e-120	0.169796	0.62	0.315	2.13692e-115
TRAPPC5	3.13136e-39	0.169745	0.113	0.049	7.90136e-35
MAP1LC3B	6.51022e-104	0.169528	0.686	0.377	1.64272e-99
HEBP1	3.76023e-165	0.169462	0.399	0.148	9.48819e-161
AKR1A1	7.68578e-84	0.16943	0.787	0.504	1.93935e-79
TNFSF12	3.81365e-151	0.169189	0.532	0.239	9.62299e-147
ACOT13	1.74183e-143	0.168728	0.467	0.203	4.39517e-139
HMGN1	3.55348e-27	0.168205	0.778	0.556	8.96649e-23
MAP3K13	1.30296e-172	0.167721	0.431	0.164	3.28775e-168
PPP1CA	6.21361e-87	0.167483	0.759	0.471	1.56788e-82
2022-03-02	1.4044e-184	0.167343	0.474	0.182	3.54373e-180
M6PR	2.94924e-132	0.167099	0.642	0.328	7.44181e-128
UQCRFS1	2.56757e-107	0.166476	0.626	0.34	6.47874e-103
TAF9	1.75464e-147	0.1664	0.385	0.151	4.42748e-143
CCNB1	5.59506e-60	0.166143	0.092	0.026	1.4118e-55
SAMSN1	4.68603e-162	0.166069	0.424	0.162	1.18243e-157
OSTC	2.8752e-127	0.166005	0.624	0.317	7.25498e-123
MBD4	2.63329e-157	0.165985	0.341	0.12	6.64458e-153
GALM	8.75493e-182	0.165827	0.372	0.125	2.20913e-177
PCBD1	2.58058e-127	0.165789	0.6	0.3	6.51158e-123
COX7B	2.15814e-54	0.165548	0.891	0.658	5.44562e-50
PTPN1	2.15689e-147	0.164847	0.339	0.124	5.44247e-143
SMC2	1.84188e-127	0.164755	0.213	0.063	4.64762e-123
CLSPN	2.40085e-86	0.164517	0.118	0.03	6.05806e-82
RRM2	4.42161e-58	0.164345	0.101	0.031	1.1157e-53
ABI3	4.51231e-145	0.164282	0.463	0.197	1.13859e-140
UBE2J1	1.44899e-102	0.16428	0.321	0.136	3.65623e-98
ZCRB1	3.49082e-139	0.163824	0.525	0.239	8.80838e-135
MDH2	8.95817e-108	0.163443	0.608	0.325	2.26041e-103
ISCA2	3.86639e-173	0.162718	0.34	0.113	9.75606e-169
CCT2	8.30112e-138	0.162631	0.391	0.159	2.09462e-133
GLA	2.02038e-155	0.162562	0.412	0.161	5.09803e-151
PDCD6	7.95651e-142	0.162449	0.563	0.263	2.00767e-137
PSMA3	5.20816e-107	0.162364	0.577	0.3	1.31418e-102
MRPL15	9.29297e-170	0.161599	0.328	0.107	2.34489e-165
CHCHD10	7.27261e-66	0.161478	0.814	0.558	1.8351e-61
QPCT	8.26513e-161	0.161402	0.171	0.033	2.08554e-156
HMGN3	2.8512e-97	0.161358	0.714	0.412	7.19444e-93
RHOG	7.45221e-88	0.161293	0.715	0.433	1.88042e-83
ATP5F1C	1.39107e-104	0.161173	0.703	0.394	3.51008e-100
ENY2	1.80546e-82	0.161143	0.796	0.495	4.55571e-78
NDUFS8	3.83239e-102	0.16094	0.712	0.41	9.67026e-98
MCUB	2.62737e-151	0.160854	0.439	0.18	6.62964e-147
CALM3	4.15192e-88	0.160225	0.774	0.489	1.04765e-83
MTCH2	2.42067e-151	0.159925	0.508	0.221	6.10807e-147
FAM20A	4.96396e-178	0.159879	0.18	0.032	1.25256e-173
NAA20	4.33446e-134	0.15976	0.555	0.264	1.09372e-129
CENPW	1.85096e-93	0.159633	0.254	0.103	4.67052e-89
DHFR	1.35393e-101	0.159497	0.183	0.058	3.41637e-97
GTF3A	6.13595e-126	0.159463	0.579	0.285	1.54828e-121
NDUFA8	1.84515e-147	0.159403	0.482	0.206	4.65586e-143
LRMP	2.76092e-74	0.159209	0.088	0.019	6.96663e-70
HLA-DOA	2.09487e-163	0.159059	0.444	0.175	5.28599e-159
PTAFR	2.91504e-142	0.159059	0.433	0.182	7.35552e-138
AIF1	3.18441e-54	0.15878	0.945	0.931	8.03523e-50
NUDT5	8.35042e-145	0.15827	0.369	0.142	2.10706e-140
H2AFJ	9.43893e-108	0.15803	0.7	0.39	2.38173e-103
SMIM3	1.43319e-155	0.157865	0.194	0.044	3.61637e-151
AQP1	2.0334e-185	0.157695	0.15	0.018	5.13087e-181
DRAM2	3.21533e-152	0.157456	0.605	0.281	8.11323e-148
H2AFX	2.09665e-91	0.157455	0.188	0.065	5.29047e-87
IL21R	2.11369e-185	0.157223	0.137	0.014	5.33347e-181
HAUS1	3.63843e-154	0.157145	0.248	0.071	9.18086e-150
TXNL4A	1.20545e-135	0.157065	0.573	0.272	3.04172e-131
COPS3	1.06284e-151	0.157053	0.278	0.088	2.68187e-147
SNRNP25	8.24053e-119	0.156392	0.378	0.163	2.07933e-114
SQOR	3.94653e-122	0.156321	0.596	0.303	9.95827e-118
MCM7	1.37782e-62	0.156293	0.138	0.05	3.47665e-58
METTL5	7.13276e-167	0.156078	0.373	0.133	1.79981e-162
TMEM37	3.00433e-160	0.155951	0.247	0.068	7.58082e-156
HIKESHI	5.63029e-165	0.155772	0.393	0.145	1.42069e-160
MRPL34	1.80512e-142	0.155223	0.521	0.237	4.55486e-138
EIF3F	1.05888e-98	0.155195	0.678	0.378	2.67188e-94
RAC2	2.47154e-55	0.155188	0.431	0.256	6.23644e-51
UBE2V2	1.55722e-142	0.15486	0.33	0.12	3.92933e-138
ITPR2	1.3645e-159	0.154703	0.304	0.098	3.44304e-155
MRPL11	6.42617e-134	0.15389	0.476	0.214	1.62152e-129
GPNMB	7.57531e-15	0.153694	0.791	0.713	1.91148e-10
YBX1	3.86353e-53	0.153415	0.971	0.876	9.74884e-49
P2RY13	8.04983e-158	0.15334	0.207	0.049	2.03121e-153
MPC2	1.30905e-104	0.153177	0.576	0.302	3.30312e-100
COMMD3	6.40141e-157	0.152919	0.414	0.161	1.61527e-152
AREG	1.13777e-52	0.152191	0.198	0.093	2.87094e-48
CD74	1.41192e-59	0.151956	0.991	0.996	3.5627e-55
RNASET2	1.99986e-72	0.151824	0.895	0.723	5.04625e-68
RNASEH2C	2.86203e-119	0.151658	0.541	0.267	7.22176e-115
SAP18	1.9171e-64	0.151612	0.844	0.56	4.83741e-60
ILF2	1.14273e-113	0.151598	0.401	0.18	2.88345e-109
CTSK	1.03061e-132	0.151211	0.179	0.045	2.60054e-128
MBD2	4.26497e-120	0.151001	0.302	0.116	1.07618e-115
UQCRH	4.24435e-46	0.150343	0.909	0.701	1.07098e-41
CXCL11	1.65916e-61	0.150272	0.093	0.026	4.18657e-57
MPP1	8.12294e-150	0.150206	0.502	0.218	2.04966e-145
PSMB2	2.78179e-103	0.149954	0.625	0.335	7.01929e-99
DPH3	4.0998e-131	0.149862	0.419	0.178	1.0345e-126
MRPL18	6.6631e-125	0.149405	0.48	0.221	1.6813e-120
HEBP2	3.42001e-137	0.148628	0.453	0.196	8.62971e-133
TIMM17A	7.69329e-141	0.14852	0.364	0.14	1.94125e-136
LMO2	3.01906e-127	0.148519	0.2	0.056	7.618e-123
TMEM50A	1.82587e-90	0.148434	0.77	0.463	4.60722e-86
NDUFB11	6.11267e-75	0.148433	0.826	0.544	1.54241e-70
HLA-C	2.04791e-62	0.14701	0.973	0.934	5.1675e-58
ARID5B	1.68446e-135	0.146668	0.229	0.067	4.25039e-131
MAD2L1	5.55438e-84	0.146374	0.124	0.033	1.40154e-79
TALDO1	5.20906e-66	0.146095	0.795	0.52	1.3144e-61
HLA-DRB1	8.97658e-22	0.146073	0.962	0.952	2.26506e-17
MRPS24	4.90508e-47	0.146025	0.069	0.019	1.2377e-42
NKG7	4.31195e-68	0.145271	0.178	0.07	1.08803e-63
MT1E	3.21139e-55	0.145184	0.253	0.131	8.1033e-51
LINC01857	1.08965e-117	0.145132	0.23	0.076	2.74951e-113
MRPL51	6.79153e-80	0.144985	0.715	0.425	1.71371e-75
EIF3L	1.09366e-111	0.144944	0.633	0.332	2.75963e-107
TMEM147	2.9848e-81	0.144933	0.758	0.466	7.53154e-77
SERPINB1	4.66324e-99	0.144866	0.683	0.381	1.17667e-94
SNRPD1	2.81867e-82	0.144725	0.663	0.385	7.11234e-78
TMEM14C	2.83959e-108	0.14381	0.673	0.365	7.16515e-104
HLA-DMA	9.93328e-51	0.143608	0.933	0.836	2.50646e-46
ATP5F1D	1.75463e-62	0.14327	0.84	0.571	4.42745e-58
WASF2	1.53418e-124	0.143209	0.532	0.255	3.87119e-120
PEPD	7.03244e-148	0.142907	0.496	0.215	1.77449e-143
MYCBP2	1.04122e-134	0.142786	0.321	0.119	2.6273e-130
UBE2D2	2.38073e-126	0.142782	0.572	0.279	6.00731e-122
ATP6AP2	6.79566e-99	0.142529	0.724	0.415	1.71475e-94
IGFBP7	1.39213e-112	0.14213	0.209	0.067	3.51276e-108
GLRX5	1.6994e-132	0.142021	0.366	0.146	4.2881e-128
COMMD8	9.92888e-158	0.141827	0.335	0.116	2.50535e-153
GGH	1.00935e-112	0.141269	0.168	0.045	2.5469e-108
LY86	4.3342e-86	0.140741	0.711	0.423	1.09365e-81
PPP1R18	6.08615e-135	0.140611	0.469	0.205	1.53572e-130
ELF1	1.64233e-119	0.140451	0.488	0.227	4.14409e-115
PGP	1.78059e-127	0.140424	0.354	0.142	4.49296e-123
TWF2	2.52042e-112	0.140377	0.553	0.283	6.35979e-108
OAZ1	1.04947e-72	0.140234	0.991	0.96	2.64813e-68
LAMTOR1	1.75924e-72	0.139835	0.772	0.489	4.4391e-68
UFD1	3.63205e-126	0.139786	0.415	0.18	9.16475e-122
MRPL47	1.42976e-129	0.139756	0.412	0.174	3.60772e-125
KCNMA1	5.53392e-134	0.139746	0.461	0.204	1.39637e-129
PTRHD1	6.12055e-129	0.139719	0.486	0.222	1.5444e-124
CLPP	2.84881e-160	0.139608	0.392	0.146	7.18841e-156
EIF3I	1.34834e-113	0.139532	0.579	0.296	3.40226e-109
SRSF2	1.02653e-64	0.13951	0.603	0.36	2.59025e-60
NCF2	8.45586e-71	0.139439	0.587	0.342	2.13367e-66
EMC4	1.9628e-143	0.139223	0.47	0.2	4.95273e-139
RBPJ	5.59697e-80	0.139075	0.643	0.375	1.41228e-75
DDX39A	5.80492e-97	0.139063	0.315	0.138	1.46476e-92
GPX3	1.58849e-95	0.138986	0.345	0.159	4.00823e-91
SUCLG1	1.35069e-135	0.138878	0.415	0.173	3.40821e-131
PGLS	9.11492e-117	0.138702	0.661	0.352	2.29997e-112
NSD3	4.76501e-131	0.138019	0.297	0.107	1.20236e-126
GRB2	7.2213e-75	0.137792	0.742	0.459	1.82215e-70
MIF4GD	4.86638e-140	0.137184	0.341	0.127	1.22793e-135
KHDRBS1	1.82154e-119	0.137184	0.481	0.224	4.5963e-115
ETFB	9.25542e-122	0.137042	0.612	0.309	2.33542e-117
SNRPF	3.38192e-67	0.137005	0.623	0.372	8.53361e-63
NUB1	3.15823e-99	0.136955	0.342	0.152	7.96917e-95
TXN2	5.02247e-128	0.136847	0.509	0.237	1.26732e-123
EAF2	2.51927e-101	0.136763	0.148	0.039	6.35686e-97
EXOSC3	5.83269e-132	0.136656	0.214	0.062	1.47176e-127
BCL2L11	1.4028e-103	0.13655	0.13	0.03	3.5397e-99
HCST	3.45273e-49	0.136342	0.741	0.519	8.71227e-45
SERF2	1.13722e-56	0.136109	0.986	0.984	2.86955e-52
SF3B5	3.56573e-76	0.135803	0.773	0.481	8.9974e-72
ATP5PF	4.9938e-46	0.135341	0.881	0.648	1.26009e-41
NINJ1	1.57474e-138	0.135249	0.559	0.259	3.97355e-134
DRAM1	2.14998e-113	0.135171	0.363	0.157	5.42506e-109
SRSF3	1.25199e-68	0.135055	0.719	0.456	3.15916e-64
DMAC1	1.35404e-112	0.134965	0.522	0.254	3.41664e-108
UQCRC1	2.27418e-113	0.134932	0.582	0.297	5.73844e-109
PSMD8	1.22465e-86	0.134932	0.699	0.408	3.09016e-82
PSMD6	2.4163e-135	0.134668	0.305	0.11	6.09706e-131
PFN1	4.43853e-24	0.134189	0.984	0.957	1.11997e-19
PSMG2	4.14239e-124	0.13372	0.552	0.266	1.04525e-119
CDK4	5.62861e-141	0.133635	0.374	0.145	1.42027e-136
PMP22	5.84164e-136	0.13341	0.522	0.238	1.47402e-131
MRPL43	3.75845e-152	0.133405	0.466	0.192	9.4837e-148
SCIMP	4.35242e-112	0.133339	0.34	0.143	1.09825e-107
TCN2	2.8682e-78	0.133286	0.368	0.189	7.23733e-74
CLNS1A	1.88194e-122	0.132616	0.449	0.202	4.7487e-118
FKBP3	1.00018e-134	0.132567	0.443	0.191	2.52376e-130
HNRNPA3	2.54829e-87	0.132519	0.627	0.348	6.43009e-83
C12orf45	1.44958e-150	0.132358	0.323	0.112	3.65772e-146
YWHAB	1.27421e-50	0.132062	0.862	0.609	3.21522e-46
IL18	1.33303e-110	0.132045	0.499	0.243	3.36363e-106
SSBP1	4.17457e-89	0.132021	0.693	0.399	1.05337e-84
PRPF40A	3.16515e-119	0.131807	0.477	0.221	7.98662e-115
TMPO	5.14447e-77	0.131654	0.205	0.082	1.2981e-72
SRP19	3.00238e-133	0.13133	0.456	0.199	7.57589e-129
SLBP	1.63514e-107	0.131159	0.325	0.136	4.12596e-103
LUC7L3	1.29725e-127	0.13108	0.398	0.167	3.27334e-123
MRPS34	1.03707e-107	0.130896	0.543	0.274	2.61683e-103
GZMB	5.37832e-53	0.13087	0.083	0.023	1.35711e-48
CDK1	8.8395e-52	0.130726	0.145	0.06	2.23047e-47
HNRNPAB	1.86494e-86	0.130608	0.43	0.22	4.70581e-82
SDHB	8.30468e-117	0.130569	0.541	0.266	2.09552e-112
OCIAD1	6.21343e-120	0.130374	0.478	0.22	1.56783e-115
SRRM2	4.30676e-99	0.130123	0.654	0.359	1.08673e-94
DYNLT1	3.07747e-85	0.130109	0.716	0.423	7.76537e-81
PSMG1	1.12929e-125	0.130035	0.228	0.071	2.84954e-121
GABARAPL2	2.46773e-103	0.130029	0.688	0.374	6.22682e-99
ENPP2	1.61999e-158	0.129812	0.215	0.052	4.08773e-154
EIF3M	2.20003e-118	0.129627	0.526	0.253	5.55134e-114
GSTO1	5.72363e-35	0.129427	0.887	0.705	1.44424e-30
CNN2	4.77892e-78	0.129387	0.282	0.129	1.20586e-73
C17orf49	3.29697e-36	0.129359	0.119	0.054	8.31925e-32
TMEM208	5.64016e-120	0.129282	0.514	0.244	1.42318e-115
DNAJC21	3.13088e-136	0.129225	0.269	0.088	7.90014e-132
NEK6	3.71646e-121	0.129161	0.393	0.169	9.37776e-117
WASHC3	1.94184e-137	0.129075	0.374	0.148	4.89983e-133
RNASEH2B	4.34769e-150	0.128912	0.408	0.159	1.09705e-145
CBR1	9.4296e-124	0.128897	0.522	0.248	2.37937e-119
MPC1	3.76421e-121	0.128896	0.516	0.242	9.49824e-117
HMMR	5.9802e-71	0.128795	0.088	0.02	1.50898e-66
CDC5L	1.81943e-124	0.128744	0.276	0.098	4.59096e-120
LAMTOR2	8.32445e-57	0.128698	0.817	0.564	2.10051e-52
BPTF	1.22536e-99	0.128423	0.271	0.108	3.09195e-95
CLIC2	3.47183e-151	0.128395	0.192	0.044	8.76047e-147
DNAJC9	9.41711e-86	0.128279	0.176	0.06	2.37622e-81
IFNGR2	1.54564e-112	0.128238	0.644	0.339	3.90012e-108
MCUR1	1.08697e-151	0.12823	0.308	0.103	2.74275e-147
TMBIM6	6.39687e-51	0.127783	0.903	0.697	1.61412e-46
COMMD7	8.89849e-135	0.127781	0.382	0.153	2.24536e-130
MRPL3	1.53267e-136	0.127677	0.294	0.103	3.86738e-132
NTAN1	2.65869e-141	0.127487	0.39	0.155	6.70867e-137
NCOA4	2.50391e-128	0.127321	0.525	0.244	6.31811e-124
CCT8	9.71126e-98	0.127249	0.484	0.24	2.45044e-93
TREM2	5.13537e-36	0.127061	0.761	0.622	1.29581e-31
MT2A	7.73626e-23	0.126886	0.772	0.606	1.95209e-18
PDIA3	5.80301e-77	0.126719	0.672	0.4	1.46427e-72
APBB1IP	2.2153e-130	0.126405	0.431	0.185	5.58987e-126
UBE2E1	5.25595e-148	0.126325	0.353	0.129	1.32623e-143
COMMD1	2.21172e-137	0.126013	0.454	0.196	5.58083e-133
PPM1G	7.93257e-104	0.125818	0.386	0.176	2.00163e-99
ZWINT	3.23997e-70	0.125806	0.145	0.05	8.17542e-66
PSMB6	1.76822e-63	0.125771	0.734	0.468	4.46175e-59
GNG11	6.58347e-37	0.125452	0.084	0.032	1.66121e-32
DCTN3	7.71155e-115	0.125442	0.534	0.26	1.94586e-110
THRAP3	5.49496e-116	0.125268	0.458	0.212	1.38654e-111
TMEM14B	4.8212e-110	0.125002	0.589	0.301	1.21653e-105
SH3BGRL	3.35434e-60	0.124846	0.822	0.552	8.464e-56
CCNDBP1	3.43092e-119	0.124842	0.322	0.127	8.65724e-115
AK6	1.39033e-117	0.12479	0.268	0.097	3.50822e-113
PDIA6	4.08244e-82	0.124544	0.666	0.39	1.03012e-77
SPCS3	3.2093e-100	0.124163	0.651	0.355	8.09802e-96
MCTS1	4.89414e-137	0.124124	0.509	0.226	1.23494e-132
VMA21	1.87138e-118	0.124093	0.589	0.296	4.72205e-114
ECI1	7.13256e-142	0.124068	0.305	0.105	1.79976e-137
IGKV3-20	1.74955e-139	0.124066	0.097	0.008	4.41464e-135
HNRNPD	5.0715e-101	0.124046	0.476	0.236	1.27969e-96
KIF20B	2.72953e-73	0.123853	0.124	0.037	6.88743e-69
HSBP1	9.59344e-70	0.123487	0.792	0.508	2.42071e-65
PTMA	1.32328e-05	0.123178	0.996	0.99	0.333904
ARPC5L	1.70658e-121	0.123059	0.38	0.16	4.3062e-117
THOC7	2.16381e-136	0.123039	0.474	0.206	5.45993e-132
CCT3	3.06913e-103	0.123024	0.485	0.238	7.74432e-99
PAEP	1.9287e-153	0.123001	0.076	0	4.86669e-149
RFTN1	4.63659e-94	0.122919	0.13	0.033	1.16995e-89
SUSD3	9.06857e-94	0.122639	0.153	0.044	2.28827e-89
REX1BD	3.39272e-85	0.122605	0.738	0.435	8.56085e-81
KARS	2.15151e-118	0.122576	0.355	0.147	5.42891e-114
COPZ1	3.27493e-126	0.122545	0.551	0.261	8.26363e-122
SARAF	2.11459e-53	0.122483	0.783	0.506	5.33575e-49
PPP1R14A	1.97461e-73	0.122455	0.069	0.011	4.98252e-69
CORO1B	3.9375e-112	0.122404	0.611	0.317	9.9355e-108
SKA2	1.26193e-102	0.122313	0.221	0.078	3.18423e-98
SS18L2	6.76388e-117	0.122272	0.339	0.139	1.70673e-112
DPY30	1.46739e-119	0.122177	0.538	0.259	3.70266e-115
CCT7	1.52835e-125	0.122014	0.412	0.176	3.85649e-121
CYBRD1	4.192e-148	0.121885	0.219	0.058	1.05777e-143
SIGLEC10	1.311e-131	0.121792	0.132	0.023	3.30806e-127
CBR3	1.86153e-116	0.121487	0.146	0.033	4.6972e-112
TMEM60	4.12683e-135	0.121272	0.399	0.164	1.04132e-130
NUF2	6.62489e-72	0.121074	0.075	0.014	1.67166e-67
ORAI1	8.88463e-130	0.120791	0.324	0.123	2.24186e-125
HMGN2	3.83687e-08	0.120789	0.824	0.642	0.000968158
ATP6V1F	2.85353e-33	0.120761	0.932	0.824	7.20032e-29
STRAP	5.01042e-127	0.120622	0.358	0.143	1.26428e-122
BCAS2	4.36182e-140	0.120591	0.334	0.123	1.10062e-135
MFF	2.32494e-135	0.120585	0.35	0.134	5.86651e-131
PRDX2	1.8963e-125	0.120555	0.402	0.169	4.78495e-121
DPYS	2.43307e-95	0.120534	0.06	0.004	6.13936e-91
GDI2	5.21946e-86	0.120282	0.654	0.367	1.31703e-81
POU2F2	1.16261e-79	0.120275	0.156	0.052	2.93362e-75
HNRNPR	4.24948e-107	0.120198	0.406	0.185	1.07227e-102
MRPL4	8.11286e-118	0.120115	0.377	0.161	2.04712e-113
MYDGF	1.08487e-58	0.120028	0.754	0.486	2.73746e-54
ARPC5	1.66519e-39	0.119979	0.893	0.663	4.20179e-35
IL13RA1	1.93135e-154	0.119803	0.423	0.165	4.87337e-150
MZT2A	1.0345e-85	0.119694	0.553	0.303	2.61035e-81
GPN3	2.08925e-134	0.119619	0.277	0.094	5.27179e-130
STOML2	9.37246e-112	0.119582	0.415	0.188	2.36495e-107
CD72	4.70711e-109	0.119442	0.22	0.074	1.18775e-104
CYTIP	1.18646e-89	0.119424	0.329	0.15	2.99379e-85
PPP4C	3.1685e-105	0.119296	0.613	0.323	7.99507e-101
C12orf57	6.54718e-108	0.119262	0.483	0.237	1.65205e-103
RBM4	1.05116e-44	0.119167	0.103	0.039	2.65239e-40
RBBP7	6.30299e-118	0.118932	0.26	0.092	1.59043e-113
GMNN	3.03847e-81	0.118775	0.153	0.05	7.66696e-77
CDC40	1.41948e-133	0.118626	0.349	0.135	3.58177e-129
PSMC2	5.74182e-123	0.11857	0.43	0.189	1.44883e-118
TRMT10C	2.12431e-105	0.118132	0.216	0.074	5.36028e-101
OLA1	4.12435e-127	0.118055	0.294	0.106	1.0407e-122
FBP1	1.17784e-19	0.117894	0.649	0.47	2.97204e-15
SUGT1	1.76609e-128	0.117838	0.336	0.13	4.45637e-124
ACAA2	1.11558e-118	0.117717	0.393	0.169	2.81494e-114
CENPE	5.62268e-72	0.117522	0.078	0.015	1.41877e-67
COA4	2.83329e-126	0.117029	0.409	0.174	7.14924e-122
TGFB1	4.2932e-125	0.116851	0.509	0.238	1.0833e-120
CAMTA1	1.94821e-96	0.116413	0.588	0.313	4.91593e-92
DNTTIP2	6.63267e-106	0.115903	0.196	0.062	1.67362e-101
SNRPA1	1.76196e-112	0.115854	0.299	0.117	4.44595e-108
FEN1	1.66815e-75	0.115711	0.12	0.034	4.20925e-71
COX8A	7.35803e-28	0.115665	0.917	0.748	1.85665e-23
LCP2	6.09362e-145	0.115456	0.474	0.2	1.5376e-140
UBE2T	2.2933e-74	0.115386	0.127	0.039	5.78668e-70
OLFML2B	5.02561e-96	0.115262	0.11	0.023	1.26811e-91
EIF4A3	3.03946e-94	0.115239	0.419	0.202	7.66946e-90
C4orf3	9.63277e-44	0.115159	0.838	0.602	2.43064e-39
PDCD2	8.56057e-108	0.115129	0.278	0.107	2.16009e-103
TMEM126A	3.58141e-114	0.114582	0.469	0.218	9.03697e-110
FNBP1	1.29776e-111	0.114343	0.4	0.177	3.27464e-107
SNX24	9.2328e-118	0.114209	0.291	0.109	2.32971e-113
RNF13	3.84195e-83	0.114181	0.638	0.364	9.69439e-79
NUDT14	1.06108e-125	0.11408	0.448	0.199	2.67742e-121
TMEM179B	5.86514e-110	0.113973	0.583	0.295	1.47995e-105
JAK1	2.81646e-118	0.113965	0.445	0.199	7.10677e-114
ATP2B1	9.46416e-103	0.113845	0.413	0.193	2.38809e-98
CRYL1	2.11459e-137	0.113827	0.295	0.102	5.33573e-133
FCGR2B	3.89897e-141	0.113816	0.523	0.23	9.83827e-137
TPX2	9.68747e-60	0.113603	0.09	0.025	2.44444e-55
RNASE6	2.4214e-143	0.113406	0.656	0.32	6.10991e-139
AIM2	1.7868e-131	0.113316	0.108	0.013	4.50862e-127
SNRPD3	8.07247e-100	0.113315	0.557	0.289	2.03693e-95
POLR3GL	3.44556e-128	0.11289	0.408	0.172	8.69418e-124
ATP6V1D	4.23011e-121	0.112579	0.482	0.22	1.06738e-116
GSDMD	3.81259e-107	0.112436	0.414	0.19	9.62032e-103
PSTPIP2	5.34676e-111	0.112426	0.148	0.036	1.34915e-106
LYAR	8.22391e-86	0.112223	0.295	0.131	2.07514e-81
EBP	4.51638e-112	0.112085	0.287	0.111	1.13962e-107
CYSTM1	2.56464e-109	0.111813	0.525	0.258	6.47136e-105
ERH	5.51192e-58	0.111727	0.758	0.481	1.39082e-53
HPRT1	1.91549e-110	0.111544	0.361	0.155	4.83335e-106
MLEC	1.43303e-115	0.111539	0.471	0.22	3.61598e-111
SNRPG	3.48649e-38	0.111305	0.791	0.552	8.79746e-34
AC025164.1	8.41849e-72	0.110858	0.146	0.05	2.12424e-67
PIH1D1	4.33531e-129	0.110779	0.333	0.127	1.09393e-124
BANF1	5.30847e-79	0.11064	0.681	0.4	1.33949e-74
DTYMK	7.96682e-72	0.110618	0.263	0.121	2.01027e-67
MRPS25	7.53445e-137	0.110398	0.347	0.131	1.90117e-132
BTN3A2	6.07836e-116	0.110291	0.242	0.083	1.53375e-111
TCP1	3.25791e-99	0.110223	0.36	0.161	8.22069e-95
PTPN2	7.16063e-115	0.110182	0.332	0.135	1.80684e-110
GLMP	4.64527e-122	0.11004	0.395	0.169	1.17214e-117
CYP1B1	1.40946e-89	0.109838	0.097	0.019	3.55648e-85
TOP1	5.37187e-88	0.10974	0.458	0.231	1.35548e-83
DCTPP1	5.42255e-96	0.109737	0.315	0.138	1.36827e-91
TBXAS1	1.008e-147	0.10966	0.449	0.184	2.54349e-143
PPM1N	5.64889e-93	0.109614	0.105	0.021	1.42538e-88
BEST1	7.62022e-133	0.109505	0.288	0.1	1.92281e-128
P2RY6	1.02637e-137	0.109263	0.185	0.045	2.58984e-133
CARHSP1	8.1022e-75	0.109174	0.322	0.157	2.04443e-70
LINC02345	7.51096e-55	0.109118	0.212	0.102	1.89524e-50
NDUFB3	4.91165e-70	0.109117	0.711	0.429	1.23936e-65
BIRC3	6.67125e-59	0.109087	0.162	0.066	1.68336e-54
MRPL16	1.47342e-129	0.108948	0.334	0.128	3.71787e-125
LPL	1.11097e-10	0.108851	0.227	0.17	2.80331e-06
ATF5	2.22749e-143	0.108727	0.425	0.173	5.62064e-139
CISD2	5.88542e-108	0.108691	0.579	0.294	1.48507e-103
RER1	1.23861e-82	0.108515	0.662	0.376	3.12539e-78
MYBL2	5.13174e-75	0.108319	0.075	0.013	1.29489e-70
TMEM107	1.82019e-132	0.108195	0.426	0.18	4.59288e-128
SYNCRIP	2.97495e-99	0.108153	0.378	0.173	7.50669e-95
ATP6V0B	2.81808e-34	0.107951	0.907	0.756	7.11086e-30
SYCE1	8.55958e-155	0.107949	0.078	0	2.15984e-150
GINS2	4.38708e-70	0.107771	0.09	0.021	1.10699e-65
GTF2F2	4.90515e-131	0.107722	0.256	0.083	1.23772e-126
TPM1	3.41958e-75	0.107707	0.249	0.11	8.62862e-71
RTCA	3.34776e-109	0.1077	0.237	0.083	8.44741e-105
LGALS2	1.04689e-70	0.107651	0.177	0.069	2.64161e-66
ECHS1	1.036e-109	0.107625	0.562	0.281	2.61414e-105
LYRM1	2.80665e-109	0.107567	0.145	0.035	7.08201e-105
SFPQ	1.73647e-57	0.107563	0.466	0.268	4.38163e-53
IGHV3-23	4.33393e-134	0.107484	0.076	0.003	1.09358e-129
LILRB5	3.32142e-97	0.10748	0.182	0.058	8.38095e-93
MAN2B1	2.11999e-45	0.107424	0.108	0.041	5.34937e-41
NECAP2	1.01313e-126	0.107419	0.481	0.218	2.55643e-122
GNLY	1.23237e-61	0.107239	0.137	0.049	3.10964e-57
GOLGA4	6.99207e-116	0.107124	0.289	0.109	1.76431e-111
MAF1	4.71016e-127	0.106932	0.441	0.191	1.18852e-122
PALLD	9.50254e-113	0.106735	0.153	0.038	2.39778e-108
DCAF7	1.18171e-120	0.106628	0.406	0.175	2.9818e-116
MRPS12	1.92175e-106	0.106371	0.425	0.197	4.84915e-102
SRA1	9.52213e-122	0.106173	0.45	0.202	2.40272e-117
RACK1	2.80504e-33	0.105824	0.973	0.9	7.07796e-29
TMEM109	1.16492e-117	0.105781	0.333	0.133	2.93944e-113
AKR7A2	1.69999e-116	0.105715	0.382	0.164	4.28959e-112
RGS2	2.75242e-107	0.105637	0.531	0.267	6.94518e-103
PITHD1	1.8216e-121	0.105315	0.319	0.123	4.59645e-117
DGUOK	3.73333e-101	0.105246	0.47	0.229	9.4203e-97
MT1F	2.96105e-59	0.105226	0.195	0.087	7.47162e-55
APRT	1.57999e-59	0.105194	0.765	0.497	3.98679e-55
FN1	0.0949276	0.105138	0.657	0.594	1
GPR84	8.13753e-112	0.105053	0.18	0.051	2.05334e-107
BAG1	4.32229e-111	0.10484	0.435	0.198	1.09064e-106
DAD1	4.87453e-58	0.104415	0.769	0.49	1.22999e-53
MRPL35	1.61145e-126	0.104265	0.275	0.096	4.06617e-122
SNF8	5.75369e-100	0.10416	0.56	0.288	1.45183e-95
OAZ2	1.9767e-148	0.104005	0.445	0.18	4.9878e-144
SNX2	6.42926e-85	0.103745	0.573	0.308	1.62229e-80
EVA1B	2.77787e-111	0.103406	0.21	0.067	7.0094e-107
EVI2A	2.03074e-121	0.103341	0.438	0.193	5.12417e-117
HNRNPC	1.1018e-49	0.103301	0.765	0.501	2.78018e-45
NAIP	1.31875e-144	0.10321	0.3	0.1	3.3276e-140
VPS35	2.52445e-100	0.103097	0.51	0.254	6.36995e-96
NDUFS7	2.7928e-73	0.102923	0.756	0.464	7.04706e-69
MTMR14	2.03961e-109	0.10287	0.32	0.131	5.14655e-105
CASP4	3.85632e-108	0.102779	0.545	0.272	9.73065e-104
NFKB1	5.25472e-85	0.10271	0.279	0.121	1.32592e-80
USP1	1.2968e-85	0.102602	0.196	0.072	3.27223e-81
ANXA11	9.40739e-77	0.102595	0.638	0.364	2.37377e-72
SLC31A2	7.00149e-97	0.102391	0.498	0.25	1.76669e-92
GTSE1	6.02547e-57	0.102203	0.087	0.024	1.52041e-52
DERA	1.18842e-115	0.102133	0.247	0.085	2.99875e-111
MCM3	4.3387e-63	0.10198	0.128	0.044	1.09478e-58
FHL3	6.00012e-119	0.101937	0.153	0.035	1.51401e-114
CCT5	1.50628e-69	0.101877	0.439	0.239	3.80081e-65
RBM3	3.66765e-57	0.101868	0.74	0.47	9.25459e-53
CSNK2B	1.02221e-71	0.101673	0.695	0.408	2.57935e-67
PPIG	1.06716e-101	0.101454	0.593	0.307	2.69275e-97
PHB	3.55883e-91	0.101452	0.538	0.281	8.97999e-87
VPS28	2.0929e-74	0.10145	0.728	0.44	5.28103e-70
MYL12A	1.09417e-24	0.10144	0.927	0.751	2.76092e-20
PLK1	9.10736e-47	0.101231	0.067	0.018	2.29806e-42
MPG	3.50769e-146	0.101147	0.414	0.164	8.85096e-142
CD86	7.13113e-113	0.10094	0.579	0.289	1.7994e-108
SIGLEC7	1.19007e-134	0.100934	0.299	0.105	3.00291e-130
NANS	1.43381e-108	0.10068	0.57	0.287	3.61792e-104
NDUFS4	1.71694e-115	0.100638	0.537	0.259	4.33235e-111
HAVCR2	3.06554e-133	0.100504	0.476	0.209	7.73528e-129
LSM2	1.09373e-92	0.100311	0.487	0.249	2.7598e-88
SF3B2	2.13401e-104	0.100141	0.466	0.223	5.38474e-100
ZC3H15	1.25102e-117	0.0998967	0.57	0.277	3.15671e-113
ACTR3	3.39283e-61	0.0998429	0.746	0.467	8.56114e-57
SOCS1	1.1119e-80	0.0998048	0.183	0.067	2.80566e-76
TPR	1.0203e-110	0.0997866	0.361	0.154	2.57451e-106
ETFA	2.6144e-113	0.0997423	0.407	0.18	6.59692e-109
SELENOT	1.65216e-75	0.0994703	0.706	0.411	4.16889e-71
LMNB1	1.85813e-80	0.0994252	0.131	0.038	4.68862e-76
CR1	2.29539e-76	0.0988416	0.13	0.039	5.79196e-72
HSPA9	1.27295e-83	0.0986574	0.364	0.174	3.21204e-79
GGCT	3.2185e-110	0.0986354	0.352	0.149	8.12123e-106
EIF2S1	5.33496e-106	0.0985717	0.273	0.105	1.34617e-101
ZNF106	1.27976e-101	0.0983691	0.321	0.136	3.22922e-97
RAD51AP1	2.14818e-88	0.0983598	0.152	0.046	5.42051e-84
CXorf21	3.42237e-126	0.0982154	0.239	0.076	8.63565e-122
NNMT	1.04783e-51	0.0981315	0.074	0.019	2.64399e-47
A2M	5.47044e-131	0.0979602	0.602	0.287	1.38036e-126
CENPA	3.34252e-57	0.0978372	0.069	0.015	8.43417e-53
ARMH1	1.46045e-78	0.0978163	0.115	0.031	3.68516e-74
DNAJC1	9.46917e-131	0.0977927	0.354	0.138	2.38936e-126
RBP1	8.67028e-57	0.0977853	0.132	0.049	2.18777e-52
SNRPC	2.68409e-104	0.0976199	0.531	0.264	6.77277e-100
HSD17B4	6.1854e-97	0.0975384	0.258	0.101	1.56076e-92
EIF3A	2.70335e-93	0.0975111	0.528	0.267	6.82137e-89
ACP1	1.592e-100	0.097393	0.475	0.231	4.01709e-96
SDSL	3.62325e-127	0.0973196	0.39	0.161	9.14254e-123
PSMB10	1.07944e-88	0.0972938	0.491	0.252	2.72376e-84
MRPL12	1.32228e-94	0.0972593	0.452	0.224	3.33651e-90
TSFM	9.81669e-112	0.0972588	0.213	0.068	2.47705e-107
CLTB	1.09905e-105	0.0972432	0.527	0.262	2.77322e-101
UBE2D3	4.0014e-48	0.097233	0.807	0.529	1.00967e-43
ZDHHC24	1.01194e-117	0.097201	0.344	0.14	2.55343e-113
CCNI	1.70207e-46	0.0971092	0.83	0.566	4.29484e-42
APOL3	2.20375e-110	0.0971034	0.173	0.048	5.56072e-106
TXN	1.32926e-32	0.0970377	0.922	0.715	3.35412e-28
ADIPOR1	1.77017e-119	0.0970206	0.446	0.2	4.46667e-115
SNRPE	7.65283e-50	0.0969894	0.7	0.448	1.93104e-45
LRRC61	2.70684e-95	0.096849	0.111	0.023	6.83018e-91
CWC27	2.96481e-92	0.0967597	0.179	0.059	7.48111e-88
C14orf119	1.81376e-114	0.0966867	0.447	0.203	4.57665e-110
C12orf75	1.1152e-34	0.0966172	0.095	0.039	2.81397e-30
HCLS1	4.84296e-94	0.0966137	0.543	0.282	1.22202e-89
TRAPPC2B	1.43296e-123	0.0965919	0.242	0.079	3.61579e-119
TACC3	1.48269e-80	0.0965681	0.139	0.042	3.74126e-76
TMEM167A	1.79102e-80	0.0964647	0.602	0.337	4.51927e-76
GIMAP2	2.34464e-108	0.0964409	0.23	0.079	5.91624e-104
SNAP29	4.88198e-130	0.0964308	0.337	0.128	1.23187e-125
SNX20	1.64276e-114	0.0963609	0.189	0.055	4.14518e-110
KIN	2.04145e-87	0.0962935	0.178	0.06	5.15119e-83
ZFY	2.48081e-107	0.0962253	0.053	0	6.25984e-103
LGALS9	1.59442e-71	0.0961384	0.696	0.413	4.0232e-67
MMADHC	4.43875e-113	0.0960879	0.468	0.217	1.12003e-108
TWISTNB	7.92468e-55	0.0959928	0.212	0.099	1.99964e-50
USP16	2.75857e-121	0.0959505	0.38	0.158	6.96071e-117
BLOC1S2	6.8064e-80	0.0958625	0.516	0.278	1.71746e-75
LSM4	6.17033e-64	0.0957595	0.588	0.351	1.55696e-59
DHRS4	4.16748e-106	0.0956494	0.238	0.085	1.05158e-101
PHF19	7.06668e-82	0.0955835	0.153	0.049	1.78313e-77
PLBD1	1.64165e-80	0.0954804	0.539	0.291	4.14239e-76
RMI2	5.27781e-95	0.0953983	0.086	0.013	1.33175e-90
CLEC4E	2.52111e-63	0.0953778	0.128	0.044	6.36151e-59
MRPS11	1.16899e-103	0.095365	0.341	0.146	2.94972e-99
SLC39A8	9.70133e-93	0.0952896	0.151	0.044	2.44794e-88
CD2	2.18092e-32	0.0952767	0.116	0.054	5.50313e-28
SELENOF	1.38554e-94	0.0950651	0.617	0.328	3.49613e-90
FUCA2	1.39578e-118	0.0950622	0.374	0.156	3.52196e-114
SDHC	9.24541e-105	0.0950479	0.545	0.272	2.3329e-100
SDC2	3.09896e-53	0.0949681	0.201	0.095	7.81961e-49
CYTL1	1.86608e-94	0.0947532	0.069	0.007	4.70869e-90
CST7	1.08059e-70	0.0945586	0.126	0.039	2.72665e-66
PRCP	5.38981e-126	0.094389	0.407	0.171	1.36001e-121
NRGN	4.66884e-98	0.0943874	0.097	0.016	1.17809e-93
GSTP1	9.30421e-20	0.0943294	0.933	0.794	2.34773e-15
CCDC90B	9.81458e-111	0.0940933	0.302	0.119	2.47651e-106
COMMD4	3.8117e-102	0.0940435	0.379	0.172	9.61807e-98
MGME1	3.5589e-106	0.0938307	0.175	0.05	8.98017e-102
SNRPA	3.27904e-104	0.0937719	0.266	0.102	8.27401e-100
COA5	7.95329e-111	0.0937128	0.297	0.116	2.00685e-106
SMC6	8.80186e-78	0.0935217	0.139	0.043	2.22097e-73
POLR3K	2.35394e-88	0.0934434	0.295	0.129	5.93971e-84
ELOC	3.03189e-71	0.0932661	0.721	0.436	7.65036e-67
APOBEC3G	9.24255e-108	0.0932559	0.21	0.069	2.33217e-103
DNAJC2	7.11404e-106	0.0932452	0.227	0.079	1.79509e-101
CCAR1	6.78491e-106	0.0932315	0.264	0.1	1.71204e-101
MRPL41	7.50795e-70	0.0931475	0.708	0.423	1.89448e-65
GLDN	2.79567e-40	0.0929541	0.175	0.088	7.0543e-36
AKIP1	7.99274e-132	0.0928829	0.312	0.114	2.01681e-127
ATP6V1G1	1.90299e-39	0.0926117	0.863	0.623	4.80181e-35
TNFSF10	6.70115e-116	0.092596	0.336	0.137	1.6909e-111
CD1D	3.76217e-90	0.0925251	0.093	0.017	9.49307e-86
DHX29	3.32404e-103	0.0924768	0.302	0.123	8.38755e-99
COPRS	2.63685e-95	0.0922592	0.481	0.24	6.65357e-91
UBE2V1	4.76719e-22	0.0921683	0.096	0.049	1.2029e-17
IMP3	2.68247e-126	0.0921615	0.374	0.152	6.76867e-122
RRM1	6.3768e-71	0.0921139	0.118	0.035	1.60906e-66
CISH	5.57444e-107	0.0920183	0.205	0.066	1.4066e-102
CTU1	6.34017e-104	0.091962	0.139	0.034	1.59982e-99
PFKP	1.57152e-98	0.091938	0.211	0.073	3.96542e-94
AGTRAP	3.04949e-102	0.0918325	0.406	0.188	7.69478e-98
ARL3	4.63065e-109	0.0917922	0.234	0.081	1.16845e-104
NDUFS6	7.53923e-57	0.0917715	0.765	0.499	1.90237e-52
ASF1B	2.12928e-71	0.0917236	0.09	0.021	5.37282e-67
DERL2	5.54171e-104	0.091668	0.352	0.152	1.39834e-99
MRFAP1	9.13836e-112	0.0915608	0.495	0.235	2.30588e-107
RHOBTB3	3.66418e-113	0.0914799	0.18	0.051	9.24581e-109
CTSS	3.96514e-18	0.0914785	0.91	0.8	1.00052e-13
LYN	6.9152e-99	0.0914594	0.465	0.226	1.74491e-94
EMC6	4.27317e-106	0.0913556	0.435	0.202	1.07825e-101
ADA	8.28983e-73	0.0913024	0.094	0.022	2.09177e-68
DESI1	6.57361e-90	0.0912803	0.315	0.14	1.65872e-85
RAB5C	1.45087e-67	0.0911722	0.736	0.447	3.66097e-63
IFNAR2	2.24057e-101	0.0911644	0.201	0.066	5.65363e-97
GMFG	1.10295e-33	0.091057	0.862	0.628	2.78307e-29
CEACAM21	2.25748e-112	0.0908474	0.096	0.013	5.6963e-108
UBE2A	1.247e-86	0.0908197	0.488	0.252	3.14654e-82
TM2D2	1.01871e-124	0.0907369	0.28	0.099	2.57051e-120
ALG5	2.98122e-114	0.0906525	0.323	0.129	7.52252e-110
ERGIC2	1.39663e-95	0.0906033	0.318	0.136	3.52411e-91
LYPLAL1	2.2917e-130	0.0903722	0.375	0.149	5.78265e-126
CDC26	1.93649e-98	0.0903169	0.355	0.158	4.88634e-94
SURF4	9.67151e-103	0.0902115	0.313	0.13	2.44041e-98
ZBTB38	6.49342e-91	0.0901597	0.222	0.083	1.63848e-86
SFT2D1	1.13251e-66	0.0901052	0.722	0.434	2.85767e-62
TAF12	1.32959e-120	0.0900408	0.35	0.141	3.35495e-116
COMMD5	7.00636e-113	0.0897566	0.324	0.13	1.76792e-108
SMIM19	1.10952e-116	0.0897305	0.409	0.178	2.79965e-112
NSMCE4A	1.23366e-100	0.0896312	0.184	0.058	3.1129e-96
TUBA4A	8.03784e-21	0.0895932	0.087	0.044	2.02819e-16
CD302	3.1188e-69	0.0895896	0.31	0.152	7.86967e-65
HLA-E	7.17707e-35	0.0894619	0.93	0.799	1.81099e-30
GK	3.97634e-94	0.0893098	0.32	0.14	1.00335e-89
TOP2A	1.72014e-34	0.0892752	0.115	0.052	4.34042e-30
TIMM9	1.28977e-95	0.0891079	0.256	0.101	3.25446e-91
RNF115	8.77496e-104	0.0889987	0.218	0.075	2.21418e-99
LRR1	7.59189e-84	0.0889753	0.119	0.03	1.91566e-79
SLC39A3	4.19524e-114	0.0888836	0.296	0.114	1.05859e-109
RPP30	6.64418e-104	0.0886763	0.245	0.089	1.67653e-99
GPSM3	5.87733e-73	0.0885258	0.695	0.41	1.48303e-68
DPM1	3.55609e-92	0.0884785	0.316	0.138	8.97308e-88
ZNF638	2.79063e-84	0.0883877	0.171	0.058	7.04159e-80
IMPA2	1.13784e-77	0.0883171	0.131	0.039	2.87111e-73
ASPM	1.66782e-52	0.0882767	0.064	0.014	4.20842e-48
THEMIS2	3.00509e-100	0.0882507	0.44	0.21	7.58276e-96
VAMP8	1.32542e-21	0.0880775	0.946	0.859	3.34444e-17
WAS	1.84261e-111	0.0879937	0.359	0.152	4.64946e-107
HNRNPUL1	1.16706e-95	0.0879305	0.344	0.153	2.94484e-91
SLAMF7	5.22208e-101	0.0878788	0.156	0.043	1.31769e-96
RRAGC	4.21232e-109	0.0878223	0.316	0.128	1.0629e-104
HMGB3	2.50711e-63	0.0877922	0.204	0.089	6.32619e-59
PBRM1	1.50178e-96	0.087733	0.278	0.113	3.78944e-92
TMEM59	2.91705e-44	0.0877022	0.805	0.545	7.3606e-40
NIFK	4.7818e-97	0.0876621	0.276	0.111	1.20659e-92
AURKA	3.84142e-56	0.0875879	0.094	0.028	9.69306e-52
GSTZ1	5.51247e-107	0.0873534	0.207	0.067	1.39096e-102
NDFIP1	5.50865e-103	0.0873078	0.584	0.299	1.39e-98
RABL6	1.06151e-115	0.0871333	0.262	0.093	2.6785e-111
LYRM4	3.93387e-104	0.0871035	0.26	0.098	9.92635e-100
KRR1	2.33941e-79	0.0867761	0.174	0.062	5.90304e-75
MZT2B	2.20306e-39	0.0867693	0.794	0.551	5.55899e-35
SGO2	2.05359e-76	0.0865301	0.089	0.019	5.18182e-72
BCL2L12	1.00886e-86	0.086496	0.169	0.056	2.54565e-82
BRK1	9.0834e-40	0.0864898	0.825	0.569	2.29201e-35
TUT7	9.69383e-70	0.0864874	0.145	0.05	2.44605e-65
CLEC5A	2.40789e-70	0.0864604	0.212	0.088	6.07583e-66
RNH1	1.14972e-45	0.0863714	0.774	0.522	2.90108e-41
TEX30	1.9655e-98	0.0863515	0.158	0.045	4.95954e-94
RBM17	3.08845e-107	0.086343	0.421	0.192	7.79308e-103
TRAPPC1	1.15298e-52	0.0863178	0.786	0.52	2.90931e-48
EPB41L2	7.48508e-135	0.0862296	0.306	0.108	1.88871e-130
SCAND1	1.41712e-84	0.0862209	0.696	0.397	3.57582e-80
CISD1	2.44824e-117	0.0862121	0.305	0.117	6.17765e-113
MIS18BP1	1.16347e-74	0.0861291	0.28	0.129	2.93579e-70
VBP1	7.64315e-97	0.0860956	0.29	0.12	1.9286e-92
DUSP4	1.17174e-31	0.0860384	0.062	0.021	2.95666e-27
WDR18	4.93588e-106	0.085948	0.212	0.07	1.24547e-101
SRSF10	2.94029e-86	0.0858535	0.365	0.172	7.41922e-82
PHAX	1.4104e-75	0.0856524	0.181	0.067	3.55885e-71
EPRS	7.64281e-95	0.0855415	0.23	0.086	1.92851e-90
HNRNPH3	1.15506e-84	0.0853277	0.364	0.174	2.91456e-80
BUB3	6.98339e-71	0.0852593	0.324	0.159	1.76212e-66
PSMD7	1.65516e-86	0.0852407	0.568	0.307	4.17645e-82
ARFGAP3	4.33455e-77	0.0852328	0.205	0.081	1.09374e-72
DDX46	1.8363e-95	0.0850037	0.501	0.25	4.63354e-91
HDAC1	9.56909e-59	0.084973	0.178	0.075	2.41457e-54
COPB2	5.96061e-88	0.0849684	0.212	0.079	1.50404e-83
PSMC5	5.8717e-87	0.0849658	0.51	0.265	1.48161e-82
HTATIP2	2.26033e-99	0.0848994	0.414	0.192	5.70349e-95
HDGFL2	2.76128e-95	0.084879	0.134	0.034	6.96755e-91
UBE2I	4.60419e-68	0.0848781	0.615	0.355	1.16178e-63
SIGIRR	5.84709e-123	0.0848668	0.251	0.083	1.4754e-118
ACO2	1.68422e-101	0.0848282	0.278	0.11	4.24978e-97
SAFB2	5.35909e-70	0.0847191	0.199	0.081	1.35226e-65
CDCA3	3.11991e-52	0.0844196	0.069	0.017	7.87247e-48
HSD11B1	1.75854e-71	0.0844163	0.059	0.008	4.43732e-67
HTRA4	1.61562e-104	0.0843363	0.119	0.024	4.0767e-100
CDV3	3.03e-95	0.0843229	0.553	0.284	7.64559e-91
COPS5	1.67535e-99	0.0842744	0.278	0.111	4.22741e-95
JOSD2	3.76645e-110	0.0841099	0.48	0.228	9.50388e-106
PDCD5	2.39606e-86	0.0840796	0.532	0.281	6.04597e-82
TMEM251	6.77435e-97	0.0838602	0.403	0.188	1.70937e-92
CHORDC1	8.67337e-63	0.0837543	0.208	0.091	2.18855e-58
POLE4	7.83537e-85	0.0835429	0.557	0.297	1.9771e-80
ERP29	3.70579e-50	0.083407	0.733	0.479	9.35081e-46
ORMDL1	8.11977e-105	0.0833517	0.371	0.163	2.04886e-100
THAP11	4.86903e-98	0.0833496	0.171	0.051	1.2286e-93
EIF3H	9.2678e-66	0.0831979	0.741	0.446	2.33854e-61
MXD4	9.20234e-99	0.0831618	0.212	0.074	2.32203e-94
ADAM19	1.30245e-75	0.0829978	0.069	0.011	3.28648e-71
SURF1	1.21135e-100	0.0829653	0.472	0.228	3.0566e-96
NSMCE1	2.88893e-117	0.0827714	0.414	0.18	7.28963e-113
OXA1L	5.7975e-98	0.0825172	0.42	0.197	1.46288e-93
N4BP1	7.40787e-77	0.0824537	0.179	0.065	1.86923e-72
CHCHD7	2.27561e-96	0.0822968	0.441	0.215	5.74205e-92
PDZD11	3.54775e-117	0.0822705	0.305	0.116	8.95205e-113
TTC9C	4.28201e-99	0.0822033	0.204	0.069	1.08048e-94
MRPS36	1.23811e-108	0.0821498	0.498	0.237	3.12412e-104
SRI	1.75593e-58	0.0819997	0.644	0.388	4.43073e-54
METRNL	9.55179e-135	0.0819087	0.433	0.181	2.4102e-130
AC011603.2	4.84258e-105	0.0817838	0.086	0.01	1.22193e-100
GM2A	2.13503e-87	0.0817209	0.543	0.291	5.38733e-83
APH1B	4.54915e-99	0.0816481	0.265	0.104	1.14789e-94
MTF2	1.03725e-83	0.0814624	0.199	0.074	2.6173e-79
CENPU	1.3949e-57	0.0813218	0.086	0.023	3.51975e-53
UXT	2.92347e-65	0.0809826	0.715	0.43	7.3768e-61
CENPK	1.84908e-61	0.0809785	0.094	0.026	4.66578e-57
C2	4.09674e-78	0.0808811	0.446	0.236	1.03373e-73
TMEM106C	1.96281e-66	0.0808642	0.166	0.064	4.95276e-62
TNS3	3.15782e-90	0.0808263	0.298	0.129	7.96813e-86
CNDP2	2.80794e-88	0.0807879	0.517	0.267	7.08528e-84
Z93241.1	7.44927e-116	0.0807127	0.217	0.069	1.87968e-111
GSDMA	3.67973e-101	0.0804893	0.083	0.01	9.28505e-97
RANBP2	1.40808e-85	0.0804732	0.229	0.09	3.553e-81
PNN	7.39233e-79	0.080361	0.269	0.118	1.86531e-74
PEA15	3.17664e-109	0.080321	0.39	0.172	8.01563e-105
NUDT22	3.93784e-104	0.0802061	0.312	0.128	9.93636e-100
SYK	6.77432e-104	0.0801953	0.403	0.182	1.70936e-99
TIFAB	3.02295e-85	0.0800234	0.067	0.008	7.62781e-81
EXOSC7	1.11353e-102	0.0799885	0.207	0.069	2.80977e-98
NDUFAF4	1.22594e-102	0.0798691	0.239	0.087	3.09341e-98
TNFRSF14	1.05374e-132	0.0797315	0.452	0.193	2.65891e-128
TDG	6.55027e-104	0.079574	0.318	0.131	1.65283e-99
ITLN1	2.80513e-79	0.0795527	0.078	0.013	7.0782e-75
UBE2R2	1.93558e-83	0.0794659	0.332	0.155	4.88406e-79
NDUFS3	9.85545e-88	0.0793911	0.534	0.282	2.48683e-83
PSME1	7.20217e-30	0.079316	0.864	0.648	1.81732e-25
ENDOG	4.9871e-106	0.0792544	0.164	0.045	1.25839e-101
SRFBP1	6.42676e-70	0.0791988	0.151	0.053	1.62166e-65
SRPK1	1.12802e-67	0.0789388	0.157	0.058	2.84634e-63
TRIR	9.01864e-44	0.0789002	0.785	0.515	2.27567e-39
DDX39B	1.22842e-25	0.0787843	0.075	0.033	3.09967e-21
RUVBL1	1.87073e-66	0.0786304	0.143	0.05	4.72042e-62
VCAN	2.50577e-43	0.0786103	0.192	0.096	6.3228e-39
CNTRL	3.18071e-73	0.0785956	0.161	0.058	8.02589e-69
CD1E	9.59918e-36	0.0785938	0.079	0.029	2.42216e-31
HSPD1	3.62978e-64	0.07847	0.525	0.298	9.15903e-60
SF3B4	9.74748e-95	0.0783553	0.243	0.093	2.45958e-90
PPP1R12A	1.61467e-102	0.0783512	0.319	0.133	4.07429e-98
C8orf76	1.19065e-85	0.0782858	0.141	0.041	3.00438e-81
NUTF2	1.81945e-90	0.0782052	0.463	0.233	4.59102e-86
BRIX1	6.07905e-69	0.0781181	0.139	0.047	1.53393e-64
CTDSP2	7.18988e-101	0.0779971	0.24	0.088	1.81422e-96
SSRP1	9.16287e-83	0.0779955	0.232	0.094	2.31207e-78
GPR137B	6.98369e-102	0.0779431	0.395	0.18	1.76219e-97
RAB9A	6.33972e-96	0.0779289	0.283	0.116	1.5997e-91
AFDN	3.12585e-81	0.0779079	0.184	0.067	7.88747e-77
TPMT	5.12729e-107	0.0778821	0.308	0.124	1.29377e-102
GLRX2	9.98511e-96	0.0778556	0.299	0.125	2.51954e-91
EEF1E1	7.91972e-78	0.0776672	0.244	0.104	1.99838e-73
TPM4	5.90764e-52	0.0776369	0.646	0.404	1.49067e-47
ATP5PD	1.93112e-39	0.077622	0.843	0.592	4.8728e-35
PIGC	9.72713e-90	0.0773083	0.175	0.057	2.45445e-85
GTPBP4	2.2607e-78	0.0772751	0.176	0.063	5.70442e-74
ORC6	4.92572e-62	0.0771579	0.074	0.016	1.24291e-57
MRPS14	2.76487e-90	0.0771221	0.353	0.161	6.97659e-86
HNRNPU	2.96149e-72	0.0770569	0.702	0.415	7.47272e-68
KIF2A	7.34455e-77	0.0770138	0.118	0.033	1.85325e-72
LXN	1.02479e-88	0.0768736	0.116	0.027	2.58586e-84
CAMLG	2.16084e-110	0.076811	0.412	0.183	5.45245e-106
TP53RK	6.87001e-76	0.0766061	0.162	0.057	1.73351e-71
EIF3G	3.51177e-84	0.0763308	0.677	0.377	8.86125e-80
IL18BP	1.04152e-108	0.0762677	0.194	0.059	2.62807e-104
MESD	2.16815e-101	0.0762097	0.504	0.249	5.4709e-97
PRDX3	1.48175e-84	0.0762058	0.595	0.323	3.7389e-80
COX5B	5.29741e-20	0.076083	0.93	0.809	1.33669e-15
ATRAID	3.03836e-83	0.0759836	0.656	0.363	7.6667e-79
AHCY	9.45072e-92	0.0758096	0.231	0.088	2.3847e-87
XRCC6	1.37677e-75	0.0757728	0.503	0.27	3.474e-71
GMDS	3.74419e-46	0.0757569	0.093	0.032	9.44771e-42
CCDC167	6.36231e-80	0.0757546	0.334	0.159	1.6054e-75
HHEX	3.31761e-93	0.075637	0.175	0.056	8.37133e-89
PDCD7	5.60012e-87	0.075632	0.187	0.065	1.41308e-82
APOO	6.48569e-84	0.0755902	0.137	0.04	1.63654e-79
NDUFA9	4.04124e-93	0.0754774	0.369	0.171	1.01973e-88
ALDH9A1	2.53647e-87	0.0754696	0.236	0.093	6.40028e-83
ITPA	4.45437e-104	0.0752819	0.426	0.197	1.12397e-99
REST	9.34413e-94	0.0752716	0.243	0.093	2.3578e-89
FLVCR2	1.74533e-70	0.0752102	0.215	0.091	4.404e-66
EMC3	2.66666e-100	0.075057	0.499	0.243	6.72877e-96
PPIH	1.22011e-93	0.0749852	0.248	0.096	3.07871e-89
SERPINF1	1.71932e-74	0.07495	0.428	0.227	4.33835e-70
MPHOSPH10	2.94087e-73	0.0747935	0.16	0.056	7.42071e-69
RTN1	1.51424e-87	0.0747538	0.162	0.051	3.82088e-83
PLPP5	8.32854e-87	0.0746825	0.215	0.081	2.10154e-82
CCDC25	9.21418e-99	0.0746591	0.289	0.118	2.32501e-94
ATP6V0D2	1.57215e-56	0.0746476	0.11	0.037	3.967e-52
SOD1	2.10792e-28	0.0744728	0.848	0.605	5.31891e-24
DBF4	1.64077e-61	0.0743741	0.101	0.03	4.14014e-57
BCLAF1	4.79049e-88	0.0742158	0.327	0.146	1.20878e-83
SLC31A1	1.00671e-88	0.0742	0.415	0.202	2.54024e-84
AP1S2	4.42932e-96	0.074126	0.654	0.351	1.11765e-91
SAP30	3.21466e-94	0.0740721	0.195	0.066	8.11156e-90
PPP4R2	2.34271e-91	0.0740117	0.232	0.089	5.91135e-87
CUL3	1.96133e-59	0.0740082	0.15	0.058	4.94904e-55
PPP1R10	1.76296e-78	0.0739	0.223	0.09	4.44847e-74
STK17A	4.44736e-33	0.0737965	0.169	0.089	1.1222e-28
STAT1	8.0591e-65	0.0737777	0.659	0.403	2.03355e-60
B2M	1.37593e-24	0.07376	0.998	1	3.47189e-20
VSIR	9.7383e-104	0.0736573	0.332	0.14	2.45726e-99
CCNA2	3.03915e-52	0.0736498	0.076	0.02	7.66869e-48
SDAD1	2.00822e-87	0.0735656	0.214	0.08	5.06733e-83
SLC7A7	2.36841e-67	0.0734535	0.616	0.356	5.97621e-63
ASCL2	2.01153e-104	0.0734037	0.166	0.046	5.07568e-100
SSR3	1.97392e-51	0.0733616	0.769	0.504	4.98079e-47
TBC1D1	2.55476e-83	0.0733449	0.195	0.072	6.44642e-79
GOPC	5.10717e-99	0.073306	0.25	0.095	1.28869e-94
CDKN2D	1.73312e-44	0.0732708	0.095	0.034	4.37317e-40
LIMS1	6.43141e-96	0.0732418	0.675	0.367	1.62284e-91
CTNNAL1	3.7322e-61	0.073196	0.064	0.012	9.41745e-57
NOL8	9.24582e-88	0.0731747	0.169	0.055	2.333e-83
TIPRL	6.25089e-89	0.0730436	0.284	0.121	1.57729e-84
GTPBP8	5.98928e-81	0.0728638	0.099	0.022	1.51128e-76
MEA1	6.32188e-101	0.0728202	0.466	0.225	1.5952e-96
TDP2	1.65349e-78	0.0726471	0.261	0.114	4.17224e-74
DTNBP1	6.32033e-82	0.0726271	0.265	0.113	1.59481e-77
TMBIM4	1.094e-40	0.0725689	0.822	0.575	2.76049e-36
DLEU2	3.66871e-53	0.0725381	0.09	0.027	9.25727e-49
ILF3	1.84661e-74	0.072407	0.29	0.135	4.65955e-70
DUSP3	1.4163e-95	0.0723929	0.333	0.146	3.57375e-91
PRIM1	9.54598e-66	0.0723695	0.097	0.026	2.40874e-61
THUMPD3	3.03169e-86	0.0721981	0.178	0.06	7.64986e-82
USB1	8.15326e-79	0.0721266	0.177	0.063	2.05731e-74
GPR35	4.50377e-84	0.072029	0.08	0.013	1.13644e-79
RFC4	7.48959e-58	0.0719673	0.074	0.017	1.88985e-53
COX7A2L	2.17157e-75	0.0719588	0.611	0.339	5.47951e-71
SH3PXD2B	1.49783e-72	0.0719082	0.08	0.016	3.77948e-68
SPC25	4.52524e-51	0.0718051	0.076	0.021	1.14185e-46
TFAM	1.40358e-91	0.0717701	0.214	0.078	3.54165e-87
EMP2	4.75534e-83	0.0716359	0.154	0.049	1.19991e-78
FNTA	2.58005e-96	0.0715568	0.28	0.114	6.51024e-92
RBM22	6.93945e-81	0.0714715	0.19	0.07	1.75103e-76
UBE2K	5.59211e-77	0.0714381	0.375	0.185	1.41106e-72
SCAMP2	1.28422e-115	0.0712228	0.479	0.22	3.24046e-111
EHD1	1.62472e-36	0.0710164	0.096	0.039	4.09965e-32
MRPS10	5.08251e-87	0.0710159	0.293	0.127	1.28247e-82
COQ2	1.90466e-95	0.0709294	0.307	0.13	4.80602e-91
RSRP1	3.73586e-86	0.070837	0.318	0.142	9.42669e-82
NDUFB9	3.12167e-38	0.0708057	0.778	0.532	7.87691e-34
GNAS	2.18726e-44	0.0707168	0.794	0.519	5.51912e-40
MYO1E	4.42857e-86	0.0706973	0.152	0.046	1.11746e-81
MND1	5.33546e-56	0.0706819	0.065	0.014	1.3463e-51
SPATS2	3.05504e-62	0.0706296	0.092	0.025	7.70877e-58
CD7	7.60541e-37	0.0706183	0.088	0.034	1.91907e-32
IL15RA	9.26092e-80	0.0705551	0.128	0.037	2.33681e-75
CLN8	3.04699e-103	0.070552	0.28	0.11	7.68846e-99
ARGLU1	7.9618e-73	0.0705482	0.422	0.219	2.009e-68
UBALD2	2.50077e-80	0.0704816	0.297	0.135	6.31018e-76
INTS10	7.18465e-80	0.0702718	0.193	0.072	1.8129e-75
ARID4B	4.08002e-91	0.0700577	0.308	0.133	1.02951e-86
CD58	2.48779e-84	0.0699202	0.365	0.174	6.27745e-80
CAT	3.6172e-63	0.0698121	0.383	0.202	9.12728e-59
TNFAIP8L2	3.31544e-103	0.0696438	0.317	0.131	8.36585e-99
ATXN10	5.65109e-84	0.0696394	0.222	0.087	1.42594e-79
NMRK1	5.64262e-84	0.0695957	0.165	0.055	1.4238e-79
PRMT1	4.06012e-80	0.0695602	0.35	0.168	1.02449e-75
MRPL58	2.04719e-101	0.0693824	0.237	0.086	5.16568e-97
GCH1	4.58173e-80	0.0693557	0.142	0.044	1.15611e-75
NRROS	4.08289e-88	0.0693454	0.155	0.047	1.03024e-83
MCFD2	1.21299e-94	0.0692531	0.31	0.133	3.06073e-90
MAGOH	2.95533e-88	0.0687848	0.45	0.224	7.45719e-84
TMEM141	5.67674e-120	0.0687589	0.42	0.182	1.43241e-115
CD2BP2	1.7834e-87	0.0687524	0.341	0.156	4.50006e-83
UTP18	3.56937e-83	0.0687199	0.237	0.096	9.00659e-79
CDS2	2.62514e-92	0.0686915	0.26	0.105	6.62401e-88
SLC25A39	6.66842e-106	0.0686902	0.467	0.221	1.68264e-101
PSMB5	4.11707e-75	0.0686797	0.527	0.287	1.03886e-70
NAGA	4.7348e-115	0.0684464	0.36	0.149	1.19473e-110
CDKN1B	2.27745e-81	0.0683244	0.173	0.06	5.74668e-77
EIF3D	2.177e-96	0.0682193	0.524	0.263	5.49323e-92
SHCBP1	1.74035e-48	0.0682112	0.068	0.018	4.39143e-44
PBDC1	1.92512e-89	0.0681354	0.393	0.187	4.85765e-85
HAT1	1.2903e-63	0.0680535	0.219	0.097	3.25581e-59
RNF114	2.75415e-118	0.0680367	0.437	0.193	6.94955e-114
SMARCA4	2.53716e-72	0.0678956	0.209	0.086	6.40201e-68
SNX9	1.98492e-84	0.0678879	0.237	0.095	5.00856e-80
MED28	4.7659e-101	0.0677585	0.381	0.17	1.20258e-96
HLX	1.89762e-95	0.067687	0.1	0.018	4.78827e-91
APMAP	2.8058e-92	0.0676673	0.357	0.163	7.07988e-88
ZNHIT3	2.24173e-100	0.06759	0.33	0.141	5.65655e-96
NDUFA4	1.79764e-16	0.0675044	0.943	0.805	4.53599e-12
RBMX2	1.89911e-83	0.0673814	0.253	0.106	4.79203e-79
FGD4	2.00718e-73	0.067363	0.158	0.055	5.06472e-69
CEP57	8.78053e-76	0.0672909	0.177	0.065	2.21559e-71
SIAH2	1.27259e-67	0.0672337	0.17	0.065	3.21113e-63
FIBP	1.93093e-80	0.0671144	0.52	0.277	4.87231e-76
DERL1	3.12146e-90	0.0670056	0.387	0.182	7.87638e-86
COX14	6.28903e-57	0.0669251	0.711	0.436	1.58691e-52
ACAT2	3.34607e-67	0.0669014	0.168	0.064	8.44314e-63
POP4	6.3099e-81	0.0668962	0.274	0.119	1.59218e-76
CENPH	1.79729e-48	0.0668417	0.099	0.034	4.5351e-44
KNSTRN	1.75522e-45	0.0668067	0.077	0.023	4.42895e-41
PRPSAP1	4.4344e-62	0.0666699	0.147	0.055	1.11893e-57
HLA-DOB	3.54261e-59	0.0666414	0.069	0.014	8.93908e-55
HAMP	4.35146e-88	0.0665595	0.31	0.14	1.098e-83
ITM2A	7.09127e-15	0.0665066	0.054	0.026	1.78934e-10
FAM49A	1.22223e-97	0.0664835	0.221	0.079	3.08404e-93
TAF10	1.24246e-87	0.0664712	0.417	0.205	3.13509e-83
VRK1	1.75751e-60	0.0663757	0.108	0.034	4.43471e-56
C1orf43	6.07778e-86	0.0662874	0.544	0.286	1.53361e-81
FAM111A	5.88274e-76	0.0662025	0.19	0.073	1.48439e-71
SMIM12	1.40271e-104	0.0659736	0.312	0.127	3.53947e-100
BBX	5.60677e-89	0.0659279	0.309	0.136	1.41476e-84
YIF1B	9.33763e-109	0.0659066	0.35	0.148	2.35616e-104
EZH2	5.5901e-56	0.0658983	0.1	0.031	1.41055e-51
SSC5D	1.0794e-76	0.0658818	0.066	0.009	2.72366e-72
NT5C3B	7.07667e-71	0.0658423	0.174	0.066	1.78566e-66
CDCA4	2.2482e-59	0.065657	0.096	0.028	5.67287e-55
TERF1	1.73645e-74	0.0655704	0.187	0.071	4.38158e-70
OSER1	8.23956e-72	0.0654348	0.244	0.107	2.07909e-67
NIPBL	5.17167e-85	0.0653406	0.223	0.087	1.30497e-80
NPM3	2.16286e-87	0.0651396	0.243	0.097	5.45755e-83
PTS	7.62458e-64	0.0651279	0.185	0.077	1.92391e-59
DAXX	9.0191e-76	0.0651265	0.155	0.053	2.27579e-71
PSMD2	2.88493e-90	0.0650777	0.365	0.169	7.27956e-86
SRM	2.17866e-71	0.0650374	0.415	0.218	5.49741e-67
LSM6	1.54746e-63	0.0648878	0.581	0.33	3.9047e-59
BATF	2.8822e-85	0.0648831	0.198	0.072	7.27265e-81
RBM27	2.01501e-31	0.0648614	0.076	0.029	5.08448e-27
SHKBP1	2.23103e-89	0.0648035	0.322	0.144	5.62956e-85
RSF1	9.01772e-99	0.0647235	0.305	0.127	2.27544e-94
RRAS	7.31935e-88	0.0646289	0.239	0.094	1.84689e-83
SNX5	1.04861e-111	0.0645759	0.461	0.211	2.64596e-107
PRPSAP2	3.64662e-40	0.0644672	0.091	0.033	9.20151e-36
HCK	4.50887e-61	0.0644175	0.527	0.305	1.13772e-56
RAD51C	2.99647e-72	0.0643992	0.16	0.057	7.561e-68
NDUFAF6	1.00313e-73	0.0643832	0.106	0.027	2.53119e-69
MED8	2.68755e-90	0.0643582	0.276	0.114	6.78149e-86
ROCK1	2.26374e-84	0.0643339	0.354	0.166	5.71209e-80
SARNP	1.0422e-26	0.0642605	0.1	0.048	2.62979e-22
CSTA	4.95646e-60	0.064185	0.766	0.48	1.25066e-55
FGFR1OP2	7.57662e-97	0.0641489	0.357	0.159	1.91181e-92
SFXN4	1.35332e-71	0.064097	0.125	0.038	3.41483e-67
DICER1	8.60604e-98	0.0640673	0.273	0.108	2.17156e-93
AP3S1	1.50246e-92	0.064061	0.5	0.25	3.79115e-88
PLIN3	7.1251e-94	0.0640585	0.396	0.185	1.79788e-89
TFG	3.51332e-97	0.0640563	0.284	0.115	8.86517e-93
HDGF	3.52783e-83	0.0640038	0.263	0.111	8.90177e-79
NOLC1	8.82183e-62	0.0639679	0.133	0.047	2.22601e-57
NUDT21	3.07904e-86	0.0638985	0.304	0.134	7.76934e-82
MTX1	3.39856e-93	0.0638762	0.376	0.174	8.5756e-89
PIGP	6.08846e-91	0.0638327	0.413	0.198	1.5363e-86
USF2	1.75257e-107	0.0637088	0.531	0.259	4.42226e-103
AC026369.3	2.49381e-28	0.0636885	0.24	0.146	6.29264e-24
TLN1	2.34423e-86	0.0636849	0.537	0.281	5.91518e-82
PDSS1	5.99663e-60	0.0635142	0.091	0.025	1.51313e-55
NCAPH	4.3068e-56	0.063467	0.059	0.011	1.08673e-51
CD4	7.2325e-103	0.0633761	0.586	0.299	1.82498e-98
ATPAF2	2.53887e-97	0.0633074	0.225	0.081	6.40634e-93
TMEM273	8.7679e-56	0.0633067	0.158	0.065	2.2124e-51
FAM104B	1.60887e-71	0.0632969	0.176	0.067	4.05966e-67
GALK1	1.66731e-95	0.0632858	0.254	0.099	4.20713e-91
SAMD9L	5.62303e-76	0.0632613	0.358	0.176	1.41886e-71
PTP4A2	1.33782e-73	0.0631896	0.584	0.323	3.37573e-69
BFAR	4.34809e-71	0.0630096	0.23	0.099	1.09715e-66
ATAD2	1.28267e-47	0.0630084	0.095	0.032	3.23657e-43
MALSU1	1.84139e-89	0.0628687	0.312	0.137	4.64639e-85
MAGOHB	7.25912e-72	0.0628638	0.194	0.077	1.83169e-67
TMED3	1.06804e-84	0.0628565	0.421	0.208	2.69497e-80
KLHDC3	1.16664e-85	0.0628492	0.246	0.099	2.94378e-81
MRPL40	6.07491e-99	0.0628238	0.472	0.227	1.53288e-94
KDELR1	4.86842e-94	0.0627934	0.526	0.267	1.22845e-89
GNA15	2.44342e-75	0.0626461	0.248	0.107	6.16548e-71
ATG5	8.87304e-68	0.0625436	0.174	0.067	2.23894e-63
COQ7	1.75998e-73	0.0625035	0.143	0.047	4.44097e-69
DSE	9.94113e-83	0.0624586	0.32	0.146	2.50845e-78
HADHB	1.76912e-89	0.0624314	0.462	0.229	4.46401e-85
TMF1	1.17274e-64	0.062337	0.178	0.071	2.95917e-60
TMEM126B	4.30406e-102	0.0621356	0.34	0.145	1.08604e-97
CHMP2A	4.17814e-60	0.0621158	0.712	0.434	1.05427e-55
MRPL20	2.11532e-49	0.0620505	0.695	0.438	5.33758e-45
FAM104A	8.41763e-70	0.0619821	0.182	0.071	2.12402e-65
GNB2	4.36726e-55	0.0619582	0.668	0.407	1.10199e-50
PARL	6.22205e-108	0.0619512	0.379	0.165	1.57001e-103
ANP32A	3.21249e-72	0.0617752	0.492	0.264	8.10609e-68
PCMT1	1.23726e-74	0.0617126	0.427	0.222	3.12197e-70
CDT1	6.39185e-46	0.0616315	0.07	0.019	1.61285e-41
VDAC1	2.473e-53	0.061564	0.699	0.433	6.24013e-49
ISCU	3.15517e-54	0.0613971	0.677	0.412	7.96143e-50
GTF2H5	5.09374e-80	0.0612509	0.585	0.317	1.2853e-75
TEX264	1.46152e-104	0.0611552	0.41	0.185	3.68784e-100
HSDL2	6.21753e-71	0.0610921	0.16	0.058	1.56887e-66
REEP4	3.65552e-103	0.0610831	0.253	0.094	9.22399e-99
UFC1	7.67885e-75	0.060983	0.68	0.388	1.9376e-70
COX7A1	2.32033e-74	0.0609527	0.057	0.006	5.85489e-70
RHEB	9.90736e-51	0.0609392	0.704	0.444	2.49992e-46
ARID4A	2.12626e-92	0.060939	0.224	0.083	5.36519e-88
GIMAP6	1.11725e-68	0.0608234	0.107	0.03	2.81915e-64
ADORA3	4.27458e-106	0.0608196	0.229	0.079	1.0786e-101
PRADC1	2.31206e-76	0.0608041	0.18	0.066	5.83401e-72
SELL	1.21458e-28	0.0607198	0.064	0.024	3.06476e-24
PSENEN	3.80118e-97	0.0607041	0.532	0.269	9.59153e-93
AURKAIP1	7.51196e-49	0.0606657	0.716	0.457	1.89549e-44
VNN2	3.98126e-41	0.0606547	0.075	0.024	1.00459e-36
SASS6	2.72264e-54	0.0606248	0.072	0.017	6.87004e-50
NR3C1	4.95767e-88	0.0605787	0.362	0.168	1.25097e-83
CHST11	3.11592e-93	0.0605213	0.267	0.108	7.8624e-89
SNAP23	8.54508e-111	0.0604586	0.345	0.142	2.15618e-106
DCAF13	6.90544e-66	0.0604186	0.166	0.063	1.74245e-61
NDUFB8	4.29056e-35	0.0603658	0.789	0.543	1.08264e-30
FLT1	3.58112e-51	0.0603608	0.065	0.015	9.03624e-47
METTL9	7.33018e-89	0.0602429	0.273	0.113	1.84962e-84
THOC2	5.43566e-79	0.060235	0.252	0.108	1.37158e-74
FTL	0.498978	0.0602117	0.998	1	1
DCPS	1.10851e-79	0.0601767	0.164	0.056	2.79711e-75
SHMT2	5.96149e-80	0.0600567	0.203	0.078	1.50426e-75
ARL14EP	1.87018e-88	0.0599755	0.184	0.062	4.71903e-84
PLP2	3.02409e-54	0.0599492	0.483	0.286	7.63068e-50
IDH1	3.03681e-81	0.0599281	0.476	0.251	7.66279e-77
PDCL3	4.6135e-84	0.0598656	0.284	0.123	1.16413e-79
LINC01094	1.00384e-98	0.0598483	0.277	0.111	2.533e-94
EMC7	9.0227e-90	0.0598471	0.529	0.269	2.2767e-85
CCDC91	1.7906e-78	0.0598137	0.206	0.08	4.51822e-74
CCDC50	5.19143e-88	0.0598073	0.304	0.132	1.30995e-83
REXO2	6.09809e-78	0.0597924	0.343	0.163	1.53873e-73
GTPBP6	1.007e-87	0.0597706	0.217	0.082	2.54097e-83
PPA2	7.11892e-75	0.0597516	0.318	0.151	1.79632e-70
RHOQ	2.8143e-87	0.0596703	0.291	0.125	7.10133e-83
CDCA8	1.81646e-44	0.0596377	0.057	0.014	4.58346e-40
SLU7	7.29511e-75	0.05952	0.248	0.108	1.84077e-70
ITGB7	1.68034e-57	0.0595106	0.13	0.047	4.23999e-53
PRKAR2B	1.66941e-55	0.0594915	0.095	0.029	4.21242e-51
THG1L	5.39053e-61	0.0593978	0.12	0.04	1.36019e-56
HMCES	6.8353e-35	0.0590801	0.11	0.048	1.72475e-30
USP48	1.92596e-53	0.0590142	0.147	0.06	4.85977e-49
NCOR1	7.25376e-83	0.0590135	0.394	0.191	1.83034e-78
PHYKPL	4.9993e-95	0.0590029	0.191	0.063	1.26147e-90
CD27	1.03308e-27	0.0589607	0.057	0.02	2.60676e-23
U2SURP	2.23514e-92	0.0588861	0.381	0.177	5.63993e-88
C19orf38	1.34165e-64	0.0587872	0.106	0.031	3.38539e-60
FCGRT	0.00079265	0.0587372	0.867	0.776	1
ANAPC10	7.23195e-77	0.0587081	0.204	0.08	1.82484e-72
TRAPPC4	6.16396e-89	0.0586689	0.309	0.134	1.55535e-84
GGNBP2	2.23632e-68	0.0586642	0.298	0.143	5.6429e-64
POLR2H	2.92156e-88	0.0586557	0.278	0.117	7.37198e-84
PHB2	2.29949e-79	0.0585885	0.398	0.198	5.80229e-75
ACAT1	7.79785e-100	0.0585507	0.329	0.139	1.96763e-95
GON7	3.21101e-73	0.0585351	0.181	0.069	8.10234e-69
IL17RA	1.26602e-99	0.0585341	0.247	0.092	3.19454e-95
TPST2	4.44641e-85	0.0585311	0.268	0.112	1.12196e-80
GOLGB1	2.93513e-73	0.058528	0.212	0.086	7.40621e-69
RBM38	5.60294e-43	0.0585142	0.084	0.028	1.41379e-38
SH2B2	8.61383e-49	0.0584481	0.099	0.034	2.17353e-44
SGO1	4.93683e-56	0.0584386	0.062	0.012	1.24571e-51
RAB2A	1.01018e-69	0.058411	0.637	0.363	2.54898e-65
ITGAE	1.99592e-56	0.058164	0.2	0.09	5.03631e-52
PTGES3	2.19275e-51	0.0581129	0.73	0.462	5.53296e-47
FAS	8.37932e-50	0.0580807	0.069	0.018	2.11435e-45
MRPL21	1.46219e-95	0.057949	0.445	0.216	3.68953e-91
IFI35	1.50605e-81	0.0579246	0.458	0.236	3.80023e-77
FES	1.94025e-78	0.0578489	0.198	0.075	4.89582e-74
FAM71A	4.0266e-59	0.0578473	0.053	0.008	1.01603e-54
MAGEF1	4.50372e-53	0.0578464	0.092	0.028	1.13642e-48
PANK2	1.6551e-75	0.0578424	0.196	0.076	4.1763e-71
CPNE1	3.59505e-78	0.0578068	0.238	0.099	9.07138e-74
PXK	2.86572e-61	0.0575737	0.11	0.034	7.23108e-57
POLR2G	1.10567e-85	0.0574321	0.518	0.269	2.78993e-81
THYN1	1.16279e-100	0.0573716	0.305	0.125	2.93406e-96
HBEGF	1.18189e-72	0.0573479	0.434	0.235	2.98227e-68
TRIP11	9.44178e-62	0.0572444	0.143	0.052	2.38244e-57
VCP	2.46258e-73	0.0572035	0.373	0.186	6.21384e-69
DRAP1	5.81513e-36	0.0571961	0.768	0.534	1.46733e-31
HSPA4	5.16383e-68	0.0571175	0.225	0.098	1.30299e-63
NDUFA10	1.48373e-97	0.057106	0.406	0.188	3.74391e-93
ATOX1	7.35503e-13	0.057096	0.875	0.708	1.8559e-08
PHF23	8.81303e-70	0.0570769	0.133	0.043	2.22379e-65
CMAS	1.84456e-69	0.05699	0.211	0.088	4.65437e-65
MRPL17	9.08587e-83	0.0569478	0.352	0.167	2.29264e-78
BABAM2	4.58304e-84	0.0568741	0.19	0.068	1.15644e-79
PRRC2C	1.60003e-69	0.0568664	0.566	0.317	4.03736e-65
RIPOR2	1.52129e-39	0.0565069	0.066	0.02	3.83866e-35
DTD1	2.08164e-74	0.0563972	0.202	0.08	5.25261e-70
RRP36	1.0497e-68	0.0563393	0.157	0.057	2.6487e-64
ENTPD1	5.15587e-83	0.0563388	0.228	0.09	1.30098e-78
TBCB	2.42031e-73	0.0563315	0.574	0.318	6.10716e-69
DNAJB11	5.32435e-77	0.0563193	0.263	0.116	1.34349e-72
KIAA0040	1.58555e-60	0.0562851	0.11	0.034	4.00082e-56
URI1	1.78798e-72	0.0562349	0.193	0.076	4.5116e-68
DYSF	1.8747e-54	0.0562252	0.065	0.014	4.73044e-50
DNASE2	9.3356e-45	0.0561942	0.572	0.365	2.35565e-40
LEPROTL1	4.28668e-73	0.0561545	0.563	0.305	1.08166e-68
MPLKIP	1.28255e-81	0.0561408	0.323	0.149	3.23627e-77
MRPL48	4.29154e-72	0.0560283	0.186	0.072	1.08288e-67
ASRGL1	2.4485e-75	0.0558861	0.191	0.073	6.1783e-71
SGTB	9.67741e-68	0.0558307	0.108	0.03	2.4419e-63
SYNGR1	7.259e-47	0.0557755	0.078	0.023	1.83166e-42
SEC13	1.27936e-79	0.0557088	0.292	0.131	3.22821e-75
ANXA6	4.72484e-76	0.0556949	0.171	0.061	1.19222e-71
SMCHD1	1.00161e-41	0.0555948	0.149	0.068	2.52737e-37
RNF130	2.05133e-44	0.0555832	0.753	0.5	5.17613e-40
EMC8	1.46946e-76	0.0555239	0.232	0.096	3.70789e-72
PSMF1	8.46472e-96	0.0554267	0.381	0.175	2.1359e-91
C3orf38	1.66342e-75	0.0554099	0.171	0.061	4.19731e-71
TMEM223	6.95205e-74	0.0553305	0.196	0.077	1.75421e-69
KYAT3	2.5974e-52	0.0553046	0.102	0.034	6.55402e-48
ETFRF1	2.2978e-63	0.0552538	0.178	0.073	5.79805e-59
ACYP1	2.78088e-58	0.0551809	0.133	0.048	7.01699e-54
ACAA1	9.9702e-90	0.0551406	0.369	0.171	2.51578e-85
CHMP2B	6.73566e-82	0.0551071	0.395	0.193	1.69961e-77
NCAPD3	2.28241e-59	0.0550521	0.087	0.023	5.75921e-55
ATF7	8.86227e-75	0.0550178	0.185	0.07	2.23622e-70
NUDCD2	3.57346e-93	0.0549768	0.294	0.124	9.0169e-89
GTF2B	2.43334e-73	0.0549144	0.245	0.106	6.14005e-69
TADA3	1.18774e-93	0.0548818	0.298	0.125	2.99703e-89
ERP44	6.59135e-77	0.0548715	0.467	0.243	1.66319e-72
GMPS	1.12389e-53	0.0548514	0.11	0.038	2.83592e-49
SND1	3.29e-68	0.0547742	0.223	0.096	8.30166e-64
GLB1	4.73074e-77	0.0547231	0.319	0.149	1.19371e-72
NABP2	7.42301e-74	0.05472	0.174	0.064	1.87305e-69
NXT1	1.74594e-81	0.054716	0.248	0.103	4.40552e-77
PDHA1	2.01844e-68	0.0547042	0.241	0.107	5.09312e-64
PHF3	1.99261e-61	0.0547017	0.197	0.085	5.02795e-57
MRPS15	1.52445e-69	0.0546615	0.557	0.309	3.84664e-65
MSN	7.97387e-67	0.0545779	0.602	0.344	2.01205e-62
MIEN1	4.03209e-83	0.0545153	0.477	0.243	1.01742e-78
CHAF1A	2.07705e-62	0.0544205	0.097	0.027	5.24101e-58
TET2	1.39483e-65	0.0543854	0.153	0.056	3.51958e-61
RMDN1	1.0243e-70	0.0543537	0.195	0.078	2.58463e-66
DAP3	2.45374e-86	0.0543276	0.322	0.144	6.19153e-82
RILP	1.66867e-91	0.0542727	0.291	0.122	4.21057e-87
SRP14	3.47016e-17	0.0542534	0.967	0.876	8.75625e-13
CFAP20	1.0645e-72	0.0542432	0.156	0.054	2.68606e-68
BUD23	2.14215e-89	0.0542179	0.359	0.165	5.40528e-85
TSEN34	1.41136e-96	0.0542071	0.275	0.11	3.56128e-92
EBNA1BP2	1.16409e-74	0.0541744	0.254	0.111	2.93734e-70
SUCNR1	6.94787e-75	0.0541573	0.198	0.077	1.75316e-70
JTB	1.25702e-55	0.0541159	0.728	0.447	3.17185e-51
NDUFAF3	3.59029e-60	0.0540268	0.635	0.374	9.05938e-56
ENO1	4.93446e-07	0.0539874	0.877	0.765	0.0124511
EXOSC1	3.64869e-77	0.0537595	0.265	0.116	9.20675e-73
ATRX	1.37781e-81	0.0536927	0.332	0.153	3.47663e-77
RAB27A	1.33988e-55	0.0536871	0.132	0.049	3.38091e-51
NDUFS2	6.56201e-89	0.0536704	0.442	0.218	1.65579e-84
SRPK2	4.80952e-92	0.053654	0.255	0.101	1.21359e-87
MRPS23	2.31585e-76	0.0536402	0.32	0.151	5.84357e-72
AP2M1	1.02258e-54	0.0535882	0.703	0.433	2.58027e-50
ZNF506	1.33776e-62	0.053529	0.131	0.045	3.37556e-58
FADS1	9.38468e-62	0.053424	0.134	0.047	2.36804e-57
RNF126	3.07268e-77	0.0533826	0.205	0.08	7.75329e-73
AP3D1	7.22718e-88	0.0533826	0.284	0.121	1.82363e-83
POLR2E	4.18564e-84	0.0533561	0.5	0.258	1.05616e-79
TMEM230	2.32201e-73	0.0533236	0.597	0.33	5.85912e-69
FRAT2	1.04831e-58	0.0533052	0.101	0.031	2.64519e-54
TMEM138	1.09263e-85	0.053232	0.203	0.074	2.75704e-81
POLR2K	1.07258e-58	0.0531944	0.592	0.34	2.70645e-54
SLC4A1AP	2.1542e-59	0.0530475	0.121	0.041	5.43568e-55
MRPL9	5.12304e-81	0.0530353	0.251	0.105	1.2927e-76
RAB1A	1.79266e-61	0.0529921	0.669	0.396	4.52342e-57
PAICS	1.32566e-55	0.0529049	0.142	0.055	3.34503e-51
HOMER1	2.04749e-32	0.0526613	0.063	0.021	5.16643e-28
PCM1	7.24932e-85	0.0526135	0.295	0.129	1.82922e-80
TRAFD1	1.22618e-57	0.0525518	0.13	0.047	3.09403e-53
TYW3	1.92474e-72	0.0524328	0.163	0.059	4.85669e-68
SHMT1	1.58295e-53	0.0524192	0.069	0.016	3.99427e-49
TIMMDC1	1.35845e-98	0.0523667	0.275	0.109	3.42777e-94
TSPAN33	7.0272e-78	0.05229	0.114	0.03	1.77317e-73
UBAC1	3.19138e-94	0.0522632	0.268	0.107	8.0528e-90
FAM92A	9.94203e-45	0.05226	0.071	0.021	2.50867e-40
B3GNT8	1.51486e-63	0.0520767	0.064	0.011	3.82244e-59
SLC39A11	7.48436e-75	0.052011	0.162	0.057	1.88853e-70
CDCA5	2.89672e-45	0.0519593	0.051	0.01	7.30929e-41
MCM4	1.37192e-39	0.0519174	0.073	0.024	3.46177e-35
DPP3	1.11031e-57	0.0518146	0.134	0.049	2.80165e-53
VPS26C	8.08286e-65	0.0518098	0.17	0.066	2.03955e-60
DAZAP1	9.04531e-80	0.0517762	0.262	0.113	2.2824e-75
CKAP2	1.16695e-46	0.0516338	0.143	0.061	2.94457e-42
SAFB	1.56816e-64	0.051482	0.165	0.064	3.95694e-60
FTCDNL1	1.51269e-62	0.0511842	0.098	0.027	3.81698e-58
TECR	1.68331e-94	0.0511612	0.52	0.262	4.24751e-90
PIGF	7.44225e-73	0.0511457	0.23	0.098	1.8779e-68
SP100	1.24285e-87	0.0511087	0.432	0.21	3.13608e-83
DCTN2	3.41684e-85	0.0510891	0.336	0.154	8.62172e-81
KDELR2	6.47161e-55	0.0510312	0.694	0.426	1.63298e-50
SPAG7	4.46292e-86	0.0510217	0.481	0.244	1.12613e-81
VWA5A	7.43852e-52	0.0509623	0.107	0.037	1.87696e-47
MRTO4	4.64073e-73	0.0509305	0.193	0.076	1.17099e-68
VASP	2.08241e-45	0.0509048	0.482	0.295	5.25455e-41
RGS18	5.4246e-77	0.0508368	0.126	0.036	1.36879e-72
ALG14	1.79416e-65	0.0508317	0.128	0.042	4.5272e-61
PDHB	2.02029e-85	0.0507821	0.238	0.094	5.09779e-81
PSMA1	2.42537e-56	0.0507327	0.669	0.405	6.11994e-52
BCL7B	1.50485e-67	0.0506852	0.206	0.087	3.79718e-63
SLC2A6	5.12285e-44	0.0505206	0.095	0.034	1.29265e-39
CHCHD3	2.0371e-70	0.0505019	0.239	0.105	5.14023e-66
ZC3H18	2.52458e-47	0.050483	0.098	0.034	6.37027e-43
BID	2.69854e-60	0.0504534	0.472	0.267	6.80922e-56
VPS36	1.17306e-80	0.0504484	0.281	0.124	2.95997e-76
GIMAP8	4.36806e-53	0.0504407	0.075	0.019	1.10219e-48
N4BP2L2	6.01122e-77	0.0502768	0.533	0.285	1.51681e-72
RILPL2	3.13634e-66	0.0502349	0.346	0.175	7.91394e-62
CARD6	2.73098e-59	0.0501883	0.075	0.017	6.89108e-55
CEP55	7.4079e-41	0.0501357	0.074	0.023	1.86924e-36
SMIM15	1.15714e-82	0.0501051	0.311	0.14	2.91981e-78
PXMP2	1.96151e-59	0.0500858	0.106	0.033	4.94947e-55
NDC80	1.85852e-44	0.0500803	0.055	0.012	4.68961e-40
EBPL	2.04272e-56	0.0500778	0.142	0.055	5.1544e-52
RASSF5	1.11237e-29	0.0500719	0.131	0.066	2.80684e-25
IRF9	1.66788e-19	0.0500618	0.081	0.041	4.20856e-15

## Sheet: 3.DC_signatures
3. Gene list of signatures for DCs
Antigen presentation	AP	AP1M2	ACTR1B	ACTR1A	BCAP31	PSME3	PSMD14	CLEC4M	SEC24B	IFI30	SEC23A	DCTN2	CENPE	DCTN6	SEC24A	KIF2C	KIF3A	DCTN3	CHUK	OSBPL1A	AP2M1	AP1S1	AP2S1	CLTA	CLTC	PSMB11	AP1S3	DYNLL2	PSMA8	CTSD	CTSE	CTSL	CTSV	CTSS	CYBA	CYBB	AP2A1	AP2A2	AP1B1	AP2B1	ACE	DCTN1	AP1G1	DYNC1H1	DYNC1I1	DYNC1I2	DYNC1LI2	DNM2	FCER1G
Immunosuppressive	CD274	PDCD1LG2	CD200	IDO1	EBI3	IL4I1	SOCS1	SOCS2	SOCS3
Reference	Liu Y, He S, Wang XL, et al. Tumour heterogeneity and intercellular networks of nasopharyngeal carcinoma at single cell resolution. Nat Commun. 2021;12(1):741. doi: 10.1038/s41467-021-21043-4. PMID: 33531485; PMCID: PMC7854640.
[truncated: 140 more columns]

## Sheet: 4.DEGs_mregDCs
4. Differentially expressed genes between mregDCs from solid and acinar samples.
Up-regulated genes in solid samples
genes	p_val	avg_logFC	pct.solid	pct.acinar	p_val_adj
GBP1	4.4188e-12	1.4992	0.64	0.081	1.115e-07
CXCL10	1.10436e-06	1.38403	0.493	0.108	0.0278664
CCL17	1.51191e-05	1.33303	0.573	0.203	0.381501
CSTA	3.45602e-06	1.18615	0.68	0.27	0.0872057
G0S2	1.82916e-05	1.11648	0.573	0.216	0.461552
AC007952.4	3.25252e-09	1.04802	0.453	0.027	8.20707e-05
ATP1B3	2.40557e-06	1.00598	0.493	0.122	0.0606998
CXCL9	2.00332e-05	0.989181	0.467	0.135	0.505499
BCL2A1	6.1396e-09	0.961105	0.813	0.27	0.00015492
EFHD2	5.17808e-10	0.91985	0.76	0.203	1.30659e-05
PPA1	3.24165e-09	0.872717	0.947	0.541	8.17966e-05
CHMP4B	3.48254e-10	0.859134	0.68	0.108	8.7875e-06
PPP1R14A	0.000185471	0.856731	0.333	0.081	1
IGHG3	3.23e-05	0.756123	0.413	0.095	0.815025
TPT1	2.97584e-15	0.751745	1	0.892	7.50894e-11
CCL19	0.00261538	0.749433	0.773	0.568	1
MAP3K13	2.28844e-08	0.740996	0.8	0.297	0.000577443
TUBA1A	2.12398e-06	0.733707	0.667	0.23	0.0535944
TUBB	4.19749e-06	0.720137	0.853	0.527	0.105915
SRGN	3.23987e-05	0.715017	0.987	0.757	0.817515
YBX3	8.53183e-08	0.698038	0.467	0.054	0.00215284
TMBIM6	1.74695e-08	0.69424	0.893	0.311	0.000440809
TNFRSF14	9.7259e-08	0.691688	0.467	0.068	0.00245414
S100B	0.0160965	0.673134	0.36	0.176	1
ZC3H13	2.21396e-05	0.670453	0.28	0.027	0.558647
GTF3C6	2.32553e-09	0.665869	0.533	0.054	5.86802e-05
LGALS9	3.63892e-09	0.649639	0.76	0.176	9.18209e-05
BASP1	1.36418e-06	0.648153	0.907	0.716	0.0344224
TUBB2A	1.2453e-05	0.617729	0.36	0.054	0.314225
HMSD	2.66443e-07	0.617274	0.533	0.095	0.00672316
IDO1	0.000341918	0.612206	0.747	0.486	1
ATG3	2.1084e-05	0.609569	0.44	0.108	0.532012
CD274	6.11696e-07	0.608692	0.387	0.041	0.0154349
RALA	9.81751e-07	0.604297	0.533	0.122	0.0247725
PDCL3	3.32485e-07	0.602975	0.4	0.041	0.00838958
CD86	7.12003e-06	0.600266	0.787	0.338	0.17966
XRCC6	1.91199e-07	0.59222	0.587	0.122	0.00482452
SMCO4	6.90119e-07	0.589031	0.6	0.149	0.0174138
LDHA	0.00013555	0.585876	0.76	0.378	1
UBE2D3	2.71031e-07	0.585499	0.813	0.257	0.00683893
DERL1	1.9469e-07	0.584618	0.387	0.027	0.0049126
TMEM50A	9.87581e-07	0.584384	0.733	0.243	0.0249196
ITGB2	0.000192212	0.580277	0.533	0.203	1
PSMA5	5.10121e-06	0.579928	0.48	0.108	0.128719
DBNL	2.0585e-07	0.579631	0.6	0.122	0.00519421
FABP5	7.91743e-06	0.578703	0.613	0.203	0.19978
ARL2	3.50306e-07	0.57652	0.427	0.054	0.00883926
TGFBR1	6.27319e-05	0.575569	0.267	0.027	1
CD40	0.000993221	0.571912	0.627	0.284	1
RAD21	6.56006e-06	0.569677	0.413	0.081	0.16553
EIF1AY	2.80837e-07	0.568934	0.307	0	0.00708636
EIF4E2	1.6833e-08	0.565967	0.6	0.095	0.000424746
C1QB	0.000243381	0.564762	0.653	0.284	1
RAN	3.32445e-06	0.559588	0.827	0.324	0.0838859
FSCN1	8.18363e-06	0.54949	0.933	0.581	0.206498
BSG	4.85227e-06	0.542282	0.653	0.203	0.122437
ARL6IP5	8.07134e-06	0.538261	0.92	0.446	0.203664
DBI	9.35169e-06	0.537753	0.907	0.608	0.235971
ATF5	3.27978e-07	0.533949	0.547	0.108	0.00827587
PLGRKT	2.04312e-07	0.533837	0.547	0.095	0.00515541
CCDC90B	6.77442e-06	0.53009	0.28	0.014	0.170939
TMEM176B	0.000130171	0.529936	0.787	0.486	1
VRK2	1.33021e-05	0.526296	0.267	0.014	0.335652
YPEL5	1.86968e-05	0.52281	0.72	0.284	0.471777
LIMCH1	0.000606973	0.520536	0.32	0.081	1
ARPC5L	3.73522e-06	0.519349	0.293	0.014	0.0942508
TUBA1B	0.000524457	0.515867	0.96	0.689	1
TMEM176A	0.000341571	0.512253	0.733	0.419	1
RSRC2	3.75729e-06	0.51154	0.493	0.108	0.0948077
IFI30	0.018008	0.509194	0.507	0.27	1
NAAA	6.94323e-05	0.50811	0.36	0.081	1
TUBA1C	2.67998e-06	0.499333	0.76	0.297	0.067624
TNFSF12	9.12831e-05	0.496979	0.253	0.027	1
TXN	0.00225402	0.493615	1	0.905	1
GPR137B	0.000233787	0.49132	0.493	0.162	1
RHOA	1.54569e-05	0.49124	0.84	0.365	0.390024
NINJ1	1.78562e-06	0.490734	0.507	0.108	0.0450566
ZNF706	1.09717e-05	0.49018	0.467	0.108	0.276848
GSPT1	4.33176e-05	0.489847	0.293	0.041	1
EEF1B2	2.69046e-06	0.489516	0.96	0.608	0.0678883
BATF	0.000150475	0.485469	0.307	0.054	1
BLVRA	2.22895e-06	0.485032	0.627	0.176	0.0562432
MGST3	0.000172298	0.48114	0.613	0.216	1
SNX2	3.49945e-06	0.479561	0.413	0.068	0.0883015
ORMDL2	3.86723e-05	0.477251	0.36	0.068	0.975819
CASP3	2.44824e-05	0.473507	0.253	0.014	0.617766
NDUFB5	4.30619e-07	0.473121	0.68	0.176	0.0108658
RNF114	6.87003e-08	0.472796	0.493	0.068	0.00173351
PCBP2	5.34904e-05	0.470843	0.827	0.378	1
PRDX6	0.000112878	0.470396	0.613	0.23	1
NDUFC2	4.51444e-06	0.470101	0.613	0.162	0.113913
CERS6	2.62065e-06	0.469498	0.613	0.162	0.0661269
CYCS	5.9808e-06	0.467305	0.68	0.216	0.150913
AC245014.3	0.00166619	0.465347	0.267	0.068	1
MRPS16	1.69883e-05	0.461289	0.347	0.054	0.428665
ESD	5.98884e-05	0.457089	0.533	0.162	1
ATP6V0E1	1.14681e-05	0.456987	0.96	0.527	0.289374
ARID4A	0.00191409	0.455245	0.307	0.095	1
SPCS3	1.2872e-06	0.455167	0.467	0.081	0.0324798
BZW2	0.000177124	0.455065	0.413	0.108	1
MTHFD2	5.60342e-06	0.45452	0.747	0.27	0.141391
FTH1	0.000321527	0.453915	1	1	1
BRI3	6.66581e-05	0.453287	0.773	0.324	1
IL7R	0.00194201	0.44882	0.76	0.446	1
ROCK1	2.65478e-05	0.444954	0.413	0.095	0.669881
CD81	1.72649e-05	0.443106	0.64	0.216	0.435646
COTL1	0.00026051	0.44192	0.907	0.527	1
ANXA3	0.00172674	0.44067	0.293	0.081	1
LRCH4	2.02215e-05	0.438977	0.293	0.027	0.51025
MAP2K1	7.50011e-07	0.438694	0.52	0.095	0.018925
ARHGDIB	0.00386573	0.437549	0.48	0.216	1
TSTD1	6.28542e-06	0.436845	0.72	0.23	0.1586
KMT2E	1.20136e-05	0.435186	0.413	0.081	0.303139
PARL	0.000115165	0.435155	0.253	0.027	1
PSMD8	9.96754e-05	0.433738	0.493	0.149	1
ARL8B	1.96913e-05	0.431888	0.293	0.027	0.49687
PSMB3	3.10341e-06	0.430951	0.8	0.257	0.0783082
ACAA2	2.98078e-06	0.430939	0.333	0.027	0.0752141
PRPF40A	4.67929e-05	0.43014	0.48	0.135	1
DUSP4	0.000361393	0.430062	0.72	0.297	1
IL4I1	0.000598637	0.428377	0.707	0.324	1
CMTM6	0.000457735	0.427471	0.747	0.365	1
RNF7	3.9517e-06	0.426397	0.507	0.108	0.0997133
IGHG1	0.000191261	0.425461	0.4	0.108	1
CD53	4.3315e-05	0.425238	0.44	0.108	1
CCDC28B	0.000109607	0.422134	0.44	0.122	1
LMAN2	0.00022715	0.41953	0.413	0.122	1
HSPD1	0.000144642	0.416298	0.547	0.176	1
FBXO7	6.58962e-06	0.416214	0.4	0.068	0.166276
PSMB9	0.00076517	0.41573	0.733	0.405	1
SEC14L1	0.000538168	0.415039	0.32	0.081	1
VPS29	4.95064e-06	0.414294	0.667	0.189	0.12492
ARPC4	5.74998e-05	0.412245	0.787	0.324	1
MRPS7	0.000184053	0.412243	0.347	0.081	1
DUSP5	0.00112588	0.411968	0.84	0.473	1
RHOG	6.88704e-05	0.411852	0.667	0.23	1
RBM17	5.39933e-06	0.411032	0.347	0.041	0.136241
IGHG4	0.060614	0.41041	0.333	0.176	1
KYNU	1.28772e-05	0.409766	0.6	0.189	0.32493
SMIM19	0.000293661	0.409466	0.253	0.041	1
SRI	0.00039064	0.408875	0.693	0.311	1
CHMP2A	1.11445e-05	0.408706	0.573	0.162	0.28121
RHEB	8.71235e-06	0.407667	0.493	0.122	0.219839
MRPS11	3.90824e-05	0.407217	0.307	0.041	0.986166
UCP2	3.44036e-06	0.405843	0.573	0.149	0.0868106
MBD2	2.27431e-05	0.405139	0.28	0.027	0.573877
SOCS2	3.33336e-05	0.404923	0.347	0.054	0.841106
PPP1R18	6.22709e-06	0.404581	0.627	0.189	0.157128
CST7	0.011073	0.404237	0.76	0.514	1
ATP5F1B	3.41321e-05	0.400134	0.72	0.257	0.861255
AIF1	0.00095658	0.399506	0.547	0.23	1
GRB2	1.83322e-05	0.399077	0.507	0.122	0.462576
MAGED2	0.000626144	0.398521	0.267	0.054	1
RBM8A	0.000128096	0.397567	0.653	0.23	1
CDV3	0.000195059	0.397391	0.4	0.108	1
GLRX3	3.81891e-06	0.396724	0.36	0.041	0.0963625
RHOF	0.0023033	0.396346	0.56	0.27	1
ANXA11	2.75264e-05	0.394769	0.6	0.176	0.694574
SMIM14	0.000664261	0.394596	0.413	0.135	1
MPC1	0.000285951	0.394476	0.373	0.095	1
MRPL47	0.000573687	0.393519	0.267	0.054	1
TNFAIP2	0.00714357	0.393023	0.72	0.405	1
PTPN1	0.000318343	0.392989	0.76	0.324	1
SSR3	0.000512947	0.389778	0.773	0.365	1
PTMS	1.35358e-05	0.389002	0.76	0.27	0.341548
CFLAR	0.00101873	0.388304	0.867	0.514	1
PPP4C	2.09378e-06	0.386369	0.573	0.135	0.0528323
ATP6V1G1	0.00157511	0.38507	0.84	0.446	1
BAZ1A	0.000368055	0.384846	0.587	0.23	1
FIBP	7.11086e-05	0.384241	0.36	0.068	1
NAA20	0.000103904	0.383881	0.253	0.027	1
PCGF5	0.000377548	0.38379	0.28	0.054	1
DPH3	6.45027e-05	0.380788	0.293	0.041	1
MRPS6	3.68099e-05	0.380703	0.453	0.108	0.928824
SMIM12	4.81224e-05	0.378482	0.387	0.081	1
VIM	0.000722035	0.377621	1	0.905	1
SMAP2	0.000309504	0.37716	0.653	0.27	1
2022-03-02	0.00040823	0.374586	0.307	0.068	1
GNAI2	3.13694e-05	0.374247	0.653	0.216	0.791545
CFL1	1.60902e-06	0.373983	1	0.919	0.0406003
EEF1A1	6.18717e-06	0.373617	1	1	0.156121
CTSC	1.13103e-05	0.372283	0.76	0.311	0.285392
ANKRD11	0.00126917	0.372233	0.533	0.216	1
CYTIP	0.000332097	0.370478	0.707	0.297	1
PLSCR1	0.000535611	0.369716	0.307	0.068	1
SRSF2	0.00041972	0.366581	0.613	0.23	1
PARP1	0.000264723	0.364012	0.493	0.162	1
MYL12B	0.00171821	0.362602	0.853	0.473	1
SSB	2.65229e-05	0.362204	0.48	0.122	0.669253
BCL7C	0.00106131	0.362114	0.44	0.162	1
TM2D3	2.66567e-05	0.360432	0.253	0.014	0.672629
ARL6IP6	0.000116634	0.359371	0.28	0.041	1
TMEM179B	1.2879e-05	0.358799	0.387	0.068	0.324976
MOB1A	9.23398e-05	0.358353	0.747	0.284	1
NDUFB11	0.000395388	0.35722	0.787	0.351	1
RAB1A	4.38868e-05	0.357218	0.427	0.095	1
DNAJB6	0.00263203	0.356185	0.547	0.243	1
JMJD1C	0.00354806	0.355053	0.253	0.068	1
VDAC1	2.17804e-05	0.354795	0.72	0.23	0.549585
BUB3	0.000668378	0.353446	0.267	0.054	1
PSMB6	0.000612324	0.353329	0.573	0.23	1
ARF1	0.000119391	0.3529	0.587	0.189	1
ATP5MC3	3.51771e-05	0.352811	0.84	0.351	0.887623
NDUFA12	3.19304e-05	0.351645	0.493	0.122	0.8057
CCL4L2	0.000107784	0.3511	0.413	0.108	1
THOC7	3.11367e-06	0.349884	0.627	0.162	0.0785672
NFKB1	4.89869e-05	0.348759	0.72	0.257	1
LSM6	0.00060827	0.348285	0.387	0.122	1
FKBP1A	0.000385566	0.348216	0.667	0.27	1
PPT1	0.000109771	0.346767	0.453	0.122	1
CST3	0.0299094	0.34665	0.88	0.743	1
WDR1	2.80569e-05	0.346649	0.6	0.176	0.707959
UPF3B	0.000284278	0.34612	0.267	0.041	1
UBE2L3	0.000215006	0.345076	0.747	0.297	1
CLTA	1.42884e-05	0.343846	0.667	0.216	0.360539
PSMA4	0.000198075	0.342496	0.747	0.311	1
PTRHD1	2.48709e-05	0.342008	0.52	0.149	0.627566
SBNO1	0.000103904	0.341539	0.253	0.027	1
UBXN4	0.000902995	0.341278	0.587	0.23	1
LAMTOR1	0.000157796	0.340883	0.693	0.27	1
ATP5PO	0.000146908	0.340559	0.8	0.324	1
ITSN2	0.000138375	0.339957	0.36	0.081	1
MAD2L2	0.000185897	0.339867	0.333	0.068	1
IGLC2	0.000265266	0.339252	0.453	0.135	1
RALBP1	0.000540682	0.338396	0.333	0.081	1
NSMCE1	0.000456462	0.337764	0.453	0.149	1
ANKRD44	0.00292894	0.337299	0.253	0.068	1
BCKDK	0.000101255	0.33692	0.253	0.027	1
FUOM	2.07952e-05	0.336707	0.44	0.095	0.524726
OSTF1	0.00113206	0.335984	0.773	0.419	1
STK4	0.00100852	0.335084	0.92	0.527	1
SFT2D1	4.1836e-05	0.333674	0.72	0.257	1
SUB1	0.000421952	0.33322	0.96	0.73	1
ECI1	0.000344909	0.332926	0.293	0.054	1
YBX1	0.00167848	0.331949	0.947	0.662	1
NECAP2	0.000560813	0.331724	0.56	0.216	1
TMEM141	4.3352e-05	0.330675	0.36	0.068	1
CCDC50	6.13593e-05	0.330555	0.333	0.054	1
PPDPF	0.000901264	0.330397	0.92	0.554	1
GNAQ	0.00066836	0.329689	0.267	0.054	1
PTP4A2	0.00102124	0.32935	0.747	0.338	1
CCDC167	1.12719e-05	0.328684	0.493	0.122	0.284425
YWHAQ	0.000534416	0.324658	0.547	0.203	1
ARPC5	0.00200117	0.323854	0.84	0.405	1
PFDN2	4.13335e-05	0.322724	0.6	0.189	1
MIR155HG	0.0012264	0.322209	0.427	0.162	1
VAMP5	0.00532913	0.321971	0.653	0.324	1
ATRX	0.000393557	0.321873	0.347	0.081	1
CYSTM1	0.000221734	0.321831	0.613	0.216	1
BCL2L11	6.71357e-06	0.321733	0.413	0.068	0.169403
NDUFS5	1.71462e-05	0.320911	0.72	0.23	0.43265
ATP6V1D	0.00922957	0.318962	0.307	0.122	1
SF3A3	0.000127579	0.318852	0.253	0.027	1
SUMO2	0.00089132	0.318571	0.907	0.622	1
RANBP1	0.000280225	0.318526	0.453	0.135	1
HLA-DOB	0.00581284	0.316439	0.267	0.081	1
GCA	1.76874e-05	0.315703	0.413	0.081	0.446307
MANF	0.000824526	0.315493	0.4	0.122	1
SIRPA	0.000315821	0.314744	0.28	0.054	1
PHB	0.0022775	0.31465	0.36	0.122	1
ECH1	0.000234204	0.314047	0.427	0.122	1
MYL6	0.000271609	0.314039	1	0.986	1
EIF4H	0.000304641	0.313627	0.4	0.108	1
PCBD1	3.82182e-05	0.312287	0.44	0.108	0.964359
EXOSC1	0.000453442	0.311949	0.307	0.068	1
THRAP3	0.000114169	0.311706	0.613	0.216	1
ADAM19	0.000991094	0.311393	0.36	0.108	1
FLOT2	0.0016737	0.310964	0.28	0.068	1
EBI3	0.000308532	0.310897	0.587	0.243	1
C9orf16	0.00208164	0.310615	0.72	0.351	1
OPN3	0.00134843	0.308903	0.307	0.081	1
CYBA	0.00927687	0.30873	0.947	0.743	1
ACTB	0.00374679	0.3087	1	1	1
VPS28	0.00222963	0.308457	0.613	0.27	1
CLPTM1	0.000515468	0.308416	0.413	0.122	1
JPT1	0.000251336	0.306508	0.707	0.27	1
BCL2L14	4.60472e-05	0.306115	0.52	0.135	1
MYL12A	0.00391418	0.305444	0.893	0.568	1
UBE2F	3.82268e-05	0.304842	0.467	0.122	0.964576
H3F3A	0.000494106	0.304614	1	0.865	1
CAPNS1	0.000153002	0.303605	0.493	0.149	1
GNPTAB	0.000346552	0.303515	0.253	0.041	1
NIT2	5.28985e-05	0.300842	0.493	0.135	1
PDCD2	0.00322499	0.300432	0.253	0.068	1
TIFAB	0.00232676	0.300313	0.32	0.095	1
GNB2	4.80064e-05	0.300214	0.573	0.176	1
HNRNPM	0.0064187	0.300057	0.467	0.203	1
LAP3	0.00229028	0.299996	0.72	0.338	1
DCTN3	0.000136392	0.298162	0.373	0.081	1
TAP1	0.00539048	0.297936	0.613	0.297	1
APMAP	0.000145163	0.297886	0.4	0.095	1
ARPC2	0.0112704	0.296956	0.907	0.73	1
LSM1	0.00332365	0.29576	0.267	0.081	1
ACTN1	0.000155475	0.29524	0.44	0.122	1
GBP2	0.000258565	0.294597	0.293	0.054	1
SELENOT	0.000105468	0.294229	0.72	0.27	1
HNRNPAB	0.000201765	0.292659	0.307	0.054	1
AK3	0.000130873	0.292486	0.253	0.027	1
CAT	6.72122e-05	0.292453	0.32	0.054	1
NDUFV2	0.000483968	0.291755	0.693	0.297	1
PSMB1	0.00040564	0.290576	0.76	0.311	1
SWAP70	0.000397233	0.290503	0.4	0.108	1
ARL6IP1	0.00155255	0.29002	0.56	0.23	1
DDX6	0.0111858	0.290017	0.333	0.135	1
OSTC	0.000288864	0.290011	0.52	0.176	1
AKAP13	0.000521278	0.28763	0.507	0.176	1
FKBP8	0.000259027	0.28717	0.48	0.149	1
SRP14	0.00167242	0.287057	0.947	0.757	1
MRPL9	0.000572179	0.2869	0.28	0.054	1
NDUFB3	0.000132515	0.286499	0.653	0.23	1
AP2M1	0.000380694	0.286179	0.533	0.176	1
RASSF4	0.00128749	0.285968	0.853	0.432	1
TMED4	0.000339889	0.285246	0.333	0.081	1
STOML2	0.000491273	0.285105	0.253	0.041	1
SMIM7	0.000444042	0.284578	0.307	0.068	1
FAM162A	0.000674639	0.283487	0.56	0.203	1
KDM2B	0.00105952	0.283412	0.387	0.122	1
HAPLN3	4.604e-05	0.282897	0.373	0.068	1
TOMM34	0.00170681	0.281553	0.28	0.068	1
SQOR	0.000228098	0.281485	0.4	0.108	1
ISG20	0.00270863	0.280691	0.453	0.176	1
SLC25A39	2.8767e-05	0.279788	0.56	0.149	0.725877
SMAP1	0.00017038	0.279654	0.387	0.095	1
C4orf3	0.00128421	0.279629	0.88	0.527	1
ATP5F1A	0.00324161	0.279622	0.6	0.27	1
SZRD1	8.08262e-05	0.278936	0.387	0.081	1
NCL	0.0071638	0.27791	0.667	0.338	1
EIF3L	0.00111689	0.277743	0.827	0.351	1
SOD2	0.136006	0.277324	0.373	0.23	1
RNF115	0.000991364	0.276979	0.32	0.081	1
FNBP1	0.00217543	0.276119	0.88	0.419	1
FMNL1	0.00294253	0.274546	0.427	0.162	1
NRP2	0.000488088	0.273928	0.653	0.257	1
BTF3	0.0029237	0.27218	0.92	0.784	1
KYAT3	3.96872e-05	0.271162	0.28	0.027	1
PSME2	0.0317701	0.270391	0.88	0.676	1
CYB5R3	0.00109118	0.269758	0.307	0.081	1
HNRNPR	0.00199104	0.26974	0.267	0.068	1
GABARAPL2	0.0341564	0.268764	0.88	0.581	1
TATDN1	0.000304895	0.268632	0.267	0.041	1
LAD1	0.000311008	0.26836	0.627	0.243	1
MCRIP1	1.54425e-05	0.268021	0.413	0.081	0.389661
ZMAT2	0.0049947	0.267291	0.333	0.122	1
TRADD	0.000663365	0.267263	0.627	0.257	1
BRK1	0.0291846	0.266126	0.8	0.446	1
ILF2	0.000184654	0.266015	0.4	0.095	1
ALOX5AP	0.0322816	0.265648	0.48	0.257	1
AFDN	0.000206326	0.265529	0.307	0.054	1
RSL24D1	0.00131033	0.265472	0.653	0.257	1
IGSF6	0.000565003	0.265449	0.36	0.095	1
CALM3	0.000891102	0.264617	0.693	0.297	1
QARS	0.0119441	0.264541	0.373	0.162	1
MIEN1	0.000197465	0.263365	0.36	0.081	1
WARS	0.0023685	0.263099	0.32	0.095	1
CTSZ	0.0110158	0.26293	0.853	0.568	1
HLA-B	0.000377191	0.26141	1	1	1
SH3BGRL3	0.00188499	0.261173	0.92	0.649	1
SLC39A1	0.000922173	0.260866	0.267	0.054	1
TNFAIP8	0.000951722	0.260482	0.573	0.216	1
PGLS	0.000119703	0.260326	0.68	0.243	1
BCL3	0.000417908	0.259865	0.347	0.081	1
TFRC	0.000572179	0.259825	0.28	0.054	1
KIF5B	0.00101287	0.259706	0.467	0.162	1
VDAC2	0.00417635	0.25968	0.76	0.365	1
TRAF1	0.000104311	0.259322	0.667	0.23	1
ITGA4	0.000466375	0.258678	0.413	0.122	1
MARCKSL1	0.0279698	0.257058	0.947	0.838	1
SERP1	0.00837814	0.256577	0.8	0.5	1
PSMB5	0.000512748	0.255938	0.44	0.135	1
KRAS	0.000827337	0.255878	0.347	0.095	1
UBB	0.00244704	0.255739	1	0.919	1
UBE2A	0.00130619	0.2555	0.507	0.189	1
CD200	0.00158592	0.254802	0.333	0.095	1
ATP6V1F	0.00642461	0.254057	0.653	0.324	1
ZBTB38	0.000215732	0.253879	0.307	0.054	1
NPM1	0.0134178	0.253059	0.933	0.635	1
TSEN34	0.000171156	0.252994	0.28	0.041	1
CCDC12	0.000166109	0.252106	0.373	0.095	1
GSTK1	0.00208448	0.251936	0.667	0.311	1
SERF2	0.00255392	0.251895	0.973	0.892	1
ST3GAL1	0.00571147	0.250986	0.267	0.081	1
RUFY3	0.00138322	0.250718	0.333	0.095	1
OAZ1	0.0059106	0.249922	0.96	0.811	1
DRAM1	0.0010036	0.249336	0.267	0.054	1
MAF1	0.000229683	0.249172	0.373	0.095	1
EIF3I	0.000725387	0.247614	0.507	0.176	1
AP1S1	0.00124289	0.247503	0.28	0.068	1
NEK6	0.00246031	0.24726	0.48	0.189	1
C12orf45	0.000329986	0.246995	0.453	0.135	1
S100A9	0.00107984	0.246932	0.373	0.108	1
PSMD4	0.000761744	0.246762	0.507	0.176	1
USP12	0.00444691	0.246095	0.253	0.068	1
UPP1	0.0100087	0.245932	0.32	0.122	1
PPP2R5C	0.009645	0.245853	0.293	0.108	1
UQCRH	0.00919254	0.245283	0.84	0.486	1
AURKAIP1	0.000168392	0.244885	0.613	0.203	1
CCT4	0.0019573	0.244679	0.347	0.108	1
RBM3	0.0038827	0.244504	0.76	0.419	1
PFN1	0.000660224	0.24442	0.987	1	1
TES	0.012045	0.243592	0.36	0.149	1
ANXA2	0.00452259	0.243262	0.773	0.419	1
PRR13	0.000583026	0.243107	0.8	0.351	1
HSPB11	0.00271317	0.24281	0.347	0.108	1
AHSA1	0.000271258	0.24231	0.267	0.041	1
ATP6V0D1	0.00150673	0.242295	0.56	0.216	1
HNRNPA2B1	0.00321837	0.242164	0.827	0.378	1
TMEM230	4.25623e-05	0.241923	0.493	0.135	1
CCNI	0.0330612	0.241312	0.867	0.581	1
RAB11A	0.00823861	0.240761	0.6	0.27	1
LAGE3	0.000198928	0.240618	0.4	0.108	1
HOPX	0.000253832	0.240116	0.373	0.095	1
NDFIP1	0.0006573	0.240006	0.32	0.081	1
ETFA	0.00297203	0.239974	0.28	0.081	1
CD80	5.52234e-05	0.239578	0.4	0.081	1
MRPL43	0.000953814	0.239485	0.32	0.081	1
PRELID3B	0.0010153	0.238813	0.28	0.068	1
TDG	0.000114405	0.238738	0.32	0.054	1
JAML	0.00513664	0.238204	0.267	0.081	1
DAPP1	0.000644365	0.236821	0.693	0.284	1
RACK1	0.0034178	0.236679	0.96	0.932	1
CCT5	0.00179345	0.236428	0.293	0.081	1
WIPI2	0.00774867	0.236179	0.253	0.081	1
DYNLRB1	0.00099627	0.234745	0.627	0.257	1
RAB4A	0.000597373	0.23462	0.28	0.054	1
SNHG15	0.000610338	0.234149	0.28	0.054	1
SLC25A3	0.00929897	0.233627	0.867	0.486	1
ASMTL	0.003411	0.233615	0.293	0.095	1
YY1	0.00358563	0.233211	0.333	0.108	1
ZEB2	0.000462145	0.233001	0.413	0.122	1
SRRM2	0.000607597	0.231105	0.733	0.297	1
PEA15	4.52458e-05	0.230826	0.627	0.203	1
BNIP2	0.00292894	0.230805	0.253	0.068	1
SRSF11	0.000633044	0.230597	0.56	0.203	1
RAB8B	0.00464152	0.229888	0.493	0.203	1
RSBN1L	0.00181271	0.22951	0.36	0.108	1
MAPRE1	0.000261243	0.229343	0.4	0.108	1
GRHPR	0.000103389	0.229261	0.467	0.122	1
MPC2	0.00409572	0.22886	0.333	0.108	1
PUF60	0.00263362	0.22845	0.32	0.095	1
ORAI1	0.00144536	0.228229	0.4	0.135	1
ATP6V1E1	0.00206934	0.228048	0.427	0.149	1
PTGES2	0.000423524	0.227882	0.507	0.162	1
POLR1D	0.00043739	0.227843	0.653	0.243	1
SELENOH	0.00184877	0.226685	0.653	0.284	1
MREG	0.000196016	0.226527	0.347	0.081	1
P2RY13	0.00170681	0.226413	0.28	0.068	1
SLC25A11	7.7695e-05	0.226402	0.36	0.068	1
RAB5C	9.07759e-05	0.226029	0.613	0.189	1
CHCHD10	0.00151891	0.225475	0.453	0.162	1
SNRPF	0.000858401	0.225008	0.573	0.203	1
ARAP2	0.00127338	0.224537	0.333	0.095	1
CHCHD1	0.00121814	0.223417	0.28	0.068	1
CCT2	0.0012019	0.222489	0.307	0.081	1
MNDA	0.0111718	0.222222	0.547	0.27	1
PSMA1	0.0113061	0.2221	0.667	0.338	1
CHMP5	0.0066773	0.221909	0.493	0.216	1
TRAFD1	0.000202453	0.221874	0.427	0.108	1
GLIPR2	0.000258044	0.221797	0.64	0.23	1
PRRC2C	0.00702575	0.221735	0.693	0.351	1
ANXA7	0.000845343	0.220666	0.64	0.243	1
BZW1	0.00129861	0.219745	0.787	0.324	1
TGFB1	0.00220464	0.219607	0.293	0.081	1
PSMC3	0.00176744	0.219484	0.333	0.095	1
HNRNPA0	0.000346159	0.219219	0.613	0.23	1
DYNLT1	0.000112666	0.219049	0.533	0.162	1
TRAPPC2L	0.000212487	0.218293	0.387	0.095	1
COPZ1	0.000129543	0.217557	0.493	0.149	1
ARID4B	0.000129543	0.216923	0.493	0.149	1
NPC2	0.0135877	0.216666	0.96	0.743	1
C14orf119	0.00122352	0.216557	0.32	0.081	1
EMC10	0.00147606	0.216366	0.253	0.054	1
ICAM1	0.00270502	0.216193	0.427	0.149	1
CPNE1	5.60629e-05	0.215352	0.387	0.081	1
SMS	0.00370606	0.215069	0.467	0.189	1
HLA-DRB1	0.0219334	0.215058	0.987	0.892	1
HMGB2	0.00160453	0.214532	0.36	0.108	1
YWHAB	0.00162463	0.214475	0.853	0.378	1
GPR183	0.0463201	0.214397	0.827	0.541	1
S100A11	0.334575	0.213838	0.933	0.851	1
SINHCAF	0.000923883	0.212571	0.6	0.216	1
SYNGR2	0.0171609	0.212568	0.893	0.595	1
MRPL18	0.00634391	0.212089	0.267	0.081	1
PPIA	0.0136085	0.211898	0.947	0.838	1
BATF3	0.00266754	0.210165	0.347	0.108	1
PLEKHJ1	0.000636689	0.2101	0.373	0.108	1
CAPG	0.0209957	0.209277	0.72	0.432	1
SEC11A	0.0145933	0.208098	0.747	0.405	1
ANXA4	0.00582014	0.207951	0.293	0.095	1
NDUFS7	0.00144129	0.207902	0.493	0.176	1
ARF5	0.00136616	0.206552	0.467	0.162	1
ENO1	0.0628584	0.206313	0.907	0.73	1
LAMTOR2	0.00516523	0.205651	0.587	0.257	1
GAPDH	0.00884299	0.205058	0.96	0.919	1
NACA	0.0372045	0.205058	0.96	0.838	1
IFNGR2	0.00179659	0.204785	0.613	0.257	1
APRT	0.0128509	0.204132	0.747	0.378	1
SAP18	0.0087356	0.202968	0.827	0.392	1
STAT1	0.00303845	0.202592	0.387	0.135	1
TRAPPC1	0.00237235	0.202405	0.76	0.324	1
RPA2	0.00106896	0.201106	0.267	0.054	1
LMBRD1	0.00282127	0.200195	0.267	0.068	1
HNRNPH3	0.00342003	0.199138	0.373	0.135	1
PRRG4	0.00177808	0.198264	0.253	0.054	1
RTN4	0.00080539	0.197845	0.733	0.311	1
LAMP1	0.00282524	0.197535	0.32	0.095	1
RAC1	0.0255063	0.197026	0.96	0.757	1
SH3BGRL	0.000229461	0.196937	0.747	0.284	1
SLC25A6	0.00893871	0.196627	0.96	0.743	1
CRIP1	0.353088	0.195454	0.893	0.635	1
CLIC2	0.000275791	0.194588	0.653	0.243	1
CD47	0.0780216	0.19357	0.333	0.176	1
CSNK1D	0.000550891	0.193281	0.253	0.041	1
GSTO1	0.00344448	0.193221	0.573	0.243	1
SRP19	6.94753e-05	0.19291	0.44	0.108	1
FKBP5	0.000550891	0.192566	0.253	0.041	1
SNX6	0.00164821	0.192111	0.52	0.189	1
ASAP1	0.00623433	0.192008	0.267	0.081	1
RGS10	0.01638	0.190751	0.84	0.432	1
TMEM60	0.00212398	0.190632	0.293	0.081	1
DDT	0.00015764	0.189739	0.627	0.216	1
PRDM2	0.00470173	0.189656	0.253	0.068	1
GRINA	0.005766	0.189625	0.64	0.311	1
COMMD1	0.00473664	0.189484	0.613	0.257	1
SFPQ	0.00164477	0.188818	0.453	0.162	1
NCCRP1	0.0129439	0.188044	0.293	0.108	1
HMGN3	0.0174243	0.187649	0.773	0.432	1
AK2	0.00261333	0.187515	0.267	0.068	1
TYMP	0.0282852	0.18741	0.92	0.811	1
ARF3	0.000969642	0.187053	0.373	0.108	1
EIF3E	0.0443466	0.186817	0.907	0.662	1
SP100	0.00755753	0.186799	0.28	0.095	1
MED10	0.0035261	0.186786	0.333	0.108	1
CNN2	0.0251502	0.186716	0.4	0.189	1
PTGES3	0.00404745	0.185427	0.507	0.203	1
SUCLG1	0.000256338	0.1854	0.52	0.162	1
GPSM3	0.00598688	0.185382	0.653	0.297	1
HNRNPD	0.000768016	0.185101	0.4	0.122	1
GNB1	0.00053447	0.184738	0.413	0.122	1
SNRPB	0.00396375	0.18462	0.587	0.257	1
PDIA6	0.00307217	0.183958	0.36	0.122	1
MYO1G	0.000343371	0.183792	0.6	0.203	1
ADAM8	0.0103619	0.182821	0.347	0.135	1
CSNK1A1	0.0151029	0.182633	0.4	0.176	1
AP3S1	0.0101101	0.182057	0.293	0.108	1
CCT8	0.00534355	0.18173	0.507	0.216	1
IL6R	0.00201632	0.180953	0.32	0.095	1
SCNM1	0.00146955	0.180688	0.36	0.108	1
FIS1	0.00204446	0.180359	0.573	0.23	1
CD2BP2	0.0106301	0.180076	0.32	0.122	1
PTPN2	0.00559593	0.179302	0.36	0.135	1
EIF3F	0.00576226	0.179034	0.853	0.459	1
NFKBIE	0.00224601	0.178218	0.293	0.081	1
TPR	0.00701624	0.177834	0.4	0.162	1
PFKL	0.000472625	0.176943	0.467	0.149	1
PQBP1	0.0196042	0.176712	0.307	0.122	1
ATP5MC1	0.00802078	0.176677	0.44	0.189	1
RAB2A	7.92195e-05	0.175718	0.587	0.189	1
CISD2	0.00189841	0.175297	0.387	0.122	1
C1orf122	0.00382984	0.175191	0.307	0.095	1
ACTR2	0.0020872	0.175111	0.6	0.257	1
CDKN1A	0.00926901	0.174933	0.853	0.514	1
FLT3	0.000360374	0.174579	0.293	0.054	1
EIF4A3	0.00115564	0.17425	0.32	0.081	1
PSIP1	9.98941e-05	0.173664	0.387	0.081	1
LSM8	0.00209424	0.173255	0.573	0.216	1
OGA	0.0113429	0.173003	0.28	0.095	1
TAP2	0.000453775	0.172873	0.413	0.122	1
TXNL4A	0.00352057	0.17224	0.44	0.176	1
GADD45B	0.0253093	0.1719	0.733	0.432	1
FAM89B	0.000579024	0.171109	0.48	0.149	1
HCST	0.00192978	0.169804	0.44	0.162	1
DENND5A	0.0016921	0.169675	0.307	0.081	1
CLNS1A	0.00717673	0.168485	0.467	0.189	1
ANP32B	0.00612595	0.16737	0.587	0.27	1
ATXN10	0.00322499	0.166825	0.253	0.068	1
ATOX1	0.0151193	0.166676	0.787	0.486	1
HNRNPA1	0.0110286	0.166455	0.947	0.595	1
COX4I1	0.00657995	0.166246	0.973	0.851	1
SERPINA1	0.0124711	0.165715	0.48	0.216	1
RBMX2	0.00522868	0.165514	0.267	0.081	1
FYB1	0.0684549	0.165319	0.347	0.176	1
IFI16	0.0235119	0.164273	0.32	0.135	1
GSN	0.109215	0.16375	0.92	0.757	1
RWDD1	0.00183979	0.163137	0.44	0.149	1
CCAR1	0.00102496	0.162999	0.267	0.054	1
NECTIN2	0.00385052	0.162835	0.387	0.135	1
PPP2CA	0.00076564	0.162752	0.373	0.108	1
LACTB	0.00064979	0.162634	0.44	0.135	1
TUFM	0.000895254	0.161446	0.56	0.203	1
HLA-DPA1	0.178311	0.161381	0.973	0.932	1
TMUB1	0.00199426	0.161327	0.28	0.068	1
LST1	0.00266601	0.161047	0.827	0.392	1
MRPL27	0.0304432	0.160947	0.267	0.108	1
JAK1	0.0737046	0.160698	0.653	0.365	1
RNPS1	0.00105409	0.160621	0.4	0.122	1
ETHE1	6.66151e-05	0.160513	0.413	0.095	1
RAB29	0.00139365	0.160276	0.36	0.108	1
JTB	0.00375963	0.158914	0.453	0.176	1
KXD1	0.000474299	0.158506	0.373	0.095	1
IFT20	0.00119897	0.1581	0.293	0.068	1
KHDRBS1	0.000554868	0.157735	0.587	0.203	1
MGLL	0.050758	0.157551	0.64	0.365	1
RABL6	0.00295819	0.157203	0.293	0.081	1
PREX1	0.00780078	0.156971	0.267	0.081	1
UBL7	0.0193291	0.156801	0.253	0.095	1
ACHE	0.00565443	0.156567	0.307	0.095	1
HPRT1	0.00345153	0.156208	0.307	0.095	1
EIF3A	0.00371017	0.155449	0.413	0.149	1
CNPY3	0.0408281	0.155416	0.307	0.135	1
UBE2D2	0.00428257	0.155365	0.48	0.189	1
ZCRB1	0.0470241	0.155365	0.307	0.149	1
TRIR	0.00245964	0.154818	0.747	0.351	1
NABP1	0.00686242	0.154556	0.573	0.243	1
PSMD7	0.00279193	0.154103	0.507	0.203	1
PFDN4	0.00476467	0.1538	0.4	0.149	1
RBX1	0.0252904	0.153668	0.8	0.473	1
STK17A	0.027093	0.153575	0.293	0.122	1
REEP5	0.00793236	0.152973	0.387	0.149	1
ATP5F1D	0.00648308	0.15257	0.72	0.351	1
HCLS1	0.000508241	0.151645	0.44	0.135	1
HIKESHI	0.0146297	0.151384	0.36	0.149	1
UQCRFS1	0.000637835	0.151181	0.6	0.216	1
HLA-DRA	0.112945	0.150492	0.987	1	1
MAP2K2	0.00195873	0.149483	0.387	0.135	1
PPIB	0.0286644	0.149155	0.707	0.392	1
POMP	0.0159762	0.148848	0.827	0.473	1
C1orf43	0.00168353	0.1488	0.413	0.149	1
SLTM	0.0587887	0.14848	0.267	0.122	1
APH1A	0.00135144	0.147398	0.387	0.122	1
LARP7	0.00134843	0.147201	0.307	0.081	1
PFDN1	0.00218588	0.146397	0.32	0.095	1
MED28	0.00032566	0.146155	0.493	0.149	1
HSBP1	2.70372e-05	0.146045	0.56	0.162	0.68223
ERP44	0.011703	0.145953	0.387	0.162	1
CAPZB	0.0493911	0.145441	0.787	0.514	1
EIF3M	0.000899281	0.144938	0.573	0.203	1
CDC26	0.00450297	0.144496	0.28	0.081	1
RABAC1	0.00425013	0.143964	0.48	0.176	1
MRPL54	0.0118644	0.143796	0.387	0.162	1
S100A4	0.000445175	0.14377	0.733	0.311	1
SCP2	0.0118559	0.143342	0.333	0.135	1
KARS	0.00154922	0.142938	0.36	0.108	1
CD99	0.00768378	0.142784	0.28	0.095	1
PMAIP1	0.183894	0.142561	0.467	0.284	1
CARD16	0.0158227	0.142519	0.52	0.257	1
MDH1	0.00499738	0.142033	0.413	0.162	1
NANS	0.0112608	0.14195	0.253	0.081	1
ADPGK	0.00763668	0.141343	0.307	0.108	1
M6PR	0.0040475	0.141143	0.507	0.203	1
BRD4	0.0137138	0.140923	0.267	0.095	1
AC025164.1	0.00194251	0.140651	0.36	0.108	1
JOSD2	0.000983107	0.140077	0.4	0.122	1
EPSTI1	0.189069	0.139885	0.627	0.432	1
TOMM22	0.000725333	0.139795	0.467	0.149	1
MSN	0.00677842	0.139287	0.413	0.162	1
ACOT9	0.00175666	0.139265	0.307	0.081	1
REX1BD	0.010648	0.138468	0.427	0.176	1
SNX9	0.00144563	0.138073	0.253	0.054	1
ZNF581	0.00191766	0.137884	0.4	0.135	1
KPNB1	0.0055557	0.13724	0.493	0.203	1
BTN2A2	0.00534844	0.137098	0.253	0.068	1
C1QC	0.00483266	0.135885	0.28	0.081	1
CALM1	0.0531088	0.135855	0.733	0.459	1
FXYD5	0.00575497	0.135795	0.533	0.23	1
CD63	0.0834524	0.135329	0.84	0.622	1
NFKBID	0.00175456	0.13516	0.413	0.135	1
RTF1	0.0195755	0.134853	0.413	0.189	1
OS9	0.0106299	0.134701	0.32	0.122	1
TAF10	0.00164274	0.133888	0.413	0.135	1
TOX4	0.0017508	0.132414	0.36	0.108	1
LAMP3	0.0885722	0.131931	0.88	0.554	1
KRT10	0.0246085	0.131524	0.333	0.149	1
MRFAP1	0.00226646	0.130849	0.36	0.108	1
DPY30	0.00420468	0.130652	0.253	0.068	1
C9orf78	0.00369872	0.130306	0.28	0.081	1
COX5A	0.0994141	0.129106	0.747	0.473	1
TMEM107	0.00157106	0.128679	0.253	0.054	1
VDAC3	0.00727951	0.128628	0.307	0.108	1
MCM5	0.0154642	0.12838	0.373	0.162	1
DYNLL1	0.115771	0.128119	0.933	0.622	1
MRPL51	0.0208713	0.128115	0.613	0.297	1
TXN2	0.0104555	0.128112	0.36	0.149	1
ENSA	0.00545865	0.127444	0.667	0.297	1
LSP1	0.0483364	0.126349	0.987	0.905	1
CSTB	0.996957	0.126247	0.88	0.703	1
NUCKS1	0.00408322	0.126006	0.68	0.311	1
CYC1	0.000378654	0.125959	0.56	0.189	1
TCP1	0.0110747	0.124853	0.253	0.081	1
VBP1	0.00668313	0.124808	0.267	0.081	1
REL	0.0811919	0.124107	0.867	0.514	1
HINT1	0.153891	0.123522	0.947	0.905	1
EID1	0.018361	0.122232	0.72	0.351	1
GNG5	0.118259	0.121327	0.907	0.635	1
NDUFB6	0.00489609	0.120548	0.36	0.122	1
GRAMD1A	0.0197138	0.120168	0.467	0.216	1
ARPC3	0.0696725	0.120119	0.88	0.595	1
MRPS15	0.00676279	0.119002	0.293	0.095	1
CTSA	0.00273711	0.118903	0.36	0.122	1
ATP2B1-AS1	0.00275952	0.118653	0.347	0.108	1
SUMO1	0.0183349	0.117953	0.64	0.311	1
C19orf53	0.00507526	0.117932	0.8	0.365	1
U2SURP	0.00376603	0.117489	0.28	0.081	1
IGKC	3.22476e-09	0.117147	0.907	0.351	8.13705e-05
NR4A3	0.109206	0.117141	0.32	0.176	1
CHCHD2	0.200502	0.116908	0.867	0.703	1
ARF4	0.0249681	0.116737	0.36	0.162	1
IFNGR1	0.0846653	0.116067	0.507	0.284	1
ATP5PF	0.00300407	0.115671	0.76	0.324	1
CAPZA2	0.000585146	0.115227	0.44	0.135	1
DRAP1	0.000434929	0.115157	0.707	0.284	1
PEF1	0.00111469	0.114921	0.267	0.054	1
NOB1	0.00478956	0.114559	0.253	0.068	1
ST13	0.0113807	0.11448	0.707	0.338	1
SMNDC1	0.00634391	0.114344	0.267	0.081	1
PSENEN	0.00059551	0.114332	0.413	0.122	1
CD55	0.0365666	0.113751	0.387	0.189	1
PGK1	0.000810709	0.113662	0.667	0.257	1
OCIAD1	0.00860367	0.1134	0.373	0.149	1
NME4	0.0208868	0.113121	0.28	0.108	1
PAK2	0.0138043	0.113104	0.44	0.189	1
ARPP19	0.00210249	0.113053	0.533	0.203	1
MAP4K4	0.00820895	0.112665	0.267	0.081	1
PPHLN1	0.00438461	0.11251	0.28	0.081	1
WDR83OS	0.0465674	0.112439	0.693	0.378	1
MRPS18C	0.0010916	0.112229	0.267	0.054	1
HEBP2	0.00536825	0.11112	0.28	0.081	1
P4HB	0.00780014	0.111065	0.453	0.189	1
PRDX3	0.0100259	0.110302	0.333	0.122	1
DNAJC15	0.0250189	0.11012	0.68	0.338	1
IRF4	0.0037319	0.110092	0.387	0.135	1
ELF1	0.00574469	0.10999	0.387	0.149	1
LSM2	0.00641721	0.108706	0.44	0.176	1
MVP	0.000467505	0.108703	0.547	0.189	1
CD68	0.108072	0.107778	0.307	0.162	1
CYBC1	0.00506203	0.107537	0.253	0.068	1
ODF3B	0.00455225	0.107094	0.427	0.162	1
PHIP	0.00840346	0.10635	0.36	0.135	1
IDH3G	0.00215041	0.106083	0.4	0.135	1
FBL	0.00622514	0.105876	0.4	0.149	1
EIF4E	0.00209816	0.105035	0.347	0.108	1
PYURF	0.0655971	0.104901	0.253	0.122	1
CALM2	0.212899	0.104487	0.88	0.743	1
PPP2R1A	0.00127471	0.104447	0.253	0.054	1
BABAM1	0.00211683	0.104362	0.36	0.108	1
SPPL2A	0.000841582	0.103851	0.44	0.135	1
BANF1	0.0458701	0.10363	0.453	0.243	1
CCL22	0.000125943	0.10359	0.627	0.257	1
SAMD9L	0.0191301	0.103037	0.28	0.108	1
HCK	0.0104547	0.102743	0.613	0.257	1
CDC42	0.0461471	0.102696	0.92	0.595	1
UFC1	0.0269251	0.102629	0.587	0.284	1
MORF4L2	0.00707494	0.102232	0.32	0.108	1
MZT2B	0.00947896	0.101879	0.733	0.338	1
HLA-E	0.0364322	0.101833	0.947	0.662	1
IFITM3	0.0903383	0.101387	0.427	0.243	1
MKRN1	0.00601873	0.100788	0.293	0.095	1
HLA-DQB1	0.279406	0.0997692	0.96	0.757	1
GGNBP2	0.0491675	0.099607	0.32	0.149	1
CREBL2	0.00992869	0.0995509	0.373	0.149	1
LSM7	0.00624514	0.0985602	0.48	0.189	1
MDH2	0.0153124	0.0980756	0.48	0.216	1
SNF8	0.00436003	0.0976849	0.387	0.135	1
ACTR1A	0.00581284	0.0971923	0.267	0.081	1
MAGOH	0.0121764	0.097084	0.293	0.108	1
ATP6V0B	0.0220853	0.0970143	0.76	0.378	1
ACAP1	0.0184558	0.0965442	0.253	0.095	1
SF3B6	0.0027551	0.0964883	0.573	0.23	1
NUDT2	0.00185248	0.0957694	0.253	0.054	1
CEP350	0.00991972	0.0953975	0.48	0.203	1
XRCC5	0.0393843	0.094457	0.4	0.189	1
APPL1	0.0135906	0.0944167	0.387	0.162	1
LYPLA1	0.0362237	0.0942037	0.253	0.108	1
COPE	0.00702189	0.0941032	0.76	0.351	1
C1QA	0.0188101	0.0938978	0.64	0.324	1
CYB5A	0.00284359	0.0938907	0.693	0.284	1
KIF2A	0.021488	0.0929233	0.627	0.324	1
STX4	0.00224229	0.0927258	0.387	0.122	1
SUMO3	0.0359575	0.0921954	0.547	0.297	1
PPM1G	0.0065637	0.0918233	0.387	0.149	1
PRDX1	0.151592	0.0915041	0.733	0.446	1
GYPC	0.018416	0.0903048	0.36	0.149	1
TWF2	0.0368823	0.0902083	0.307	0.135	1
SNRPD3	0.00383782	0.0879671	0.533	0.216	1
MRPS36	0.000534972	0.0877836	0.4	0.108	1
VTI1B	0.0610284	0.0877417	0.267	0.122	1
FDPS	0.138242	0.0876358	0.267	0.149	1
DHRS7	0.00227613	0.0872792	0.427	0.149	1
LYSMD2	0.0111241	0.0870947	0.333	0.122	1
CCNG2	0.00918404	0.086894	0.44	0.189	1
SMIM20	0.0077506	0.0864379	0.333	0.122	1
ARID1B	0.0403161	0.0861047	0.307	0.135	1
NDUFAB1	0.00578359	0.0860043	0.4	0.149	1
SPG21	0.0293764	0.0853649	0.253	0.095	1
NOP53	0.162928	0.0847079	0.813	0.514	1
HNRNPK	0.00730044	0.0846739	0.72	0.338	1
SNRPD2	0.0107317	0.0844599	0.76	0.365	1
TPI1	0.0594261	0.0842782	0.88	0.541	1
NHP2	9.97356e-05	0.0842284	0.44	0.108	1
LRRFIP1	0.0256916	0.0835995	0.493	0.243	1
RSF1	0.0160966	0.0835051	0.36	0.149	1
ERGIC2	0.00147255	0.0828778	0.387	0.122	1
VCP	0.00482558	0.0823308	0.333	0.108	1
SARAF	0.0409393	0.0819064	0.6	0.297	1
NUDC	0.0321817	0.0818148	0.427	0.203	1
UQCR11	0.214458	0.0810919	0.933	0.649	1
RBM39	0.198703	0.0800076	0.627	0.392	1
CDC37	0.00872901	0.0785967	0.533	0.23	1
SOCS1	0.00498666	0.077726	0.507	0.203	1
PEBP1	0.0274501	0.0771832	0.653	0.338	1
DCTN2	0.00331125	0.0767342	0.44	0.162	1
MMD	0.00771358	0.0766397	0.293	0.095	1
UBE2I	0.00478487	0.0764307	0.733	0.324	1
CLIC1	0.0375348	0.0761607	0.867	0.473	1
CNDP2	0.0393843	0.0756473	0.4	0.189	1
MT2A	0.340793	0.0754431	0.493	0.351	1
RAB18	0.003904	0.0752625	0.28	0.081	1
SERPINB1	0.607302	0.07521	0.6	0.432	1
MYCBP2	0.0599646	0.0733689	0.28	0.135	1
CDC42SE2	0.0641586	0.0728421	0.52	0.284	1
H2AFY	0.0245054	0.0728151	0.547	0.257	1
SLC25A5	0.00519658	0.0726718	0.68	0.297	1
RELB	0.0329979	0.0725261	0.6	0.311	1
TAF1D	0.00144465	0.0721729	0.44	0.149	1
C12orf57	0.0627668	0.0714029	0.467	0.243	1
SF3B5	0.00058547	0.0713973	0.76	0.324	1
SRSF3	0.0370473	0.0712024	0.653	0.351	1
WASHC3	0.0566177	0.0710659	0.267	0.122	1
EIF4B	0.0249629	0.0706743	0.467	0.23	1
HNRNPDL	0.0965714	0.0703051	0.64	0.365	1
TADA3	0.00189074	0.0701598	0.253	0.054	1
RTF2	0.00296296	0.0701499	0.453	0.162	1
SMC3	0.0057545	0.0695008	0.28	0.081	1
WIPF1	0.160048	0.0688346	0.453	0.27	1
IL15	0.0146084	0.0685043	0.293	0.108	1
NCF4	0.00584532	0.0678765	0.307	0.095	1
HMGN1	0.0587484	0.0677191	0.84	0.446	1
CHMP3	0.00594976	0.067411	0.333	0.108	1
LSM4	0.0932052	0.0666013	0.387	0.203	1
RNASEH2C	0.025971	0.065057	0.373	0.162	1
CD74	0.433037	0.0639579	1	1	1
ARPC1A	0.00486309	0.0637152	0.307	0.095	1
PAIP1	0.0034089	0.0633002	0.267	0.068	1
NDUFS3	0.00518404	0.063218	0.28	0.081	1
DGUOK	0.000488881	0.0626892	0.52	0.176	1
TNFRSF9	0.0126431	0.0620952	0.253	0.081	1
NDUFA10	0.0151277	0.0618725	0.387	0.162	1
TRIM44	0.000754028	0.0615682	0.293	0.068	1
IL2RG	0.127896	0.0611307	0.76	0.419	1
FNTA	0.00197073	0.0610017	0.293	0.081	1
TNIP1	0.0130834	0.0605757	0.32	0.122	1
EZR	0.0406094	0.0605722	0.427	0.216	1
IRF2	0.0034171	0.060562	0.4	0.135	1
HNRNPF	0.00254046	0.060247	0.493	0.189	1
POLR2F	0.0109533	0.0600319	0.32	0.122	1
PSME1	0.0834172	0.0598743	0.893	0.662	1
MMP24OS	0.00249998	0.059374	0.373	0.122	1
RASSF2	0.0188852	0.0589082	0.333	0.135	1
FKBP2	0.0106172	0.0587904	0.507	0.203	1
GRSF1	0.0343959	0.0582071	0.787	0.432	1
LGALS3	0.1564	0.0577049	0.533	0.311	1
ZMAT3	0.00534844	0.0565314	0.253	0.068	1
CTSB	0.00482504	0.0563943	0.573	0.243	1
PKM	0.232503	0.056381	0.8	0.568	1
GLS	0.0423595	0.0563503	0.347	0.162	1
PSMB8	0.0828947	0.0563303	0.707	0.392	1
SET	0.0390333	0.0562829	0.573	0.297	1
MTIF3	0.0248098	0.0556611	0.32	0.135	1
TMEM9B	0.00534916	0.0553378	0.293	0.095	1
PARK7	0.124137	0.0545451	0.88	0.5	1
TXNL1	0.00448812	0.0544199	0.44	0.176	1
DDRGK1	0.00232671	0.0540618	0.32	0.095	1
SSR2	0.0750773	0.0538343	0.693	0.392	1
TSC22D4	0.00511495	0.0538282	0.307	0.095	1
MKNK2	0.0105327	0.0537147	0.253	0.081	1
ALCAM	0.0898245	0.0533124	0.253	0.122	1
HIST1H4C	0.0103294	0.0532711	0.333	0.122	1
COMMD7	0.0354531	0.0528337	0.293	0.122	1
CORO1C	0.0356891	0.0526173	0.28	0.122	1
TSG101	0.00397469	0.0523826	0.28	0.081	1
PSMB7	0.00189576	0.0522852	0.453	0.162	1
GHITM	0.0125737	0.0520953	0.427	0.176	1
SUMF2	0.0359555	0.0519979	0.267	0.108	1
CCT6A	0.00497364	0.0518559	0.36	0.122	1
IK	0.102581	0.0517301	0.307	0.162	1
SEC61B	0.286869	0.0515312	0.933	0.757	1
PPP1R2	0.00708277	0.0509602	0.507	0.216	1
GADD45GIP1	0.0129424	0.0495963	0.44	0.189	1
LRRFIP2	0.00674638	0.0495251	0.373	0.135	1
IRF3	0.00554743	0.049183	0.253	0.068	1
NOP10	0.0911442	0.048863	0.52	0.297	1
RALY	0.0203275	0.0477017	0.587	0.27	1
KRTCAP2	0.0224584	0.047614	0.347	0.149	1
SEM1	0.0162711	0.0472105	0.68	0.338	1
STK17B	0.0210596	0.047064	0.333	0.135	1
CMTM7	0.0225058	0.0467282	0.253	0.095	1
SAMSN1	0.456236	0.0464046	0.787	0.541	1
FAM49A	0.134341	0.0459547	0.4	0.23	1
FXR1	0.013688	0.0458606	0.373	0.149	1
C15orf48	0.811503	0.0455665	0.547	0.432	1
UBE2N	0.0591127	0.0438688	0.427	0.216	1
COA1	0.000980614	0.0438133	0.44	0.135	1
NUDT21	0.0265191	0.0434616	0.32	0.135	1
RRBP1	0.0652424	0.0433369	0.28	0.135	1
ZNF292	0.111627	0.0432438	0.267	0.135	1
TRMT112	0.0522661	0.0427878	0.693	0.365	1
CACYBP	0.0107725	0.0422071	0.307	0.108	1
YWHAG	0.0148292	0.041911	0.293	0.108	1
OARD1	0.0556823	0.0418757	0.253	0.108	1
MPLKIP	0.045775	0.0415031	0.28	0.122	1
ITM2B	0.349862	0.0409081	0.947	0.689	1
FOXN3	0.000447971	0.0398791	0.253	0.041	1
ARHGEF2	0.00207611	0.0396715	0.307	0.081	1
EWSR1	0.0714909	0.0392301	0.293	0.149	1
ITGB1BP1	0.0549632	0.0391925	0.253	0.108	1
UGP2	0.0427062	0.0389572	0.253	0.108	1
GPX4	0.652781	0.0389144	0.987	0.973	1
NSA2	0.00097803	0.0382899	0.507	0.176	1
RPN2	0.031046	0.0369735	0.333	0.149	1
SDHD	0.0475522	0.0366503	0.253	0.108	1
HLA-DQA1	0.266423	0.0358195	0.947	0.824	1
LYST	0.0361934	0.0351626	0.467	0.23	1
UBE2E2	0.060282	0.0351097	0.4	0.203	1
MBNL1	0.0810455	0.0337872	0.387	0.203	1
VMA21	0.007187	0.0319944	0.453	0.189	1
TNIP2	0.0326562	0.0317875	0.387	0.176	1
PMPCB	0.00317455	0.0312865	0.36	0.122	1
UBE2L6	0.00367848	0.03086	0.427	0.149	1
FERMT3	0.0242602	0.0305368	0.293	0.122	1
COX14	0.0792191	0.029674	0.547	0.297	1
SLAMF7	0.0119765	0.0296695	0.32	0.122	1
HMGA1	0.0107775	0.0291515	0.48	0.216	1
SPINT2	0.0223127	0.0283247	0.653	0.324	1
SDCBP	0.00588179	0.0280207	0.547	0.23	1
GPBP1	0.0376201	0.0273638	0.52	0.27	1
PTBP3	0.0318563	0.0260109	0.32	0.135	1
REPIN1	0.00788605	0.0258087	0.493	0.203	1
CCNDBP1	0.00411659	0.0254405	0.4	0.135	1
G3BP1	0.0542158	0.0251078	0.373	0.176	1
MRPL20	0.00151455	0.0249915	0.547	0.189	1
C11orf58	0.0639475	0.0246616	0.493	0.257	1
SLCO5A1	0.036649	0.0245438	0.36	0.162	1
DOCK10	0.0173183	0.0241522	0.267	0.095	1
CAP1	0.0247231	0.0234903	0.667	0.324	1
SF1	0.0108645	0.0233559	0.427	0.176	1
NFKB2	0.0224584	0.0223871	0.347	0.149	1
MLF2	0.00997329	0.0222603	0.307	0.108	1
UFM1	0.0469222	0.0215116	0.253	0.108	1
EIF3H	0.259221	0.0208491	0.813	0.514	1
NDUFA4	0.471055	0.0207433	0.88	0.635	1
GPR157	0.0390052	0.0206472	0.493	0.243	1
SP110	0.0228646	0.0202211	0.307	0.122	1
TCF4	0.0446123	0.0199493	0.267	0.108	1
PPP1R7	0.00997992	0.0193937	0.28	0.095	1
RSU1	0.0147297	0.0192127	0.387	0.162	1
ZDHHC12	0.00819195	0.0189131	0.427	0.162	1
TRNAU1AP	0.0150674	0.0185394	0.267	0.095	1
NXT1	0.00410257	0.0184641	0.307	0.095	1
ATP6AP1	0.0546593	0.0182503	0.28	0.122	1
TIMM13	0.0159834	0.0180603	0.347	0.135	1
SRP9	0.0578198	0.0178408	0.373	0.189	1
NENF	0.0593104	0.0178091	0.52	0.257	1
MTDH	0.00180942	0.0172692	0.627	0.243	1
RIPK2	0.0116413	0.0172542	0.253	0.081	1
ST3GAL5	0.0273691	0.0170442	0.587	0.297	1
ACP1	0.0512171	0.016864	0.333	0.162	1
TGOLN2	0.0279589	0.0168599	0.32	0.135	1
TXNDC17	0.00220549	0.0162848	0.387	0.122	1
COX20	0.0438942	0.0154148	0.347	0.162	1
NCOR1	0.00104578	0.0150952	0.413	0.122	1
AKIRIN2	0.0625604	0.0149165	0.267	0.122	1
EDF1	0.567332	0.0144776	0.947	0.797	1
HMOX1	0.150075	0.0137064	0.28	0.162	1
SNX17	0.0125869	0.0132143	0.347	0.135	1
TBCB	0.0304395	0.0131889	0.68	0.338	1
NET1	0.00467582	0.012639	0.453	0.176	1
BID	0.194373	0.0121182	0.267	0.162	1
PNKD	0.00972776	0.0116391	0.36	0.135	1
CD83	0.289206	0.0114828	0.92	0.743	1
EIF2S3	0.0530366	0.010751	0.36	0.176	1
NMI	0.0746969	0.0105933	0.32	0.162	1
RAB7A	0.0109107	0.0101673	0.64	0.297	1
LSM3	0.0129766	0.00872346	0.427	0.189	1
TERF2IP	0.00962301	0.00851223	0.427	0.176	1
RER1	0.00196304	0.00839321	0.387	0.122	1
SPCS1	0.00802709	0.00833435	0.773	0.365	1
DAZAP2	0.0532125	0.00817411	0.56	0.297	1
SNW1	0.0587887	0.0080974	0.267	0.122	1
COX5B	0.393979	0.00790124	0.88	0.595	1
MCOLN2	0.0354661	0.00732006	0.267	0.108	1
PRCP	0.0215029	0.00654232	0.387	0.162	1
BIRC3	0.695503	0.00620337	0.96	0.797	1
ECHS1	0.0368823	0.00596461	0.307	0.135	1
CCM2	0.0204505	0.00587552	0.307	0.122	1
VAPA	0.0791857	0.00578235	0.533	0.284	1
BCAP31	0.00593152	0.00575672	0.533	0.216	1
CHCHD5	0.0363993	0.00558189	0.293	0.122	1
GRN	0.211065	0.00550079	0.8	0.541	1
PIN1	0.0209225	0.00546225	0.373	0.162	1
TVP23A	0.079492	0.00543854	0.307	0.149	1
CLTB	0.0038197	0.00529962	0.453	0.162	1
MRPL57	0.0142193	0.00524818	0.48	0.216	1
CWC15	0.0102961	0.00516063	0.427	0.176	1
UBA52	0.874803	0.00489196	1	0.973	1
SYNCRIP	0.0514212	0.00423639	0.293	0.135	1
CFP	0.0208188	0.00272094	0.4	0.176	1
CAMTA1	0.0141452	0.00256363	0.6	0.27	1
PSMD13	0.0216361	0.00254465	0.333	0.135	1
HP1BP3	0.0438939	0.00236635	0.347	0.162	1
PDIA3	0.0037005	0.00211636	0.693	0.284	1
THEMIS2	0.168643	0.00202995	0.28	0.162	1
SNHG7	0.142423	0.00121812	0.373	0.216	1
ANTXR2	0.102013	0.000307111	0.293	0.149	1
