# Supplementary material for: Comparative profiling of single-cell transcriptome reveals heterogeneity of tumor microenvironment between solid and acinar lung adenocarcinoma
Source: J Transl Med. 2022 Sep 23;20:423. doi: 10.1186/s12967-022-03620-3 (PMC9502652; doi:10.1186/s12967-022-03620-3)
Supplement: Supplementary file 6 — Additional file 6: Table S6. Gene list of signatures for fibroblasts. [file 12967_2022_3620_MOESM6_ESM.xlsx]

## Sheet: Table S6
Table S6. Gene list of signatures for fibroblasts
Signatures	Reference	genes
Fibrillar collagens	Piersma, B., et al. (2020). "Fibrosis and cancer: A strained relationship." Biochim Biophys Acta Rev Cancer 1873(2): 188356.	COL1A1	COL1A2	COL3A1	COL5A1	COL5A2	COL4A1	COL10A1	COL11A1	PLOD2	LOX	FN1
Epithelial mesenchymal transition (EMT)	https://www.gsea-msigdb.org/gsea/msigdb/cards/HALLMARK_EPITHELIAL_MESENCHYMAL_TRANSITION.html	ABI3BP	ACTA2	ADAM12	ANPEP	APLP1	AREG	BASP1	BDNF	BGN	BMP1	CADM1	CALD1	CALU	CAP2	CAPG	CCN1	CCN2	CD44	CD59	CDH11	CDH2	CDH6	COL11A1	COL12A1	COL16A1	COL1A1	COL1A2	COL3A1	COL4A1	COL4A2	COL5A1	COL5A2	COL5A3	COL6A2	COL6A3	COL7A1	COL8A2	COLGALT1	COMP	COPA	CRLF1	CTHRC1	CXCL1	CXCL12	CXCL6	CXCL8	DAB2	DCN
[truncated: 152 more columns]
